# Supplementary material for: 1RS arm of Secale cereanum ‘Kriszta’ confers resistance to stripe rust, improved yield components and high arabinoxylan content in wheat
Source: Sci Rep. 2020 Feb 4;10:1792. doi: 10.1038/s41598-020-58419-3 (PMC7000720; doi:10.1038/s41598-020-58419-3)
Supplement: Supplementary file 2 — Supplementary information2. [file 41598_2020_58419_MOESM2_ESM.xlsx]

## Sheet: Metadata
Supplementary Data S1 for the manuscript entitled ’1RS arm of Secale cereanum ‘Kriszta’ confers resistance to stripe rust, improved grain yield and arabinoxylan content in wheat’ by writen by Éva Szakács1,#, Kitti Szőke-Pázsi1,#, Balázs Kalapos1, Annamária Schneider2, László Ivanizs1, Marianna Rakszegi1, Gyula Vida1, István Molnár1,3,* and Márta Molnár-Láng1 1Agricultural Institute, Centre for Ag…

## Sheet: Selection criteria; Silico-DArT
Genotype	'179'	'C5'	'D5'	DA1R			R: resistant
Response to stripe rust (S/R)	R	R	R	S			S: sensitive
Silico-DArT results	1	1	1	0	Potentially linked to stripe rust resistance on 1RS.		'0': absence of a marker in the genomic representation
	1	0	0	0	Potential not linked to stripe rust resistance on 1RS.		'1': presence of a marker in the genomic representation
	1	1	0	0			'-' : calls with non-zero counts, but too low counts to score confidently as "1" (often representing heterozygotes)
	1	0	1	0
	1	0	0	1
	1	1	0	1
	1	0	1	1
	1	1	1	1
	1	-	1	1
	1	1	-	1
	1	-	0	1

## Sheet: Selection criteria; SNP-DArT
Genotype	'179'	'C5'	'D5'	DA1R			R: resistant
Response to stripe rust (S/R)	R	R	R	S			S: sensitive
SNP-DArT results	1	1	1	0	Potentially linked to stripe rust resistance on 1RS.
	1	2	2	0			'-' = absence of a marker in the genomic representation
	1	2	1	0			'0' = reference (Rye_v2) allele only
	1	1	2	0			'1' = alternative allele
	0	0	0	1			'2'= both reference and alternative alleles
	0	2	2	1
	0	0	2	1
	0	2	0	1
	1	1	1	-
	1	2	2	-
	1	2	1	-
	1	1	2	-
	0	0	0	-
	0	2	2	-
	0	0	2	-
	0	2	0	-
	1	0	0	0	Potential not linked to stripe rust resistance on 1RS.
	1	-	-	0
	1	-	0	0
	1	0	-	0
	1	0	1	0
	1	1	0	0
	1	0	2	0
	1	2	0	0
	1	-	1	0
	1	1	-	0
	1	-	2	0
	1	2	-	0
	0	1	1	1
	0	-	-	1
	0	1	-	1
	0	-	1	1
	0	2	-	1
	0	-	2	1
	0	1	2	1
	0	2	1	1
	0	1	0	1
	0	0	1	1
	0	-	0	1
	0	0	-	1
	1	0	0	-
	1	-	-	-
	1	-	0	-
	1	0	-	-
	1	-	2	-
	1	2	-	-
	1	-	1	-
	1	1	-	-
	1	0	2	-
	1	2	0	-
	1	0	1	-
	1	1	0	-
	0	1	1	-
	0	-	-	-
	0	1	-	-
	0	-	1	-
	0	1	2	-
	0	2	1	-
	0	-	2	-
	0	2	-	-
	0	0	-	-
	0	-	0	-
	0	1	0	-
	0	0	1	-
