# Supplementary material for: 1RS arm of Secale cereanum ‘Kriszta’ confers resistance to stripe rust, improved yield components and high arabinoxylan content in wheat
Source: Sci Rep. 2020 Feb 4;10:1792. doi: 10.1038/s41598-020-58419-3 (PMC7000720; doi:10.1038/s41598-020-58419-3)
Supplement: Supplementary file 3 — Supplementary information3. [file 41598_2020_58419_MOESM3_ESM.xlsx]

## Sheet: Metadata
Supplementary Data S2 for the manuscript entitled ’1RS arm of Secale cereanum ‘Kriszta’ confers resistance to stripe rust, improved grain yield and arabinoxylan content in wheat’ by writen by Éva Szakács1,#, Kitti Szőke-Pázsi1,#, Balázs Kalapos1, Annamária Schneider2, László Ivanizs1, Marianna Rakszegi1, Gyula Vida1, István Molnár1,3,* and Márta Molnár-Láng1 1Agricultural Institute, Centre for Ag…

## Sheet: DArT
DArT markers						Homology search (blastn)						Pfam domain search (HMM)						Gene Ontology
						IPK Secale cDNAs		IPK Secale genomic contigs		IPK Secale & Ensembl Plants cDNAs		clans			families
id	type#1	type#2	sequence	length	1RS-specific	cDNA acc	evalue	contig acc	evalue	cDNA acc	evalue	id	short name	full name	id	short name	full name	UniProt id	Biol Proc	Cell Comp	Mol Func
981646	S	SILICO	TGCAGTATATACGTATTTTTGGCCAATGAAACATAGCCCCTAGAGTAATTTTCTACAGCCG	61				Lo7_v2_contig_9155_1R	2.37e-15	TRIDC5BG032180.1_tdi_cdna	9.1e-18							A0A287K2C3_HORVV	[BP] regulation of transcription, DNA-templated [GO:0006355]
986835	S	SILICO	TGCAGATCACGCATCAGTCCTTCCAATAGAGATCTTCCACAGTAAGGAAGCAATGCGGCAGGAAGGGAT	69		Sc1Loc00064643.1	6.03e-26	Lo7_v2_contig_12168_1R	1.74e-24	AET1Gv20702500.11_ata_cdna	1.92e-27							A0A3B5Y3D1_WHEAT			[MF] uridylyltransferase activity [GO:0070569]
1017243	R	SILICO	TGCAGCCGATCCAGCGACCTGAAGACGAGGTTGAAGTCGTTCCCCGGCAGGTCGTTGAGGAAGAACTGC	69		Sc4Loc02162852.3	2.4e-18	Lo7_v2_contig_144477_1R	2.58e-22	TRIUR3_31656-T1_tur_cdna	1.92e-27	CL0063	NADP_Rossmann	FAD/NAD(P)-binding Rossmann fold Superfamily	PF16833.5; PF03492.15	EKLF_TAD2; Methyltransf_7	Erythroid krueppel-like transcription factor, transactivation 2; SAM dependent carboxyl methyltransferase	T1NLR1_TRIUA			[MF] methyltransferase activity [GO:0008168]
1023598	S	SILICO	TGCAGTCTTGGAGAGGCAACGGACAGGAAGTGGATGGGGGAGGCGAGGAGATGTGGAGGAGGGCCGAGA	69		Sc3Loc01368012.1	1.16e-09	Lo7_v2_contig_73608_1R	2.41e-16	TraesCS6A02G103700.1_tae_cdna	1.69e-15							A0A3B6NLI5_WHEAT
1028725	S	SILICO	TGCAGGAACGCGGCCAGGCCTCCGTTAATGTCGGAGGGGGTGTTGAGGCGGTCGGAGACGAAGGACGAG	69		Sc1Loc01682668.3	8.38e-18	Lo7_v2_contig_288137_1R	4.66e-19	TraesCS1A02G342400.1_tae_cdna	1.92e-27	CL0617	Peroxidase	Heme-dependent peroxidases superfamily	PF00141.23	peroxidase	Peroxidase	A0A3B5Y4F1_WHEAT	[BP] hydrogen peroxide catabolic process [GO:0042744]; [BP] response to oxidative stress [GO:0006979]	[CC] extracellular region [GO:0005576]	[MF] heme binding [GO:0020037]; [MF] metal ion binding [GO:0046872]; [MF] peroxidase activity [GO:0004601]
1031870	S	SILICO	TGCAGCGCATTCTCTTCCTCTTCTGTGAAGCTCTCCTTCAGCCGATCACAGCTGATCCGTAATGTGCGG	69		Sc7Loc01732922.1	2.11e-06	Lo7_v2_contig_61988_1R	9.62e-09	TRIDC7BG074770.2_tdi_cdna	3.72e-11	CL0023; CL0023; CL0023; CL0022; CL0022; CL0023; CL0023	P-loop_NTPase; P-loop_NTPase; P-loop_NTPase; LRR; LRR; P-loop_NTPase; P-loop_NTPase	P-loop containing nucleoside triphosphate hydrolase superfamily; P-loop containing nucleoside triphosphate hydrolase superfamily; P-loop containing nucleoside triphosphate hydrolase superfamily; Leucine Rich Repeat; Leucine Rich Repeat; P-loop containing nucleoside triphosphate hydrolase superfamily; P-loop containing nucleoside triphosphate hydrolase superfamily	PF13173.6; PF13191.6; PF13401.6; PF00560.33; PF12799.7; PF05729.12; PF00931.22; PF18052.1	AAA_14; AAA_16; AAA_22; LRR_1; LRR_4; NACHT; NB-ARC; Rx_N	AAA domain; AAA ATPase domain; AAA domain; Leucine Rich Repeat; Leucine Rich repeats (2 copies); NACHT domain; NB-ARC domain; Rx N-terminal domain	A0A2I6STE4_TRIUA			[MF] ADP binding [GO:0043531]
1070881	S	SILICO	TGCAGGTGGCGAGGAGGCTTTGCTTCCTGTTGGGGAAAAGAACGGTAGTCTTTTCTCCTATATTTTCGG	69		Sc0Loc00408320.1	7.35e-06	Lo7_v2_contig_2661_1R	4.66e-19	Sc0Loc00408320.1	7.35e-06	CL0342; CL0123	TolB_N; HTH	TolB, N-terminal domain; Helix-turn-helix clan	PF03886.13; PF04288.13	ABC_trans_aux; MukE	ABC-type transport auxiliary lipoprotein component; MukE-like family	M8BAL5_AEGTA
1071746	S	SILICO	TGCAGGGCAATGGCTTCTACCACCATGTAGGCCAATGACGAGTGGCAATAGGAGAAGACGAGCCCCCTG	69				Lo7_v2_contig_2871842_1R	5.32e-12
1072570	S	SILICO	TGCAGTCTGAGATCACCAACCTCCGAGCTCTAGGCGTGAAAGGTCCAAAGCACAACTTGGGGCACCCCG	69		Sc5Loc02044995.4	5.29e-14	Lo7_v2_contig_143591_1R	1.52e-12	TraesCS5B02G229200.1_tae_cdna	1.92e-27	CL0023; CL0023; CL0023; CL0023; CL0023; CL0022; CL0022; CL0022; CL0023; CL0023; CL0023	P-loop_NTPase; P-loop_NTPase; P-loop_NTPase; P-loop_NTPase; P-loop_NTPase; LRR; LRR; LRR; P-loop_NTPase; P-loop_NTPase; P-loop_NTPase	P-loop containing nucleoside triphosphate hydrolase superfamily; P-loop containing nucleoside triphosphate hydrolase superfamily; P-loop containing nucleoside triphosphate hydrolase superfamily; P-loop containing nucleoside triphosphate hydrolase superfamily; P-loop containing nucleoside triphosphate hydrolase superfamily; Leucine Rich Repeat; Leucine Rich Repeat; Leucine Rich Repeat; P-loop cont…	PF00004.29; PF13191.6; PF13401.6; PF01637.18; PF09073.10; PF04889.12; PF04931.13; PF10923.8; PF13904.6; PF14851.6; PF00560.33; PF18837.1; PF12799.7; PF13855.6; PF00931.22; PF06524.12; PF14812.6; PF03286.14; PF15713.5; PF11705.8; PF00158.26; PF14532.6	AAA; AAA_16; AAA_22; ATPase_2; BUD22; Cwf_Cwc_15; DNA_pol_phi; DUF2791; DUF4207; FAM176; LRR_1; LRR_12; LRR_4; LRR_8; NB-ARC; NOA36; PBP1_TM; Pox_Ag35; PTPRCAP; RNA_pol_3_Rpc31; Sigma54_activat; Sigma54_activ_2	ATPase family associated with various cellular activities (AAA); AAA ATPase domain; AAA domain; ATPase domain predominantly from Archaea; BUD22; Cwf15/Cwc15 cell cycle control protein; DNA polymerase phi; P-loop Domain of unknown function (DUF2791); Domain of unknown function (DUF4207); FAM176 family; Leucine Rich Repeat; Leucine-rich repeat; Leucine Rich repeats (2 copies); Leucine rich repeat; …	A0A3B6LN26_WHEAT			[MF] ADP binding [GO:0043531]
1077845	S	SILICO	TGCAGCTCGCTTTCATTCATTGGAGAAACTCAAGTTGGACGCCTGCTTGCTTCCGCCACGACTCAAGTT	69				Lo7_v2_contig_1383888_1R	2.26e-10
1083178	R	SILICO	TGCAGGCGATGATGCGCAACACCTGCACGACCATGAAGGCGCTGGCTGAGTCGAGGCCG	59	1RS	Sc7Loc00171949.1	3.85e-08	Lo7_v2_contig_1351623_1R	9.46e-14	TRIDC3AG073400.1_tdi_cdna	2.01e-19	CL0023	P-loop_NTPase	P-loop containing nucleoside triphosphate hydrolase superfamily	PF00005.27	ABC_tran	ABC transporter	A0A0D9WC55_9ORYZ		[CC] integral component of membrane [GO:0016021]	[MF] ATP binding [GO:0005524]; [MF] ATPase activity [GO:0016887]
1083423	R	SILICO	TGCAGCCCCGGCACACCATCGTCTGCGCCGAGAGTACGCCGAGGGTTGCACATGGGCGGCAACCTGGCA	69				Lo7_v2_contig_61290_1R	3.36e-08
1085171	S	SILICO	TGCAGTACATCAGATACTATGCTTCAGACGATTATGGACTCAATGTTGTCAACCCCG	57	1RS			Lo7_v2_contig_1383364_1R	3.76e-12
1086088	S	SILICO	TGCAGACCCTGCCTACAATGTGCGACGTGCACGTGATGCCATGTTGCATCGTGGCCAGCAGCACCACCA	69	1RS			Lo7_v2_contig_1354121_1R	1.1e-20	TraesCS1D02G000906.1_tae_cdna	1.92e-27
1088931	S	SILICO	TGCAGTTTAGTTTCATGGATGAGGTTGACAAGCAACAGCCTACACACATTCGTGCAATCAATACTGTTG	69		Sc1Loc00160483.1	9.56e-11	Lo7_v2_contig_2874097_1R	1.1e-20	TRIDC1BG067750.1_tdi_cdna	4.53e-10	CL0033; CL0389	POZ; TRAF	POZ domain superfamily; TRAF domain-like superfamily	PF00651.31; PF00917.26	BTB; MATH	BTB/POZ domain; MATH domain	A0A3B5Z489_WHEAT
1088931_B	S	SILICO	TGCAGTTTAGTTTCATGGATGAGTTTGACAAGCAACAGCCTACACACACTCGTGCAATCAATACTGTTG	69		Sc1Loc00160483.1	4.95e-08	Lo7_v2_contig_2874097_1R	1.34e-19	TRIDC1BG067750.1_tdi_cdna	2.35e-07	CL0033; CL0389	POZ; TRAF	POZ domain superfamily; TRAF domain-like superfamily	PF00651.31; PF00917.26	BTB; MATH	BTB/POZ domain; MATH domain	A0A3B5Z489_WHEAT
1089653	S	SILICO	TGCAGCCAAATGGGCCAAATACAAGGAAATACATACTTGGGGGCCCCTCCACCTTGGGGGCCCG	64				Lo7_v2_contig_2831_1R	1.43e-18
1089842	S	SILICO	TGCAGCAGCGCATTTTCGTTAGCGATATACTTATCAGCGGGCCGTGAAGATTGGTGCGGCCATGCGTGG	69				Lo7_v2_contig_1353056_1R	5.68e-18
1090040	S	SILICO	TGCAGATTTGACCTCCCCTGCTCCAGATCGGCGTCGTCCCACTGGATCCGCTCCACCTATGGTTCCCGC	69				Lo7_v2_contig_267686_1R	2.58e-22
1090265	S	SILICO	TGCAGGACCGTCCCTTGGAAATTGTGTGGCAACCAGCGGCCGCCCAGAGCCAGCATGCGTTCGTCATGG	69				Lo7_v2_contig_127484_1R	1.1e-20
1093972	R	SILICO	TGCAGCAGGCCGTAGTCCTGCGCCATCAGTTGCTCCATCCGCAGCGGATCGGCACTACTGCTGCTGACA	69				Lo7_v2_contig_60326_1R	2.12e-23	TraesCS1A02G401800.1_tae_cdna	1.92e-27	CL0274	WRKY-GCM1	WRKY-GCM1 superfamily	PF05642.11; PF03106.15	Sporozoite_P67; WRKY	Sporozoite P67 surface antigen; WRKY DNA -binding domain	A0A3B5Y6R7_WHEAT		[CC] nucleus [GO:0005634]	[MF] DNA-binding transcription factor activity [GO:0003700]; [MF] sequence-specific DNA binding [GO:0043565]
1095268	R	SILICO	TGCAGTCAAGGATTTGCGTGAAGCGGGGGAGCCATGGTTTCTTGGCGGCTCGTCGGTCAGCGGGTAAAG	69				Lo7_v2_contig_308688_1R	1.52e-12
1097741	S	SILICO	TGCAGGCAGGAAGAGGAGCACGTCCGCCTGCATCTCCTTGCGGTGGCCCTCCTCGCGGCGTGGGATGCT	69				Lo7_v2_contig_264103_1R	3.83e-20
1099742	R	SILICO	TGCAGCGCATTCATGGCATCCCAAAGCCATGCCTCAAGAAGGCGTCGTCCCTGGCCTTCAATGCCCCCC	69		Sc2Loc00654306.1	4.95e-08	Lo7_v2_contig_70146_1R	4.66e-19	Sc2Loc00654306.1	2.86e-06	CL0511; CL0511; CL0511	Retroviral_zf; Retroviral_zf; Retroviral_zf	Retrovirus zinc finger-like domains; Retrovirus zinc finger-like domains; Retrovirus zinc finger-like domains	PF00098.23; PF13917.6; PF14392.6	zf-CCHC; zf-CCHC_3; zf-CCHC_4	Zinc knuckle; Zinc knuckle; Zinc knuckle	A0A3B6R8C5_WHEAT
1100392	S	SILICO	TGCAGTATGTACGTATTTTTGACCAATAAAACACAACCCTAGAGTAATTTCTTATAGCCG	60				Lo7_v2_contig_9155_1R	1.45e-11	TRIDC5BG032180.1_tdi_cdna	2.36e-12							A0A287K2C3_HORVV	[BP] regulation of transcription, DNA-templated [GO:0006355]
1105305	S	SILICO	TGCAGGAGTAGCATAACAGCAATTGATCCAGTGCCCCAGATTCTTATGCCG	51				Lo7_v2_contig_5785_1R	7.02e-14	TRIDC1AG048530.4_tdi_cdna	6.54e-18	CL0172	Thioredoxin	Thioredoxin-like	PF01257.19; PF07845.11	2Fe-2S_thioredx; DUF1636	Thioredoxin-like [2Fe-2S] ferredoxin; Protein of unknown function (DUF1636)	A0A3B5Y4Z4_WHEAT			[MF] oxidoreductase activity [GO:0016491]
1105835	S	SILICO	TGCAGAAAAGGCGAAGATGGGCGCGGGCGAGACGGAGTGGTTCTTTTTTGTGCACAAGGATCGGAAGTA	69		Sc2Loc00196760.1	4.07e-09	Lo7_v2_contig_262660_1R	1.43e-06	TRIUR3_24110-T1_tur_cdna	9.97e-25				PF02365.15	NAM	No apical meristem (NAM) protein	T1N188_TRIUA	[BP] regulation of transcription, DNA-templated [GO:0006355]	[CC] nucleus [GO:0005634]	[MF] DNA binding [GO:0003677]
1105852	R	SILICO	TGCAGGTGTATGTCCTCATCTACAGATGTAGCCCATTCTCCCTTCAAAATTGAGATCGGTATTCCATAT	69				Lo7_v2_contig_1389148_1R	4.98e-25	TraesCS4D02G258600.1_tae_cdna	1.06e-11							A0A3B6JM45_WHEAT
1107642	S	SILICO	TGCAGCAGTCCCGTGGTTTCGGTAGCGAGTTCTGATTCCCTGACCAGCCG	50	1RS	Sc1Loc00400879.6	9.12e-15	Lo7_v2_contig_1381081_1R	2.45e-13	AET1Gv20494800.1_ata_cdna	9.29e-16	CL0023; CL0023; CL0023; CL0023; CL0023; CL0023; CL0023; CL0023; CL0023; CL0023; CL0023; CL0023; CL0023; CL0023; CL0023; CL0023; CL0023; CL0671; CL0023; CL0023; CL0023; CL0023; CL0023; CL0402; CL0332; CL0023; CL0023; CL0023; CL0023; CL0023; CL0023; CL0023; CL0023; CL0023; CL0023; CL0023; CL0023; CL0023; CL0023; CL0023; CL0023; CL0023; CL0023; CL0023; CL0023; CL0023; CL0023; CL0402; CL0023; CL0671;…	P-loop_NTPase; P-loop_NTPase; P-loop_NTPase; P-loop_NTPase; P-loop_NTPase; P-loop_NTPase; P-loop_NTPase; P-loop_NTPase; P-loop_NTPase; P-loop_NTPase; P-loop_NTPase; P-loop_NTPase; P-loop_NTPase; P-loop_NTPase; P-loop_NTPase; P-loop_NTPase; P-loop_NTPase; AAA_lid; P-loop_NTPase; P-loop_NTPase; P-loop_NTPase; P-loop_NTPase; P-loop_NTPase; Cdc48_2-like; AcetylDC-like; P-loop_NTPase; P-loop_NTPase; P…	P-loop containing nucleoside triphosphate hydrolase superfamily; P-loop containing nucleoside triphosphate hydrolase superfamily; P-loop containing nucleoside triphosphate hydrolase superfamily; P-loop containing nucleoside triphosphate hydrolase superfamily; P-loop containing nucleoside triphosphate hydrolase superfamily; P-loop containing nucleoside triphosphate hydrolase superfamily; P-loop co…	PF00004.29; PF13086.6; PF13173.6; PF13191.6; PF13207.6; PF13238.6; PF13245.6; PF07724.14; PF13401.6; PF13479.6; PF13481.6; PF13521.6; PF07726.11; PF13604.6; PF13671.6; PF07728.14; PF12775.7; PF17862.1; PF00005.27; PF00006.25; PF06745.13; PF01637.18; PF00308.18; PF02933.17; PF02359.18; PF02224.18; PF09848.9; PF05673.13; PF17213.3; PF01695.17; PF07693.14; PF01078.21; PF05729.12; PF00931.22; PF03266…	AAA; AAA_11; AAA_14; AAA_16; AAA_17; AAA_18; AAA_19; AAA_2; AAA_22; AAA_24; AAA_25; AAA_28; AAA_3; AAA_30; AAA_33; AAA_5; AAA_7; AAA_lid_3; ABC_tran; ATP-synt_ab; ATPase; ATPase_2; Bac_DnaA; CDC48_2; CDC48_N; Cytidylate_kin; DUF2075; DUF815; Hydin_ADK; IstB_IS21; KAP_NTPase; Mg_chelatase; NACHT; NB-ARC; NTPase_1; Parvo_NS1; PduV-EutP; PhoH; Rad17; ResIII; RNA_helicase; RuvB_N; Sigma54_activat; Si…	ATPase family associated with various cellular activities (AAA); AAA domain; AAA domain; AAA ATPase domain; AAA domain; AAA domain; AAA domain; AAA domain (Cdc48 subfamily); AAA domain; AAA domain; AAA domain; AAA domain; ATPase family associated with various cellular activities (AAA); AAA domain; AAA domain; AAA domain (dynein-related subfamily); P-loop containing dynein motor region; AAA+ lid d…	A0A3B5YWA2_WHEAT			[MF] ATP binding [GO:0005524]; [MF] hydrolase activity [GO:0016787]
1108511	S	SILICO	TGCAGTTCACCACAGCCTGCTGTGATCACTAATATTATTGATCCTATTGATGGTCAAAGTAAATCTTGG	69				Lo7_v2_contig_61442_1R	1.43e-06
1108997	R	SILICO	TGCAGGAACTGTGCAGACCTGTCAGTGTACTACTGCTTCTTTCTGGTCTCCG	52				Lo7_v2_contig_66982_1R	8.92e-13
1111166	R	SILICO	TGCAGGATATTGCCCGTGTGCCCTTGTTTTGCGGCTTTAGGTTAGCAGCGTGCGTTGCATGTCGTCTGC	69				Lo7_v2_contig_273452_1R	6.92e-17
1111315	S	SILICO	TGCAGCATCCGCACAATATGGGTCATCGCCTAGCACTGCCCAAAGGAGCGTGCTGCGTGAGCGTCATGA	69				Lo7_v2_contig_1361113_1R	7.89e-10
1117188	R	SILICO	TGCAGAGCAAAGATGTATTCCCATGTCACTGCTAGATGAAGATGTCTTCCTGAAATTGTTCAAGCACTA	69		Sc5Loc00234444.3	7.35e-25	Lo7_v2_contig_145506_1R	2.58e-22	TRIUR3_11748-T1_tur_cdna	1.92e-27	CL0023; CL0023; CL0023; CL0023; CL0023; CL0022; CL0022; CL0023	P-loop_NTPase; P-loop_NTPase; P-loop_NTPase; P-loop_NTPase; P-loop_NTPase; LRR; LRR; P-loop_NTPase	P-loop containing nucleoside triphosphate hydrolase superfamily; P-loop containing nucleoside triphosphate hydrolase superfamily; P-loop containing nucleoside triphosphate hydrolase superfamily; P-loop containing nucleoside triphosphate hydrolase superfamily; P-loop containing nucleoside triphosphate hydrolase superfamily; Leucine Rich Repeat; Leucine Rich Repeat; P-loop containing nucleoside tri…	PF13191.6; PF13238.6; PF13401.6; PF13671.6; PF00005.27; PF00560.33; PF13516.6; PF00931.22; PF18052.1	AAA_16; AAA_18; AAA_22; AAA_33; ABC_tran; LRR_1; LRR_6; NB-ARC; Rx_N	AAA ATPase domain; AAA domain; AAA domain; AAA domain; ABC transporter; Leucine Rich Repeat; Leucine Rich repeat; NB-ARC domain; Rx N-terminal domain	M7Y9B8_TRIUA			[MF] ADP binding [GO:0043531]
1120350	S	SILICO	TGCAGGGCGGACACCTTGTTTGTACGTGTTGGTCCTTCGGCTCCAATTCTGACTAACGAAGGTTGACTA	69				Lo7_v2_contig_1364142_1R	4.09e-07
1121333	R	SILICO	TGCAGTTAGTTCAGAGTTCACTAGAGAATCTTTTGACGCTTAAGCAGATGCACTACAATAGTAAGTCAA	69				Lo7_v2_contig_1381235_1R	1.98e-17	TRIDC1BG065970.3_tdi_cdna	2.19e-20							A0A3B5Z5A3_WHEAT			[MF] oxidoreductase activity [GO:0016491]
1122310	S	SILICO	TGCAGATGTTTGGGCCGATGTGAGTCCAGGCTGCATGGCCCAATACGTGTGTAATGTATTTTTTCGCGG	69	1RS			Lo7_v2_contig_1403872_1R	1.17e-07	TRIDC4AG070550.1_tdi_cdna	7.66e-20	CL0016; CL0016	PKinase; PKinase	Protein kinase superfamily; Protein kinase superfamily	PF00069.25; PF07714.17	Pkinase; Pkinase_Tyr	Protein kinase domain; Protein tyrosine kinase	M8AUZ5_AEGTA		[CC] integral component of membrane [GO:0016021]	[MF] ATP binding [GO:0005524]; [MF] calcium ion binding [GO:0005509]; [MF] polysaccharide binding [GO:0030247]; [MF] protein kinase activity [GO:0004672]
1123037	S	SILICO	TGCAGGATGAACATGTGAGGTGGGAGGTGATCCAGGGGGTATGGGTGGAGATGCTATGCTACTCTGCCA	69		Sc5Loc00566200.1	6.88e-19	Lo7_v2_contig_106137_1R	6.92e-17	TraesCS6B02G001400.1_tae_cdna	6.71e-27				PF13968.6; PF04578.13	DUF4220; DUF594	Domain of unknown function (DUF4220); Protein of unknown function, DUF594	A0A3B6PDY4_WHEAT		[CC] integral component of membrane [GO:0016021]
1123886	S	SILICO	TGCAGGTGCAGAACCATGCAAACTAAATCAGGATTCCCAGATGCACTACGTAAGGTGGCCG	61				Lo7_v2_contig_76393_1R	1.15e-06
1126211	S	SILICO	TGCAGAAGACGTTGTCCTGTGGGTCCTCAGCACCGCCTCGGCGAGCGAGGCCGAGGAGGAGACTGGCTT	69		Sc1Loc02160029.1	2.25e-12	Lo7_v2_contig_1346768_1R	1.52e-12	AET1Gv20805900.1_ata_cdna	1.92e-27				PF00067.22	p450	Cytochrome P450	A0A3B5Y459_WHEAT			[MF] heme binding [GO:0020037]; [MF] iron ion binding [GO:0005506]; [MF] monooxygenase activity [GO:0004497]; [MF] oxidoreductase activity, acting on paired donors, with incorporation or reduction of molecular oxygen [GO:0016705]
1126828	R	SILICO	TGCAGGCGTGCACAGACTTGGCTCGCTCCAGGTGTTGGAGATTTCATTTTGTCCGAGCATCTCAGGGTT	69				Lo7_v2_contig_127669_1R	6.92e-17	TRIDC2BG016270.1_tdi_cdna	1.92e-27	CL0023; CL0022; CL0022; CL0022; CL0023; CL0023	P-loop_NTPase; LRR; LRR; LRR; P-loop_NTPase; P-loop_NTPase	P-loop containing nucleoside triphosphate hydrolase superfamily; Leucine Rich Repeat; Leucine Rich Repeat; Leucine Rich Repeat; P-loop containing nucleoside triphosphate hydrolase superfamily; P-loop containing nucleoside triphosphate hydrolase superfamily	PF13191.6; PF12799.7; PF13516.6; PF13855.6; PF05729.12; PF00931.22	AAA_16; LRR_4; LRR_6; LRR_8; NACHT; NB-ARC	AAA ATPase domain; Leucine Rich repeats (2 copies); Leucine Rich repeat; Leucine rich repeat; NACHT domain; NB-ARC domain	A0A3B6C2Z3_WHEAT			[MF] ADP binding [GO:0043531]; [MF] DNA binding [GO:0003677]
1128210	R	SILICO	TGCAGCTGCCAGCACAGGAGACATGCCTGATGTGGTGGAGACAACGACACGGCCGATGGGGCGCCGTCG	69				Lo7_v2_contig_87655_1R	6.92e-17
1130788	S	SILICO	TGCAGGATAGGCCAGTATAAATTCTGCATTTGCAACACATCTATCCAACCG	51				Lo7_v2_contig_93202_1R	5.4e-09
1131489	S	SILICO	TGCAGCTTGATGAAGTTAATGTGTGACCATCATCATGAAACTAATCTGTGTGGCCTGCTGCCACCTTTA	69	1RS			Lo7_v2_contig_64582_1R	1.86e-11
1134589	S	SILICO	TGCAGACAACATCCAGAACAAATAAGTGGAAAAAGTTCTCACCTCAGTTCCG	52				Lo7_v2_contig_70964_1R	2.92e-06
1134712	S	SILICO	TGCAGCCCACCAGCTGACGCTCGCTCGCTCGCTCCTGAGATATTTTCTCCGTGCGTGGAATGGAGAGAA	69		Sc1Loc01912395.1	3.34e-10	Lo7_v2_contig_58689_1R	9.62e-09	TRIDC1BG066490.1_tdi_cdna	1.92e-27	CL0208; CL0208; CL0208; CL0208	UBC; UBC; UBC; UBC	Ubiquitin conjugating enzyme like superfamily; Ubiquitin conjugating enzyme like superfamily; Ubiquitin conjugating enzyme like superfamily; Ubiquitin conjugating enzyme like superfamily	PF14461.6; PF05773.22; PF05743.13; PF00179.26	Prok-E2_B; RWD; UEV; UQ_con	Prokaryotic E2 family B; RWD domain; UEV domain; Ubiquitin-conjugating enzyme	F2DX90_HORVV			[MF] ATP binding [GO:0005524]; [MF] transferase activity [GO:0016740]
1139535	S	SILICO	TGCAGGGGCCTGCGCGGCGCGCCACGAGAGGGCGGAGCGCGAAGAACGTGAACGCCACGAAGACCGCGC	69				Lo7_v2_contig_1352825_1R	1.63e-18	TRIDC1BG069220.2_tdi_cdna	8.18e-26	CL0064; CL0676	CPA_AT; SLATT	CPA/AT transporter superfamily; SMODS and LOG-Smf/DprA-Associating Two TM	PF00999.21; PF18183.1	Na_H_Exchanger; SLATT_2	Sodium/hydrogen exchanger family; SMODS and SLOG-associating 2TM effector domain 2	A0A3B5Z4M7_WHEAT		[CC] integral component of membrane [GO:0016021]	[MF] solute:proton antiporter activity [GO:0015299]
1144084	S	SILICO	TGCAGTTCACCCCGACCCACCGGCAGATGGCCGTGTCGTTGCTCCACGACCG	52	1RS			Lo7_v2_contig_1393554_1R	1.32e-10	TraesCS7D02G463300.1_tae_cdna	4.31e-14	CL0016; CL0022; CL0022; CL0022; CL0022; CL0022; CL0016; CL0016	PKinase; LRR; LRR; LRR; LRR; LRR; PKinase; PKinase	Protein kinase superfamily; Leucine Rich Repeat; Leucine Rich Repeat; Leucine Rich Repeat; Leucine Rich Repeat; Leucine Rich Repeat; Protein kinase superfamily; Protein kinase superfamily	PF01636.23; PF08263.12; PF00560.33; PF12799.7; PF13516.6; PF13855.6; PF14580.6; PF00069.25; PF07714.17	APH; LRRNT_2; LRR_1; LRR_4; LRR_6; LRR_8; LRR_9; Pkinase; Pkinase_Tyr	Phosphotransferase enzyme family; Leucine rich repeat N-terminal domain; Leucine Rich Repeat; Leucine Rich repeats (2 copies); Leucine Rich repeat; Leucine rich repeat; Leucine-rich repeat; Protein kinase domain; Protein tyrosine kinase	A0A3B6TXM3_WHEAT		[CC] integral component of membrane [GO:0016021]	[MF] ATP binding [GO:0005524]; [MF] protein serine/threonine kinase activity [GO:0004674]
1152170	R	SILICO	TGCAGTCCGCGTACGGACCTCAACGCAGGCGGCACGGCTCTACGAACGCCCCGACGTGTAGGCGGCAGC	69				Lo7_v2_contig_388652_1R	1.03e-14
1152422	R	SILICO	TGCAGAACTCCACCAACGGGTGGATCATGGACTCAGGCGCTTCTTCTCACATTACCTCGGACCCAGGTA	69				Lo7_v2_contig_264672_1R	2.12e-23
1152449	S	SILICO	TGCAGGTAGACGGAGACCCAGCCGGCGTCGGACGAACTCTTGCCGTCGGGGTAGATCTTCACGCACCAG	69	1RS			Lo7_v2_contig_1348926_1R	2.12e-23	TRIDC1AG056500.1_tdi_cdna	9.33e-19	CL0033; CL0033; CL0389	POZ; POZ; TRAF	POZ domain superfamily; POZ domain superfamily; TRAF domain-like superfamily	PF07707.15; PF00651.31; PF00917.26; PF03055.15	BACK; BTB; MATH; RPE65	BTB And C-terminal Kelch; BTB/POZ domain; MATH domain; Retinal pigment epithelial membrane protein	A0A2K2CMR5_BRADI
1160243	S	SILICO	TGCAGGAGCGGCGCGACGCTCGCCATCTCCTCCTTGGCCGCCGGGTACCG	50	1RS	Sc1Loc00321994.1	2.15e-16	Lo7_v2_contig_1366640_1R	5.77e-15	TRIUR3_22264-T1_tur_cdna	2.18e-17				PF04043.15	PMEI	Plant invertase/pectin methylesterase inhibitor	M8A1Z0_TRIUA			[MF] enzyme inhibitor activity [GO:0004857]
1161571	R	SILICO	TGCAGCCGCCGCCGTCTTGCCGCTATGCTGCGCCCCACCTTCATGGCCGCCGCACCGCGCCTCGCCGCC	69				Lo7_v2_contig_125299_1R	6.48e-11	TRIUR3_30498-T1_tur_cdna	2.35e-07							M7ZGW8_TRIUA
1161956	S	SILICO	TGCAGCACCCCGCTGTCGCCGGGCGGTGGTTCGGCCATGGCTGCTTGCAGCTCCG	55				Lo7_v2_contig_1518115_1R	5.2e-10
1204942	R	SILICO	TGCAGACCCGCAGCTCGCTTGAAGCACAGGTTGTGGCATCATTGCAGATCGTCGGCACGAAGCTTGCCT	69		Sc1Loc00349226.1	1.73e-07	Lo7_v2_contig_1371145_1R	4.98e-06	Sc1Loc00349226.1	9.97e-06							C1N5K6_MICPC			[MF] ATP binding [GO:0005524]; [MF] nucleic acid binding [GO:0003676]
1206501	R	SILICO	TGCAGGCATGTAGGGAGCTTCTTTATACGAGGACAGCTTTCAATCGTAAGAGACTGGAGAGATGTGTAT	69	1RS	Sc1Loc01265002.8	1.42e-08	Lo7_v2_contig_128013_1R	4.09e-07	TraesCS3B02G588100.1_tae_cdna	5.89e-15	CL0023; CL0022; CL0022; CL0022; CL0022; CL0063; CL0023	P-loop_NTPase; LRR; LRR; LRR; LRR; NADP_Rossmann; P-loop_NTPase	P-loop containing nucleoside triphosphate hydrolase superfamily; Leucine Rich Repeat; Leucine Rich Repeat; Leucine Rich Repeat; Leucine Rich Repeat; FAD/NAD(P)-binding Rossmann fold Superfamily; P-loop containing nucleoside triphosphate hydrolase superfamily	PF13401.6; PF00560.33; PF12799.7; PF13516.6; PF13855.6; PF03446.15; PF00931.22; PF18052.1	AAA_22; LRR_1; LRR_4; LRR_6; LRR_8; NAD_binding_2; NB-ARC; Rx_N	AAA domain; Leucine Rich Repeat; Leucine Rich repeats (2 copies); Leucine Rich repeat; Leucine rich repeat; NAD binding domain of 6-phosphogluconate dehydrogenase; NB-ARC domain; Rx N-terminal domain	A0A3B6FYL4_WHEAT			[MF] ADP binding [GO:0043531]
1213971	S	SILICO	TGCAGGAGCAGGTCGGCGGTCGCCAGCTCCGCGGCCGTGAAGAGGCCCCG	50		Sc5Loc01969835.1	2.45e-09	Lo7_v2_contig_147671_1R	4.73e-16	TraesCS5B02G333200.1_tae_cdna	3.24e-15							A0A3B6LRB4_WHEAT
1216678	S	SILICO	TGCAGGCCTCACAAGCATCAGAAGTTTAGAAGAGGGTAGGGTTGCACTAGGCAACAAGAGGGCCGTGCG	69				Lo7_v2_contig_1383888_1R	4.37e-13
1221223	S	SILICO	TGCAGATAGCCCAACCACCGACATGAGCTAGCTCATGCTCCCATGGCGGGCTCTACCTCAAATTCCTGG	69				Lo7_v2_contig_2872216_1R	1.52e-12	AET7Gv20178500.1_ata_cdna	3.72e-11	CL0290	EPT_RTPC	EPT/RTPC-like superfamily	PF00275.20	EPSP_synthase	EPSP synthase (3-phosphoshikimate 1-carboxyvinyltransferase)	M8BCT0_AEGTA			[MF] transferase activity, transferring alkyl or aryl (other than methyl) groups [GO:0016765]
1227991	S	SILICO	TGCAGGACGGGGCAAGGAACATACATTGGAGCTTCAGCGATTGTTGTGGAGAATATATCAAATCCGAGA	69				Lo7_v2_contig_63350_1R	1.1e-20
1233626	S	SILICO	TGCAGTGTGGAGTCAATGGGTGTTGTTGAGCTTGAAGACCTAAAGTTCAGAGTAGTGCCCG	61				Lo7_v2_contig_1375306_1R	1.49e-11
1234741	R	SILICO	TGCAGCTAGCAGTTTACTCTCCCATCTGTCCACCAGCTCGGTGCAGCACGTGGAGAAAGCCG	62	1RS			Lo7_v2_contig_1379931_1R	2.6e-21	TraesCS1D02G111200.2_tae_cdna	1e-23				PF16251.5; PF00067.22	NAR; p450	Nucleic acid-binding domain (NAR); Cytochrome P450	A0A3B5ZQM2_WHEAT		[CC] integral component of membrane [GO:0016021]	[MF] heme binding [GO:0020037]; [MF] iron ion binding [GO:0005506]; [MF] monooxygenase activity [GO:0004497]; [MF] oxidoreductase activity, acting on paired donors, with incorporation or reduction of molecular oxygen [GO:0016705]
1235251	S	SILICO	TGCAGACAAGAGCTATCCAGAATAATCATGCGCGGGTACGCGAAGGCGAAGGCGAAGGCGGACACTGTC	69				Lo7_v2_contig_8029_1R	3.36e-08
1237472	S	SILICO	TGCAGGAGCTCGGGGTGAACCCCGCCGTGCACGAGGTCGCCGACGAGGCCGAGCTCGCCGCGGCGACAG	69		Sc3Loc01758597.1	1.62e-20	Lo7_v2_contig_2904979_1R	7.39e-23	TRIDC1BG067310.2_tdi_cdna	1.21e-23	CL0172	Thioredoxin	Thioredoxin-like	PF00462.24	Glutaredoxin	Glutaredoxin	A0A3B5Z445_WHEAT	[BP] cell redox homeostasis [GO:0045454]	[CC] cell [GO:0005623]	[MF] electron transfer activity [GO:0009055]; [MF] protein disulfide oxidoreductase activity [GO:0015035]
1238985	R	SILICO	TGCAGTGCATTCTTGACTGAGTTCTTTCTTTCTATTGTTGTGTTGGGACTGAACAACAATGCCGATTTC	69		Sc1Loc02005279.1	6.03e-26	Lo7_v2_contig_66260_1R	1.74e-24	Sc1Loc02005279.1	3.48e-24	CL0027	RdRP	RNA dependent RNA polymerase	PF00078.27	RVT_1	Reverse transcriptase (RNA-dependent DNA polymerase)	A0A0A9E3E3_ARUDO
1240097	S	SILICO	TGCAGTGGGTTGAAGCAGCAGTACAGTGTCACTCGCCGCTGGTGCTTATCCATTCCG	57				Lo7_v2_contig_2881171_1R	1.08e-12
1240915	S	SILICO	TGCAGTAGTATGAGCAAAGATCAAAAGACTGTTTAACATAGTGAGATGACACTCACATCAGCAACACTG	69				Lo7_v2_contig_1353924_1R	2.41e-16	AET1Gv20946800.6_ata_cdna	2.06e-14							M0W136_HORVV			[MF] proteasome-activating ATPase activity [GO:0036402]
1243084	S	SILICO	TGCAGCTACCTTTTTCTCCGGTTGATGAAGCTTATGAAGCCACCAATACCG	51		Sc1Loc01234887.1	7.27e-10	Lo7_v2_contig_233491_1R	1.88e-08	TraesCS1D02G023100.1_tae_cdna	6.54e-18	CL0022; CL0022; CL0022	LRR; LRR; LRR	Leucine Rich Repeat; Leucine Rich Repeat; Leucine Rich Repeat	PF00560.33; PF12799.7; PF13855.6	LRR_1; LRR_4; LRR_8	Leucine Rich Repeat; Leucine Rich repeats (2 copies); Leucine rich repeat	A0A3B5ZN56_WHEAT
1252645	S	SILICO	TGCAGCTGCGCCACAGGCCACCTTGCCCTGGCCACGCCACCTTCTCCACCAGCAGCCG	58				Lo7_v2_contig_1389504_1R	3.65e-06
1253468	S	SILICO	TGCAGCAGCCCATGGACGAGGCGGCGGCGGCGGCCAAGCGGAGCAGGTCGGAGCACCACCATGGCGTCG	69				Lo7_v2_contig_2414_1R	2.94e-15	TraesCS7D02G517400.2_tae_cdna	6.29e-21	CL0271; CL0271	F-box; F-box	F-box-like domain; F-box-like domain	PF00646.33; PF12937.7; PF08387.10	F-box; F-box-like; FBD	F-box domain; F-box-like; FBD	A0A3B6TS44_WHEAT
1266847	R	SILICO	TGCAGCTTCGGGCACCTCAAGAGCCTGGACGCCAACAAAACTGGGCACTTGGATCCCCTCCTCCCCGTC	69		Sc2Loc00333883.1	3.8e-22	Lo7_v2_contig_9455_1R	4.37e-13	TraesCS2B02G568100.1_tae_cdna	1.92e-27	CL0023; CL0023	P-loop_NTPase; P-loop_NTPase	P-loop containing nucleoside triphosphate hydrolase superfamily; P-loop containing nucleoside triphosphate hydrolase superfamily	PF00685.27; PF13469.6	Sulfotransfer_1; Sulfotransfer_3	Sulfotransferase domain; Sulfotransferase family	A0A3B6CFT0_WHEAT			[MF] sulfotransferase activity [GO:0008146]
1267166	R	SILICO	TGCAGAGATCCTCTCCGCTGCATCATCTGCGAGCTCCAAGGCCATTTCGGTCGCAAGTGTCCACAAAAT	69		Sc0Loc01268169.1	2.25e-12	Lo7_v2_contig_233357_1R	3.58e-14	Sc0Loc01268169.1	1.3e-10	CL0511	Retroviral_zf	Retrovirus zinc finger-like domains	PF00098.23	zf-CCHC	Zinc knuckle	A0A287QBJ4_HORVV
1268134	R	SILICO	TGCAGCAGAAACGTCGCCATTGTGATGATTCGCACCATGACCTCATTCACCTCAAGCCAACCACCACCG	69		Sc1Loc01993336.2	6.03e-26	Lo7_v2_contig_65139_1R	1.74e-24	TRIUR3_23560-T1_tur_cdna	1.92e-27				PF11145.8	DUF2921	Protein of unknown function (DUF2921)	M7YY64_TRIUA		[CC] integral component of membrane [GO:0016021]
1268475	S	SILICO	TGCAGGTTTTATAAGCATAGACTGCGGTCTTCCAGGGCAAACAAGCTACGTGGATAACACCACCAAGCT	69		Sc1Loc01464246.1	2.74e-11	Lo7_v2_contig_267668_1R	6.92e-17	TraesCS5B02G544900.1_tae_cdna	1.92e-27	CL0159; CL0022; CL0022; CL0022; CL0022; CL0202; CL0016; CL0016; CL0016	E-set; LRR; LRR; LRR; LRR; GBD; PKinase; PKinase; PKinase	Ig-like fold superfamily (E-set); Leucine Rich Repeat; Leucine Rich Repeat; Leucine Rich Repeat; Leucine Rich Repeat; Galactose-binding domain-like superfamily; Protein kinase superfamily; Protein kinase superfamily; Protein kinase superfamily	PF02439.15; PF11857.8; PF14610.6; PF15012.6; PF14575.6; PF17870.1; PF00560.33; PF12799.7; PF13516.6; PF13855.6; PF12819.7; PF06024.12; PF12260.8; PF00069.25; PF07714.17; PF08693.10; PF15102.6; PF05434.11	Adeno_E3_CR2; DUF3377; DUF4448; DUF4519; EphA2_TM; Insulin_TMD; LRR_1; LRR_4; LRR_6; LRR_8; Malectin_like; Orf78; PIP49_C; Pkinase; Pkinase_Tyr; SKG6; TMEM154; Tmemb_9	Adenovirus E3 region protein CR2; Domain of unknown function (DUF3377); Protein of unknown function (DUF4448); Domain of unknown function (DUF4519); Ephrin type-A receptor 2 transmembrane domain; Insulin receptor trans-membrane segment; Leucine Rich Repeat; Leucine Rich repeats (2 copies); Leucine Rich repeat; Leucine rich repeat; Malectin-like domain; Orf78 (ac78); Protein-kinase domain of FAM69…	A0A3B6LYG8_WHEAT		[CC] integral component of membrane [GO:0016021]	[MF] ATP binding [GO:0005524]; [MF] protein kinase activity [GO:0004672]
1279475	R	SILICO	TGCAGCTCTGTCCTGGCATTTGTGCAGCTCTCTTCTTCTCTATGTCCAATGCAAAAAATTCGGTTGATG	69				Lo7_v2_contig_1415140_1R	6.92e-17
1297833	S	SILICO	TGCAGGGGCAGCTGGGGCATTCAATCGTCTGATGCGTATTTATTGTGTTGCCG	53				Lo7_v2_contig_1390915_1R	2.84e-19
1301616	S	SILICO	TGCAGCGAGGGCAAGGCAGCGTACGGCGGTGAGGGCGAAGCGGTGTGGGCGAGGCGGCGTCCG	63				Lo7_v2_contig_1731640_1R	3.06e-14
1309409	R	SILICO	TGCAGCGGCATGGTGGTTGCGGCGAGTACTACCTTGATTTGAGTCTAAATTGAATTAGGTTGTGCATCC	69				Lo7_v2_contig_1412768_1R	7.89e-10
1312537	R	SILICO	TGCAGCCATCCAAGCCAGAGGCCCTGCGGCCTCGTCCCTGCCCCGAGCGCTTGCTCGGGGCCCCTCGCC	69				Lo7_v2_contig_151846_1R	6.48e-11
1318504	S	SILICO	TGCAGCAGCCCATGGAAGATGCGGCGGGGGGCAGGTCCGAGCACCACCACGGCGTCGCGGACGCGCCAT	69				Lo7_v2_contig_2414_1R	1.17e-07	TRIUR3_17884-T1_tur_cdna	1.06e-11	CL0271; CL0022	F-box; LRR	F-box-like domain; Leucine Rich Repeat	PF00646.33; PF08387.10; PF07723.13	F-box; FBD; LRR_2	F-box domain; FBD; Leucine Rich Repeat	T1MJC9_TRIUA
1359239	R	SILICO	TGCAGGATCGGATCCCACCCACCTCCACCTCAGCGCCAGTGGTCACCGCGCCATGGCCG	59				Lo7_v2_contig_148735_1R	1.71e-10
1380805	R	SILICO	TGCAGCAGGGTGTTGCTGGAGAGCATGGAGAGGAGGAAGCCCACGCAGCGCTAGTCCCACGTGACCCAA	69		Sc1Loc01224654.1	2.25e-12	Lo7_v2_contig_232432_1R	6.48e-11	Sc1Loc01224654.1	1.3e-10	CL0523; CL0523	GAG-polyprotein; GAG-polyprotein	LTR-copia-type polyprotein segment; LTR-copia-type polyprotein segment	PF03732.17; PF14223.6	Retrotrans_gag; Retrotran_gag_2	Retrotransposon gag protein; gag-polypeptide of LTR copia-type	C0PCZ1_MAIZE		[CC] retrotransposon nucleocapsid [GO:0000943]
1393993	S	SILICO	TGCAGAAGCTGGCGGACAGGAGCAAGCCCATGGTCTTCGACGGGTATGAGCCG	53	1RS			Lo7_v2_contig_78827_1R	1.47e-16
1394260	S	SILICO	TGCAGTGTCGAAGAACCCCATTTCTTGGAGCTGGCCGAGTTGCGTTGCATAGAGTTCCTCCG	62				Lo7_v2_contig_1359447_1R	2.6e-21	TraesCS1D02G206500.3_tae_cdna	1e-23	CL0072; CL0596; CL0072; CL0072; CL0072; CL0214; CL0072	Ubiquitin; VPS23_C; Ubiquitin; Ubiquitin; Ubiquitin; UBA; Ubiquitin	Ubiquitin superfamily; Endosomal sorting complex assembly domain; Ubiquitin superfamily; Ubiquitin superfamily; Ubiquitin superfamily; UBA superfamily; Ubiquitin superfamily	PF10302.9; PF17898.1; PF07200.13; PF11976.8; PF13881.6; PF18312.1; PF16782.5; PF17830.1; PF07996.11; PF18396.1; PF11493.8; PF00627.31; PF00240.23	DUF2407; GerD; Mod_r; Rad60-SLD; Rad60-SLD_2; ScsC_N; SIL1; STI1; T4SS; TBK1_ULD; TSP9; UBA; ubiquitin	DUF2407 ubiquitin-like domain; Spore germination GerD central core domain; Modifier of rudimentary (Mod(r)) protein; Ubiquitin-2 like Rad60 SUMO-like; Ubiquitin-2 like Rad60 SUMO-like; Copper resistance protein ScsC N-terminal domain; Nucleotide exchange factor SIL1; STI1 domain; Type IV secretion system proteins; TANK binding kinase 1 ubiquitin-like domain; Thylakoid soluble phosphoprotein TSP9;…	A0A3B5ZVW7_WHEAT
1666488	S	SILICO	TGCAGCGTGGGGCCGCTGCCACGAACGAGTTGTTGCGTTATATATAAGCGGAGGGGAACAGTACCAGCA	69		Sc1Loc01912395.1	1.24e-15	Lo7_v2_contig_58689_1R	3.58e-14	TRIDC1BG066490.1_tdi_cdna	8.18e-26	CL0208; CL0208; CL0208; CL0208	UBC; UBC; UBC; UBC	Ubiquitin conjugating enzyme like superfamily; Ubiquitin conjugating enzyme like superfamily; Ubiquitin conjugating enzyme like superfamily; Ubiquitin conjugating enzyme like superfamily	PF14461.6; PF05773.22; PF05743.13; PF00179.26	Prok-E2_B; RWD; UEV; UQ_con	Prokaryotic E2 family B; RWD domain; UEV domain; Ubiquitin-conjugating enzyme	F2DX90_HORVV			[MF] ATP binding [GO:0005524]; [MF] transferase activity [GO:0016740]
1666715	S	SILICO	TGCAGCTGCGGCAGGTACTCTGTCGTAGGCCTCGTCCCGCCGCCGCACGGCCGTGCCCCTGTACCGGCA	69				Lo7_v2_contig_2883794_1R	1.03e-14	TRIUR3_14452-T1_tur_cdna	3.26e-18							M7ZVJ1_TRIUA
1693519	S	SILICO	TGCAGCGTCGGTGACGGGGAGAAGGAATCCGGGAGGGGAAGCACGACCCGGAAATCCCGGCCG	63				Lo7_v2_contig_1386146_1R	3.49e-07
1697486	S	SILICO	TGCAGCTTTTGCGGGAGATTCCAGGAAGATCTCGCCCATCGCGAGAGGAAACGAAGGTGGCTGATCAAC	69				Lo7_v2_contig_128795_1R	1.52e-12
1863241	S	SILICO	TGCAGACAACTACCTCATCAACTGCGGCTCCACAGTCGACGCTAATCTCCACGATGGGAGGGTCTTCAA	69	1RS			Lo7_v2_contig_1345109_1R	1.1e-20	TraesCS1D02G110900.1_tae_cdna	1.92e-27	CL0016; CL0016; CL0202; CL0202; CL0016; CL0016	PKinase; PKinase; GBD; GBD; PKinase; PKinase	Protein kinase superfamily; Protein kinase superfamily; Galactose-binding domain-like superfamily; Galactose-binding domain-like superfamily; Protein kinase superfamily; Protein kinase superfamily	PF03109.16; PF01636.23; PF11721.8; PF12819.7; PF00069.25; PF07714.17	ABC1; APH; Malectin; Malectin_like; Pkinase; Pkinase_Tyr	ABC1 family; Phosphotransferase enzyme family; Malectin domain; Malectin-like domain; Protein kinase domain; Protein tyrosine kinase	A0A3B5ZSC7_WHEAT		[CC] integral component of membrane [GO:0016021]	[MF] ATP binding [GO:0005524]; [MF] protein kinase activity [GO:0004672]
2244435	S	SILICO	TGCAGCCAGGTAAGGATCGACGAGTTGCCTGGTGTACTGTAGCATCGCCAAATCTCCCCGATTCTCCTG	69				Lo7_v2_contig_70717_1R	6.48e-11	AET1Gv20754700.3_ata_cdna	1.92e-27	CL0291	KNTase_C	Nucleotidyltransferase substrate binding domain	PF18726.1	HEPN_SAV_6107	SAV_6107-like HEPN	R7W6Z6_AEGTA		[CC] integral component of membrane [GO:0016021]
2246596	S	SILICO	TGCAGTTCGGCAAGGTGTCCAAGGACATGTTCACCATGGACTACCGCTACCCGCTGTCGGCGTTCCAGG	69		Sc1Loc01340909.5	3.33e-29	Lo7_v2_contig_262546_1R	9.61e-28	Sc1Loc01340909.5	1.92e-27	CL0395; CL0271; CL0271; CL0395	Tubby_C; F-box; F-box; Tubby_C	Tubby C-terminal domain-like; F-box-like domain; F-box-like domain; Tubby C-terminal domain-like	PF12043.8; PF00646.33; PF12937.7; PF01167.18	DUF3527; F-box; F-box-like; Tub	Domain of unknown function (DUF3527); F-box domain; F-box-like; Tub family	A0A3B5YZG4_WHEAT
2250042	R	SILICO	TGCAGCGCAAGTCCGAGTTCCTGATCTCTGAGCTGGGGTTGGAACCGTCATACCTGGCTCATCGGTCGA	69		Sc1Loc00327299.2	2.93e-17	Lo7_v2_contig_1367489_1R	8.43e-16	TraesCS6D02G020300.1_tae_cdna	1.92e-27				PF02536.14	mTERF	mTERF	A0A3B6Q8Y0_WHEAT	[BP] regulation of transcription, DNA-templated [GO:0006355]		[MF] double-stranded DNA binding [GO:0003690]
2254733	S	SILICO	TGCAGCGCGTCGATAGCCCTGATTTGGGGATTTTAATTAAATTTTTGCTCCG	52				Lo7_v2_contig_61892_1R	1.61e-09
2267368	S	SILICO	TGCAGCTAAGATCCCCACCCAACCGAGCGCCGTCACGAGCTGCCGTCCTCGACGGCGAGGCCTCCACCT	69				Lo7_v2_contig_145532_1R	1.63e-18	AET2Gv20329900.1_ata_cdna	4.83e-16	CL0046; CL0123; CL0123; CL0123; CL0123; CL0123	Thiolase; HTH; HTH; HTH; HTH; HTH	Thiolase-like Superfamily; Helix-turn-helix clan; Helix-turn-helix clan; Helix-turn-helix clan; Helix-turn-helix clan; Helix-turn-helix clan	PF16197.5; PF10545.9; PF00249.31; PF13921.6; PF15963.5; PF05808.11; PF11626.8; PF09111.10	KAsynt_C_assoc; MADF_DNA_bdg; Myb_DNA-binding; Myb_DNA-bind_6; Myb_DNA-bind_7; Podoplanin; Rap1_C; SLIDE	Ketoacyl-synthetase C-terminal extension; Alcohol dehydrogenase transcription factor Myb/SANT-like; Myb-like DNA-binding domain; Myb-like DNA-binding domain; Myb DNA-binding like; Podoplanin; TRF2-interacting telomeric protein/Rap1 - C terminal domain; SLIDE	A0A3B6D903_WHEAT		[CC] nucleus [GO:0005634]	[MF] DNA binding [GO:0003677]
2275344	R	SILICO	TGCAGCTTCGCCGTTGTGGACATCCATTCTTTACTTTTACTACATGTGAAGCAAGGAACTTCGACTTGC	69				Lo7_v2_contig_63950_1R	7.89e-10
2275813	R	SILICO	TGCAGGAAAATCGATGGACTCATGCACACTTTTCTTCACCAATATCTTTATTCTTTAACTTGAAGCAGG	69				Lo7_v2_contig_210276_1R	1.43e-06
2280240	R	SILICO	TGCAGCGCGGTCACCGTGGTGTCGACACTAGCGGTGAGGAACTCCGTGCAGAGGCTCACCATCTCGCCG	69		Sc0Loc01808824.1	6.44e-13	Lo7_v2_contig_4307_1R	1.86e-11	TRIDC2BG083660.1_tdi_cdna	1.92e-27				PF00067.22; PF17487.2	p450; Ribosomal_S12	Cytochrome P450; Ribosomal protein S12	A0A3B6CG67_WHEAT			[MF] heme binding [GO:0020037]; [MF] iron ion binding [GO:0005506]; [MF] monooxygenase activity [GO:0004497]; [MF] oxidoreductase activity, acting on paired donors, with incorporation or reduction of molecular oxygen [GO:0016705]
2280372	S	SILICO	TGCAGCAAATCGTAAATGATAAGTTTTGCGGGTCGATATTATATGGAGTCTGGTAGAGATGCTCTTAGG	69				Lo7_v2_contig_1469611_1R	2.76e-09	AET1Gv20628600.28_ata_cdna	2.35e-07							M8BPB8_AEGTA
2291265	R	SILICO	TGCAGCACCGCAAGTGTCGAAAAATGCAGGTTAGGTAGAGATTTGTTAATTAAGCATCATGAAAAGGTT	69				Lo7_v2_contig_1365528_1R	6.48e-11
2301022	R	SILICO	TGCAGCATGGCTCCGATCGAGACTTGTTAGTCATTACAGTCACCTTGTGGCATATTTGGAAAGCAAGGA	69				Lo7_v2_contig_2879874_1R	2.26e-10
2304041	R	SILICO	TGCAGCGCTGTAAGACATGGAGAAGCTAGCTAATTCACAACCAGGAGAAGTGCTTGTTGCTTCCAGTGG	69	1RS			Lo7_v2_contig_1387149_1R	1.43e-06
2305903	R	SILICO	TGCAGGAGCGCCGCCGCCATTGATCTCGCGAGTCGATCCGCCGCTTTCCG	50				Lo7_v2_contig_2661_1R	1.04e-11
2316497	S	SILICO	TGCAGGCCGTCGCCCTGCTTGACGAAGGACTCGAACTTGAGCGGCAGCCCCTTGCCG	57		Sc1Loc01342239.1	1.76e-18	Lo7_v2_contig_1345422_1R	4.89e-17	TraesCS1D02G354600.1_tae_cdna	4.4e-21	CL0287	Transthyretin	Transthyretin superfamily	PF01190.17	Pollen_Ole_e_I	Pollen proteins Ole e I like	A0A3B6A112_WHEAT
2322023	S	SILICO	TGCAGACGAGCACTAGAGCTACAACCGTTTCCTTGGGGAGCTGCAACCG	49				Lo7_v2_contig_74214_1R	2.2e-07
2373022	S	SILICO	TGCAGGGAGCAGCAGAAGCGGCAAGAGCAGCAGCAACTCGAGGGGCGAGCGGGGCGAGGCCGTGCGCAG	69				Lo7_v2_contig_1348734_1R	4.09e-07
3021536	S	SILICO	TGCAGTATAAATCTTGTCTTCGAAGCGCACAGCGATGATTTGAAGTTCGTTCAGTCCCTCTGGCACTGA	69		Sc2Loc00307330.6	3.8e-22	Lo7_v2_contig_1466669_1R	2.58e-22	TraesCS2B02G598700.1_tae_cdna	1.92e-27	CL0465; CL0589; CL0589; CL0183; CL0027	Ank; KIX_like; KIX_like; PAS_Fold; RdRP	Ankyrin repeat superfamily; Kix domain of CBP (creb binding protein) and MED13/15; Kix domain of CBP (creb binding protein) and MED13/15; PAS domain clan; RNA dependent RNA polymerase	PF11900.8; PF02172.16; PF16987.5; PF03776.14; PF08447.12; PF00078.27; PF15224.6; PF12513.8	DUF3420; KIX; KIX_2; MinE; PAS_3; RVT_1; SCRG1; SUV3_C	Domain of unknown function (DUF3420); KIX domain; KIX domain; Septum formation topological specificity factor MinE; PAS fold; Reverse transcriptase (RNA-dependent DNA polymerase); Scrapie-responsive protein 1; Mitochondrial degradasome RNA helicase subunit C terminal	A0A3B6CGU1_WHEAT	[BP] regulation of transcription, DNA-templated [GO:0006355]		[MF] transcription coregulator activity [GO:0003712]
3341882	R	SILICO	TGCAGTCTCACTCTCTGTCTTTAGTCCAAGCGCTCAACTCCG	42				Lo7_v2_contig_2882794_1R	1.6e-13
3342785	R	SILICO	TGCAGCCGAATCTCTCTCCCTTCGTGCTGTCTCCAGCCGTGCAGTGCTAGCTAGTCTTGGTGCTGCTTG	69	1RS			Lo7_v2_contig_60116_1R	9.61e-28
3342796	R	SILICO	TGCAGCTCAATCCATTTGCTAGTTCACTATGTACAGATAATGGGAAGCCTGCCACGGTCACCGCCGAGA	69				Lo7_v2_contig_273220_1R	4.09e-26
3343328	S	SILICO	TGCAGTTGACAGGAACACAAGGTGATTAAGCTTCTATGCCG	41	1RS			Lo7_v2_contig_2868826_1R	5.21e-13
3343392	S	SILICO	TGCAGTTTATTGCTTCCACTAGTTTTACTCATTGATGTATGGCTCTGCCAACGAACGCCAGCATTAGGT	69	1RS			Lo7_v2_contig_62691_1R	3.14e-21	TRIDC1BG017260.5_tdi_cdna	1.14e-17	CL0196; CL0196	DSRM; DSRM	DSRM-like clan; DSRM-like clan	PF14709.7; PF00035.26; PF16857.5	DND1_DSRM; dsrm; RNA_pol_inhib	double strand RNA binding domain from DEAD END PROTEIN 1; Double-stranded RNA binding motif; RNA polymerase inhibitor	A0A0A9QYY5_ARUDO			[MF] RNA binding [GO:0003723]
3343440	S	SILICO	TGCAGATAAACATTTTCACCTAACAAGACACCCAACATTGCAGAAAGAGCAAGTTATATACAACCACCG	69	1RS			Lo7_v2_contig_1408301_1R	9.61e-28	HORVU7Hr1G004350.1_hvu_cdna	9.97e-06	CL0405	DNA_b-psBarrel	DNA-binding pseudo-barrel domain	PF02362.21	B3	B3 DNA binding domain	M0YNZ0_HORVV		[CC] nucleus [GO:0005634]	[MF] DNA binding [GO:0003677]
3343695	R	SILICO	TGCAGCTCCTCAACGCCAGCAATGGCGAGCTGCGCCAGTTCTACATCAACCTGAATGATGAGCTCGCGT	69	1RS	Sc1Loc01081345.1	3.33e-29	Lo7_v2_contig_200053_1R	9.61e-28	Sc1Loc01081345.1	1.92e-27	CL0022; CL0022; CL0202	LRR; LRR; GBD	Leucine Rich Repeat; Leucine Rich Repeat; Galactose-binding domain-like superfamily	PF12799.7; PF13855.6; PF12819.7	LRR_4; LRR_8; Malectin_like	Leucine Rich repeats (2 copies); Leucine rich repeat; Malectin-like domain	A0A3B5YS55_WHEAT		[CC] integral component of membrane [GO:0016021]	[MF] ATP binding [GO:0005524]; [MF] protein kinase activity [GO:0004672]
3343906	R	SILICO	TGCAGCGGCCGCGCTCCGATGATCCTCGGTATACTTAACTACGTATTGTTTTCATGATGTGCTAGATGA	69				Lo7_v2_contig_1383755_1R	3.36e-08	HORVU1Hr1G009140.1_hvu_cdna	9.97e-06							A0A287EL95_HORVV		[CC] integral component of membrane [GO:0016021]
3344187	R	SILICO	TGCAGGACAGCAGCAAAGTCGCAGTGAAGCGGGGCAATCAGAAGTCCCACCAAGGGCTCAAAGAATTCC	69	1RS	Sc1Loc00145675.1	7.35e-25	Lo7_v2_contig_1345109_1R	2.12e-23	Sc1Loc00145675.1	4.24e-23	CL0016; CL0016; CL0016	PKinase; PKinase; PKinase	Protein kinase superfamily; Protein kinase superfamily; Protein kinase superfamily	PF03109.16; PF15619.6; PF00069.25; PF07714.17	ABC1; Lebercilin; Pkinase; Pkinase_Tyr	ABC1 family; Ciliary protein causing Leber congenital amaurosis disease; Protein kinase domain; Protein tyrosine kinase	A0A3B5YV90_WHEAT		[CC] integral component of membrane [GO:0016021]	[MF] ATP binding [GO:0005524]; [MF] protein kinase activity [GO:0004672]
3344367	R	SILICO	TGCAGCCTTTGCACTTGGTGTGTATATGGTGCTAGCTCCG	40		Sc1Loc00345069.2	1.54e-09	Lo7_v2_contig_1370454_1R	3.72e-08	Sc1Loc00345069.2	7.04e-08	CL0465; CL0465; CL0465; CL0465; CL0465	Ank; Ank; Ank; Ank; Ank	Ankyrin repeat superfamily; Ankyrin repeat superfamily; Ankyrin repeat superfamily; Ankyrin repeat superfamily; Ankyrin repeat superfamily	PF00023.30; PF12796.7; PF13606.6; PF13637.6; PF13857.6; PF00689.21; PF01529.20; PF13962.6	Ank; Ank_2; Ank_3; Ank_4; Ank_5; Cation_ATPase_C; DHHC; PGG	Ankyrin repeat; Ankyrin repeats (3 copies); Ankyrin repeat; Ankyrin repeats (many copies); Ankyrin repeats (many copies); Cation transporting ATPase, C-terminus; DHHC palmitoyltransferase; Domain of unknown function	T1M5Y6_TRIUA		[CC] integral component of membrane [GO:0016021]
3344641	S	SILICO	TGCAGATGTAAGAATCCAGGTCATAAAGCTTGCGTGTAGTACTGGACCCTGAAATCCG	58	1RS			Lo7_v2_contig_1366812_1R	2.8e-20
3344800	R	SILICO	TGCAGCTACTACCACGACACGACTCTCCAAAACCTTCCATGTGGTAGCATTTTAGAGCATTTCCCTTCC	69	1RS			Lo7_v2_contig_263382_1R	1.63e-18
3344819	R	SILICO	TGCAGGTCCTGCATGGAGGAAGAAGAGATGGTGACATTAACCCCCACGGGGCACGCACACCG	62	1RS			Lo7_v2_contig_76737_1R	5.03e-24
3344851	S	SILICO	TGCAGTCAACGCAGGAGGAGGAGCAGATCGACACTCAGCTCAAGGGCAAGGCCTCAACCG	60	1RS	Sc1Loc01842203.1	1.06e-21	Lo7_v2_contig_4854_1R	2.99e-20	Sc1Loc01842203.1	5.94e-20				PF02469.22	Fasciclin	Fasciclin domain	A0A3B5ZR51_WHEAT
3344910	R	SILICO	TGCAGGATCAAGTGCAGATGCACGCGCTCCGCGTGGTGGAAGAACGGTTCAGAGAACACGATCCGAGAT	69				Lo7_v2_contig_1365189_1R	1.43e-25	AET7Gv20514800.16_ata_cdna	1.39e-16	CL0511	Retroviral_zf	Retrovirus zinc finger-like domains	PF00098.23	zf-CCHC	Zinc knuckle	M8A0U5_TRIUA
3344937	S	SILICO	TGCAGCAATTCGGCACGATTCACCATGGGTAAGTCAAATCTACAAACAAACCAGGAAGGCCCCGAAGCT	69	1RS			Lo7_v2_contig_1411009_1R	1.34e-19	TRIDC1BG013360.4_tdi_cdna	8.18e-26	CL0089	GlnB-like	GlnB-like superfamily	PF06289.11; PF00543.22	FlbD; P-II	Flagellar and Swarming motility proteins; Nitrogen regulatory protein P-II	M8C3B0_AEGTA	[BP] regulation of nitrogen utilization [GO:0006808]		[MF] enzyme regulator activity [GO:0030234]
3345190	S	SILICO	TGCAGCTGTTGTGCTACTGGGGAATTGGATATGATAGATTACCATCAGTTTGTGTGTAATCCTGCCACA	69		Sc0Loc00051500.1	3.33e-29	Lo7_v2_contig_117119_1R	9.61e-28	Sc0Loc00051500.1	1.92e-27	CL0271; CL0271	F-box; F-box	F-box-like domain; F-box-like domain	PF00646.33; PF12937.7	F-box; F-box-like	F-box domain; F-box-like	A0A3B5XVD8_WHEAT
3345254	S	SILICO	TGCAGAGCAAACATTTTTCAAGTGATTATTAGTATTATACACACTCCGCTTCCCTCAGGTACCAATTCC	69				Lo7_v2_contig_10555_1R	9.61e-28
3345269	S	SILICO	TGCAGCAAAAATACTGCCAAATGGTAGAGGACAAGCTTGCTTATGTGATTATGTCTCTCCATCTTTCTT	69	1RS	Sc1Loc00160289.1	2.1e-25	Lo7_v2_contig_1346506_1R	9.61e-28	Sc1Loc00160289.1	1.21e-23				PF10864.8	DUF2663	Protein of unknown function (DUF2663)	A0A1Q3C3K4_CEPFO			[MF] ubiquitin-protein transferase activity [GO:0004842]
3345310	R	SILICO	TGCAGAGTGCAGACTGAAAACTGAAAACCGAAGAAAATATGGGCGACCTGATGACGGACTGGATTCGCC	69		Sc1Loc00584933.2	3.33e-29	Lo7_v2_contig_143738_1R	9.61e-28	Sc1Loc00584933.2	1.92e-27							A0A3B5Z288_WHEAT	[BP] carbohydrate metabolic process [GO:0005975]	[CC] integral component of membrane [GO:0016021]	[MF] hydrolase activity, hydrolyzing O-glycosyl compounds [GO:0004553]
3345384	R	SILICO	TGCAGAGACATTGAAGCATGAAGATCGGTGTGTGTGGGAGTGAGTCACTGACCTGAGCTCCTTGGGAGG	69				Lo7_v2_contig_1347996_1R	1.34e-19
3345552	S	SILICO	TGCAGAGCAAGTTCAGGAAAGTCGCCAGGAAGAGCAAGCAAGAGTTCGACGCCATTGATGGAAGGATCC	69		Sc1Loc00232063.2	1.42e-27	Lo7_v2_contig_1354533_1R	4.09e-26	Sc1Loc00232063.2	8.18e-26				PF16326.5	ABC_tran_CTD	ABC transporter C-terminal domain	A0A3B5ZRV0_WHEAT		[CC] integral component of membrane [GO:0016021]
3345562	R	SILICO	TGCAGAGCGCACGCATACCCAGGCACCCCACCCCTTCGGTCCACGAGCTCCTCGCTGTTGAATCCCCAG	69				Lo7_v2_contig_1755072_1R	4.98e-25
3345730	S	SILICO	TGCAGGAGAACACACACATCTCACCAAGGCAAGAACTGGTCGTGCAAACTCAGGCCAAGAGACACAAGT	69	1RS			Lo7_v2_contig_2496_1R	9.61e-28	AET3Gv20587200.10_ata_cdna	1.58e-09	CL0129	Peptidase_AA	Peptidase clan AA	PF00026.23; PF03489.17	Asp; SapB_2	Eukaryotic aspartyl protease; Saposin-like type B, region 2	N1QQN8_AEGTA			[MF] aspartic-type endopeptidase activity [GO:0004190]
3345994	S	SILICO	TGCAGCCAACGAGGGTCGATCTTCCGTACTATCCATGTCGTCGTCGGAAGCGTCAGACAAGCCG	64	1RS	Sc1Loc02092535.1	6.53e-06	Lo7_v2_contig_1403746_1R	1.86e-23	TRIUR3_34766-T1_tur_cdna	8.17e-19	CL0197	GME	GME superfamily	PF12274.8; PF04371.15	DUF3615; PAD_porph	Protein of unknown function (DUF3615); Porphyromonas-type peptidyl-arginine deiminase	M7YPE4_TRIUA
3346166	S	SILICO	TGCAGAAGATTTTCAGTCCTAATGATGGCTCTCAATAATCTCTTCTCCCTGTCAAAAATTCACTGCAAC	69	1RS			Lo7_v2_contig_1349428_1R	1.63e-18	TraesCS1B02G086700.1_tae_cdna	3.26e-18				PF02724.14; PF04931.13; PF00183.18; PF04147.12; PF03985.13; PF04640.14; PF05285.12; PF03896.16; PF00643.24	CDC45; DNA_pol_phi; HSP90; Nop14; Paf1; PLATZ; SDA1; TRAP_alpha; zf-B_box	CDC45-like protein; DNA polymerase phi; Hsp90 protein; Nop14-like family; Paf1; PLATZ transcription factor; SDA1; Translocon-associated protein (TRAP), alpha subunit; B-box zinc finger	A0A3B5YTH8_WHEAT
3346266	R	SILICO	TGCAGCCAACGGCAATGCGCAACTTCCTGGCCTCCTCCAGCCGCACCGATGGCCCATGGGCCCTCTGGT	69	1RS			Lo7_v2_contig_1368227_1R	4.09e-26
3346586	R	SILICO	TGCAGAGCTTTCATATTAAGCTGAACAATTTTGACAATAAGCTGCATTATTCAGTTCAACCG	62	1RS			Lo7_v2_contig_1403746_1R	5.03e-24
3346841	R	SILICO	TGCAGAAAAATGACCATGCATGAACAAATTCATGAAAATTAAAACATCAATCCTTCCTATATTCCACCC	69				Lo7_v2_contig_303560_1R	1.74e-24
3346947	R	SILICO	TGCAGAATTCCAAATGTGGTTCCATAAGGAGCGGTGTCCATCTGGAATAGTACCG	55				Lo7_v2_contig_517254_1R	2.52e-20
3347489	S	SILICO	TGCAGCTAGACTTGAGAATGTTGCGTACGCTTCTGGCCCTTTCTCCCACTCCCAGTTCACACGGGAAAT	69		Sc1Loc01126138.2	3.8e-22	Lo7_v2_contig_209236_1R	1.1e-20	TraesCS1B02G110000.1_tae_cdna	5.16e-22	CL0271; CL0271	F-box; F-box	F-box-like domain; F-box-like domain	PF03478.18; PF00646.33; PF12937.7	DUF295; F-box; F-box-like	Protein of unknown function (DUF295); F-box domain; F-box-like	A0A3B5YT53_WHEAT
3347757	R	SILICO	TGCAGTGTGTTGCTTGCATCCCCTGGGTCCAAAATGCTGTGAAGTTTTGTGGACAGTCTTCCG	63		Sc2Loc00216443.1	1.95e-12	Lo7_v2_contig_2868816_1R	1.48e-24	TraesCS1B02G065800.1_tae_cdna	1.53e-21	CL0357; CL0229; CL0208; CL0229; CL0229; CL0229; CL0229; CL0229; CL0229	SMAD-FHA; RING; UBC; RING; RING; RING; RING; RING; RING	SMAD/FHA domain superfamily; Ring-finger/U-box superfamily; Ubiquitin conjugating enzyme like superfamily; Ring-finger/U-box superfamily; Ring-finger/U-box superfamily; Ring-finger/U-box superfamily; Ring-finger/U-box superfamily; Ring-finger/U-box superfamily; Ring-finger/U-box superfamily	PF12538.8; PF01485.21; PF05773.22; PF00097.25; PF13923.6; PF17123.5; PF13639.6; PF14634.6; PF13445.6	FtsK_SpoIIIE_N; IBR; RWD; zf-C3HC4; zf-C3HC4_2; zf-RING_11; zf-RING_2; zf-RING_5; zf-RING_UBOX	DNA transporter; IBR domain, a half RING-finger domain; RWD domain; Zinc finger, C3HC4 type (RING finger); Zinc finger, C3HC4 type (RING finger); RING-like zinc finger; Ring finger domain; zinc-RING finger domain; RING-type zinc-finger	A0A3B5YSQ5_WHEAT			[MF] metal ion binding [GO:0046872]; [MF] nucleic acid binding [GO:0003676]; [MF] ubiquitin-protein transferase activity [GO:0004842]
3347947	R	SILICO	TGCAGGCATGGTCCACCGAACATGGCAAGCCATGATGATCATGCAACGAATAATGCAGGGAGCAGCGAG	69	1RS			Lo7_v2_contig_60951_1R	2.12e-23	TRIDC1BG016240.2_tdi_cdna	4.83e-16	CL0070	ACT	ACT-like domain	PF13291.6; PF00010.26	ACT_4; HLH	ACT domain; Helix-loop-helix DNA-binding domain	A0A3B5YUK7_WHEAT			[MF] protein dimerization activity [GO:0046983]
3348147	R	SILICO	TGCAGTTGGACTAGAAAAAACAGAATCGATGACCTTGGCAGTTGGCTTAGCTCCATTGACCGTCCCGAG	69				Lo7_v2_contig_410188_1R	1.52e-12
3348155	R	SILICO	TGCAGTAGTTTATGTTTGGCTACTCCAAAGTAGTTTATGCTTGGCTATTCCTTTTGGATGTGCAGATAG	69	1RS			Lo7_v2_contig_52636_1R	2.58e-22
3348339	R	SILICO	TGCAGCGTGATCTAGGAAGCATTGTTGCTTACTCCATGCATAGGCCG	47				Lo7_v2_contig_385050_1R	4.12e-16
3348513	R	SILICO	TGCAGCTGGTGACATACATAATATCTAGTCGAAACTAAACTTACTCCTCGGATATAAACCACGGTCGAC	69	1RS			Lo7_v2_contig_2872780_1R	4.66e-19
3348910	R	SILICO	TGCAGGTAGAGCTCTAACGGGACGGGATTTAGCAAATCAAACAAGTGAGAGGATCAACTCCCAGGCAGC	69				Lo7_v2_contig_151395_1R	4.98e-25
3348920	R	SILICO	TGCAGGTCTTCCCCGCCATGGCGCCCCGATGCTCTGCCCCGCCATCGTTGCCGCCAGACCCG	62				Lo7_v2_contig_1432246_1R	1.04e-13	AET4Gv20154900.16_ata_cdna	7.21e-13							A0A3B6LGC5_WHEAT
3350042	R	SILICO	TGCAGGACTCCATCCACTATGTCGCCATCGTATTCCCTTGCTTCAACTTCTTCCCG	56		Sc6Loc00915518.1	1.08e-14	Lo7_v2_contig_1573641_1R	7.49e-21	Sc6Loc00915518.1	5.9e-13							A0A0V0IPG6_SOLCH	[BP] DNA integration [GO:0015074]		[MF] nucleic acid binding [GO:0003676]
3350793	R	SILICO	TGCAGTGCTGCATCGCTGCGGTACAACACGGCCACGCCCACACGCGGCATGTACAGCCG	59				Lo7_v2_contig_267837_1R	5.97e-10
3350813	R	SILICO	TGCAGAGTGTATACCATAATGCCACACCGAGTCGGAAGAAAACCACCAAAAATAGCACGCGGGACTAAA	69	1RS			Lo7_v2_contig_66767_1R	9.61e-28
3351082	R	SILICO	TGCAGCTTCATAATATCAACCCTCACCCACATCAAGAGAGAAGTCTTCCACCG	53				Lo7_v2_contig_2897952_1R	1.21e-17	AET1Gv20038900.1_ata_cdna	1.41e-07	CL0168; CL0168	PAN; PAN	PAN-like; PAN-like	PF01453.24; PF01683.18; PF08276.11; PF14295.6; PF00954.20	B_lectin; EB; PAN_2; PAN_4; S_locus_glycop	D-mannose binding lectin; EB module; PAN-like domain; PAN domain; S-locus glycoprotein domain	N1QWT2_AEGTA		[CC] integral component of membrane [GO:0016021]	[MF] ATP binding [GO:0005524]; [MF] protein serine/threonine kinase activity [GO:0004674]
3352603	R	SILICO	TGCAGCTGTAGTACGCGAGCTCACGGCATGCATCGAATAATTCCAAGGATCCCACCGACCAGCCCGCCA	69	1RS			Lo7_v2_contig_60116_1R	9.61e-28
3352689	S	SILICO	TGCAGATTGATGTCAATCGATTAAGACTTTTTGGTTAGATATTTCCAAGAGCAAAGGATCAGAAGGTAG	69	1RS			Lo7_v2_contig_153630_1R	2.58e-22
3353169	R	SILICO	TGCAGGTGTAATTCATGAACATGAACTTGAAGGCATTCATCGGATGAATGGCGTACTGGCGTATTTACA	69	1RS			Lo7_v2_contig_88497_1R	9.61e-28	TRIDC1AG016790.2_tdi_cdna	6.29e-21	CL0161; CL0161; CL0025; CL0025	GAF; GAF; His_Kinase_A; His_Kinase_A	GAF domain-like; GAF domain-like; His Kinase A (phospho-acceptor) domain; His Kinase A (phospho-acceptor) domain	PF01590.26; PF13492.6; PF02518.26; PF00512.25	GAF; GAF_3; HATPase_c; HisKA	GAF domain; GAF domain; Histidine kinase-, DNA gyrase B-, and HSP90-like ATPase; His Kinase A (phospho-acceptor) domain	A0A3B5XX32_WHEAT		[CC] integral component of membrane [GO:0016021]	[MF] phosphorelay sensor kinase activity [GO:0000155]
3353346	R	SILICO	TGCAGCTCGTCTCCGAGTCTCCATAACAGACTTGATTACCCG	42	1RS			Lo7_v2_contig_194620_1R	1.5e-07
3353579	S	SILICO	TGCAGCTAGCTATAGGTTGGAGGTAGCTAGGCGACGTCGCGCTGCTCCTCCTTGATCGCGCCG	63	1RS	Sc1Loc01260947.1	6.8e-12	Lo7_v2_contig_2383_1R	6.31e-23	TraesCS1D02G054000.1_tae_cdna	5.35e-21	CL0123	HTH	Helix-turn-helix clan	PF00046.29	Homeodomain	Homeodomain	A0A3B5ZNN3_WHEAT		[CC] nucleus [GO:0005634]	[MF] DNA binding [GO:0003677]
3353746	R	SILICO	TGCAGGGCCATGTGAGGAAGGAAGACAACCACACTACCTAGACGGTCAGTTCCG	54				Lo7_v2_contig_262506_1R	4.39e-17
3353791	R	SILICO	TGCAGCCGCAAGAGGTGAGAATTCAGTTACCCCGCAGTTCCTTCCCTTCATTCTTGTTCCGCCTTCGTC	69				Lo7_v2_contig_65269_1R	9.61e-28
3353981	R	SILICO	TGCAGGTCCTACGTTGGGTCGAGTTCCCATGGTAGTATATAGTAGCAAGCCCG	53				Lo7_v2_contig_64303_1R	2.84e-19	TraesCS1A02G044100.1_tae_cdna	2.23e-11							A0A3B5XUD1_WHEAT
3354195	R	SILICO	TGCAGTTTGTCTCATTGGTGTTTACAGGGATGACGCTTATGTGCCAAACACGAAGAGCAAGGCGACATT	69	1RS			Lo7_v2_contig_1361030_1R	9.61e-28
3354725	R	SILICO	TGCAGATAGGAGAAGGCCGCCTCGTTTCTCTGCCATCACGTCGAGGAAGACAGACAGCAAGAATCCGAG	69		Sc2Loc00501000.1	4.95e-08	Lo7_v2_contig_2870308_1R	1.17e-26	HORVU5Hr1G051140.9_hvu_cdna	1.3e-10				PF10536.9	PMD	Plant mobile domain	A0A287R6K7_HORVV
3354932	R	SILICO	TGCAGAGGAGAAGGACAAGCAGTCCGTTCCCTACAGCGACGCTCCGTCTCCG	52	1RS	Sc1Loc02092535.1	2.16e-10	Lo7_v2_contig_1403746_1R	1.41e-16	TRIUR3_34766-T1_tur_cdna	2.72e-10	CL0197	GME	GME superfamily	PF12274.8; PF04371.15	DUF3615; PAD_porph	Protein of unknown function (DUF3615); Porphyromonas-type peptidyl-arginine deiminase	M7YPE4_TRIUA
3355423	R	SILICO	TGCAGTCGTATGGTCTCCACCTGGGTGAGCTCCGCCTCCACGGCCCCGTGCCGCGCCGTCGCGTGCTGC	69				Lo7_v2_contig_10769_1R	1.03e-14	TRIUR3_11694-T1_tur_cdna	1.92e-27	CL0039	HUP	HUP - HIGH-signature proteins, UspA, and PP-ATPase.	PF00582.26	Usp	Universal stress protein family	M7YBB4_TRIUA
3355586	R	SILICO	TGCAGAATCCGCAACCACTATGGGAGGAACCGTTTGTCTCCCCG	44				Lo7_v2_contig_18197_1R	1.49e-14
3356019	S	SILICO	TGCAGAGAAGAGGTGAGGATTGATGGAGCCTAATTTAGGACTAGGAGGAGGCACTTTGTGTTTGTGTGA	69	1RS			Lo7_v2_contig_2868555_1R	4.98e-25	AET4Gv20714000.1_ata_cdna	4.24e-23	CL0293	CDC	Cholesterol-dependent cytolysin superfamily	PF00314.17	Thaumatin	Thaumatin family	A0A3B6JQ01_WHEAT
3356024	S	SILICO	TGCAGGCCCATGTGAGGAAGGAAGACAACCACGCTACCTAGCCG	44				Lo7_v2_contig_262506_1R	6.33e-13
3356738	S	SILICO	TGCAGATGCAGAGCGACCTCGACGCTCTTGCCGGGAAGCTGGATCTCAACCTCCG	55		Sc1Loc00087790.1	1.08e-14	Lo7_v2_contig_93080_1R	4.56e-17	HORVU1Hr1G048760.7_hvu_cdna	2.12e-18	CL0020; CL0020; CL0020; CL0020; CL0020; CL0020	TPR; TPR; TPR; TPR; TPR; TPR	Tetratrico peptide repeat superfamily; Tetratrico peptide repeat superfamily; Tetratrico peptide repeat superfamily; Tetratrico peptide repeat superfamily; Tetratrico peptide repeat superfamily; Tetratrico peptide repeat superfamily	PF01602.20; PF00514.23; PF02985.22; PF13646.6; PF13513.6; PF05536.11; PF07814.13	Adaptin_N; Arm; HEAT; HEAT_2; HEAT_EZ; Neurochondrin; WAPL	Adaptin N terminal region; Armadillo/beta-catenin-like repeat; HEAT repeat; HEAT repeats; HEAT-like repeat; Neurochondrin; Wings apart-like protein regulation of heterochromatin	M0YL64_HORVV
3356941	R	SILICO	TGCAGTCGCAGCCGTCCTCACGCTCTGCCCGAGATCCG	38				Lo7_v2_contig_76452_1R	1.74e-11
3357150	S	SILICO	TGCAGGGGCCAGCTCAACAATGATGAGCTCGACCGTGGCCGCCAATACGATGTGCTCAGCTGCCGCCAT	69		Sc1Loc00570010.1	1.97e-19	Lo7_v2_contig_143211_1R	9.61e-28	Sc1Loc00570010.1	1.14e-17							A0A3B6FJ83_WHEAT
3357421	R	SILICO	TGCAGTGAGCGCCCACACACAGGCCCCAGCAACAGCATGCGGCATGGCGCCCG	53				Lo7_v2_contig_2885818_1R	2.84e-19	AET4Gv20438500.13_ata_cdna	5.24e-13	CL0167	Zn_Beta_Ribbon	Zinc beta-ribbon	PF14803.6	Nudix_N_2	Nudix N-terminal
3357574	R	SILICO	TGCAGGTGGGGTCGACACCGAGTCCAGCGTGGGATTACCACGGAAGGCTGGCGCTGGCTATGGGCTGGC	69				Lo7_v2_contig_163686_1R	9.61e-28
3357735	S	SILICO	TGCAGGAAGCAACAAACAAACAAATCAGTCAAATCGTCTGGGCGCACATGAAGGATCGTCAGCCGAGAT	69	1RS			Lo7_v2_contig_95169_1R	1.43e-25	AET1Gv20099000.5_ata_cdna	4.83e-16				PF04502.13	DUF572	Family of unknown function (DUF572)	A0A287EKW8_HORVV
3358276	R	SILICO	TGCAGCAACGCCGTGCTGCCTCGTGGCCGTGACCAGGGTGATGCTGCCCTAGTTGTGTCCAACATTTCA	69				Lo7_v2_contig_385142_1R	9.61e-28	TRIDC1BG008450.1_tdi_cdna	1.48e-22	CL0022; CL0022; CL0022; CL0022	LRR; LRR; LRR; LRR	Leucine Rich Repeat; Leucine Rich Repeat; Leucine Rich Repeat; Leucine Rich Repeat	PF08263.12; PF00560.33; PF12799.7; PF13516.6; PF13855.6	LRRNT_2; LRR_1; LRR_4; LRR_6; LRR_8	Leucine rich repeat N-terminal domain; Leucine Rich Repeat; Leucine Rich repeats (2 copies); Leucine Rich repeat; Leucine rich repeat	A0A3B5YSN9_WHEAT		[CC] integral component of membrane [GO:0016021]	[MF] ATP binding [GO:0005524]; [MF] protein serine/threonine kinase activity [GO:0004674]
3358567	R	SILICO	TGCAGATTCTTGTTTTCACTGACGGCGTCTTGCTCTTTGCTCCAGGGTATCAACGTCCCCGTCGAGAGC	69		Sc1Loc00193472.2	7.35e-06	Lo7_v2_contig_1350067_1R	9.61e-28	Sc1Loc00193472.2	7.35e-06	CL0049; CL0130	Tudor; Peptidase_AD	Tudor domain 'Royal family'; Peptidase clan AD	PF05110.13; PF05641.12; PF10351.9; PF02724.14; PF03735.14; PF09726.9; PF04006.12; PF01080.17; PF05285.12	AF-4; Agenet; Apt1; CDC45; ENT; Macoilin; Mpp10; Presenilin; SDA1	AF-4 proto-oncoprotein; Agenet domain; Golgi-body localisation protein domain; CDC45-like protein; ENT domain; Macoilin family; Mpp10 protein; Presenilin; SDA1	A0A3B5XU37_WHEAT
3358723	S	SILICO	TGCAGATCGCGGTGCTGGTGCTGGCGTTCGTGTTCATCGTGGCCG	45	1RS	Sc4Loc01750880.15	3.61e-06	Lo7_v2_contig_1354232_1R	2.34e-12	AET1Gv20108400.2_ata_cdna	4.53e-12	CL0015	MFS	Major Facilitator Superfamily	PF00854.21	PTR2	POT family	N1QUX0_AEGTA		[CC] integral component of membrane [GO:0016021]	[MF] transmembrane transporter activity [GO:0022857]
3359534	S	SILICO	TGCAGCTATTCATCCCCCGGCGTCGCTTCCCGGCATCTTCGTGTGGGCGCGGTGTCCG	58		Sc1Loc00289432.1	2.69e-16	Lo7_v2_contig_1361850_1R	7.51e-15	Sc1Loc00289432.1	1.49e-14							T0PV36_SAPDV
3359599	R	SILICO	TGCAGATGGGCGTGTTGTACGTGTGCCTCTACCTCATCGCGCTGGGCACCG	51		Sc1Loc01335387.2	1.23e-19	Lo7_v2_contig_262085_1R	3.19e-18	Sc1Loc01335387.2	6.54e-18	CL0447; CL0015; CL0015	Hypoth_1; MFS; MFS	DUF1304/DUF3784 clan; Major Facilitator Superfamily; Major Facilitator Superfamily	PF12650.7; PF07690.16; PF17093.5; PF00854.21	DUF3784; MFS_1; PBP_N; PTR2	Domain of unknown function (DUF3784); Major Facilitator Superfamily; Penicillin-binding protein N-terminus; POT family	A0A3B5XTQ5_WHEAT	[BP] oligopeptide transport [GO:0006857]	[CC] integral component of membrane [GO:0016021]	[MF] transmembrane transporter activity [GO:0022857]
3360372	R	SILICO	TGCAGGAGGCACTGTGCCGCTATGCTGTTCATTGCTGCTGTGAGGCAGCACTCGTAAGGTTCTAAGCCG	69				Lo7_v2_contig_1345685_1R	9.61e-28
3360482	R	SILICO	TGCAGATTGATGTCAATTGATTAAGACTATTTGGTTAGATATTTCCAAGAGCGAAGGATCAGAATGTAG	69	1RS			Lo7_v2_contig_153630_1R	9.61e-28
3361722	R	SILICO	TGCAGCGCAGAATGTGTAGCGCGGCTAGTGTTCCCGAGCCCCGCACCCCCTCCTTTCTCCTTGTCAGCC	69		Sc1Loc01543509.1	8.38e-18	Lo7_v2_contig_2885818_1R	9.61e-28	Sc1Loc01543509.1	4.83e-16				PF03359.13	GKAP	Guanylate-kinase-associated protein (GKAP) protein
3361981	S	SILICO	TGCAGCATTAGCTACTATTGATCTTTGTCCTCCTCTTCCTGCCG	44				Lo7_v2_contig_67867_1R	1.49e-14
3362191	S	SILICO	TGCAGCGCCCATGTATCTTGTAAAAGAACTCAGGTCTTGTAAAACGCAGATTGACCG	57		Sc1Loc01784505.1	7.99e-23	Lo7_v2_contig_397761_1R	2.22e-21	Sc1Loc01784505.1	4.4e-21							A0A1Q9CHN5_SYMMI			[MF] calcium ion binding [GO:0005509]; [MF] GTP binding [GO:0005525]
3362206	S	SILICO	TGCAGATGCTCGTGCATCGCGTCCTCTTTCACAGGATCATACAGCTGTTATAGCACGGACAGTTTCAGC	69	1RS			Lo7_v2_contig_60742_1R	4.09e-26	HORVU1Hr1G011820.1_hvu_cdna	5.89e-15	CL0437	EF-G_C	Transcription elongation factor G C-terminal	PF14492.6	EFG_II	Elongation Factor G, domain II	A0A287EN52_HORVV
3362310	R	SILICO	TGCAGCATAGCATCTGCACGGCCCCTCCTCTTCTTCTCCGCGATCTCCTCCATCTCCACGTCCATATCC	69	1RS	Sc1Loc00276243.2	1.73e-26	Lo7_v2_contig_1360080_1R	4.98e-25	Sc1Loc00276243.2	9.97e-25	CL0405; CL0147	DNA_b-psBarrel; Traffic	DNA-binding pseudo-barrel domain; Trafficking protein	PF02362.21; PF12536.8; PF17473.2; PF05266.14; PF05008.15	B3; DUF3734; DUF5426; DUF724; V-SNARE	B3 DNA binding domain; Patatin phospholipase; Family of unknown function (DUF5426); Protein of unknown function (DUF724); Vesicle transport v-SNARE protein N-terminus	A0A3B5ZR13_WHEAT		[CC] nucleus [GO:0005634]	[MF] DNA binding [GO:0003677]
3362366	R	SILICO	TGCAGGACGTGACCCCAGACACATCACTAGAAGACCCG	38				Lo7_v2_contig_63970_1R	1.74e-11	TRIDC1BG072670.5_tdi_cdna	1.25e-10	CL0123; CL0123	HTH; HTH	Helix-turn-helix clan; Helix-turn-helix clan	PF04542.14; PF04539.16	Sigma70_r2; Sigma70_r3	Sigma-70 region 2; Sigma-70 region 3	A0A3B5Z5V9_WHEAT	[BP] DNA-templated transcription, initiation [GO:0006352]		[MF] DNA-binding transcription factor activity [GO:0003700]
3362380	R	SILICO	TGCAGTACAGCTCACCTAACAGCTAACTCAAGACCAGCAGCACATGAACAAGATCAGAGACCCACCATC	69	1RS			Lo7_v2_contig_259144_1R	9.61e-28
3362434	S	SILICO	TGCAGATCTCAGCTCAGTTCTTGGTTTCTTGCTTTGATACCCTGATTATACGTACTATATGTTGGATCA	69	1RS	Sc1Loc00208368.1	3.8e-22	Lo7_v2_contig_1351771_1R	9.61e-28	Sc1Loc00208368.1	2.19e-20							D8SYW7_SELML
3362549	S	SILICO	TGCAGGTGCACGATAAATAAAGCGATTAAAGAAACTGCCG	40				Lo7_v2_contig_82435_1R	1.69e-12
3362687	S	SILICO	TGCAGCGCCTTGCGCATCGCCATGTTCTCCATCTCGGTCACCTCGAACACATCCTTCAGCTCTGGCAGC	69	1RS			Lo7_v2_contig_147484_1R	9.61e-28	TraesCS1D02G046700.1_tae_cdna	4.24e-23				PF12552.8; PF14309.6; PF14383.6	DUF3741; DUF4378; VARLMGL	Protein of unknown function (DUF3741); Domain of unknown function (DUF4378); DUF761-associated sequence motif	A0A3B5ZQ55_WHEAT
3362750	S	SILICO	TGCAGAACAAATTGCATAAAGCAAATGTACCTAGAACAATCGCCGCAAACCG	52	1RS			Lo7_v2_contig_2870548_1R	4.05e-17	HORVU1Hr1G010830.1_hvu_cdna	4.31e-14				PF13966.6	zf-RVT	zinc-binding in reverse transcriptase	A0A287EM26_HORVV
3363574	R	SILICO	TGCAGCTTTGCTCTACCTAAGCTCTGCCGCCAGCCAGCACTCCTCCTCCTCCTCCAGGACACCCGAGGC	69	1RS			Lo7_v2_contig_2873008_1R	9.61e-28	TraesCS1D02G004700.1_tae_cdna	1.3e-10	CL0137; CL0137; CL0137; CL0161	HAD; HAD; HAD; GAF	HAD superfamily; HAD superfamily; HAD superfamily; GAF domain-like	PF13246.6; PF00122.20; PF00702.26; PF08282.12; PF16212.5; PF16209.5; PF15714.5; PF17431.2	Cation_ATPase; E1-E2_ATPase; Hydrolase; Hydrolase_3; PhoLip_ATPase_C; PhoLip_ATPase_N; SpoVT_C; YpmT	Cation transport ATPase (P-type); E1-E2 ATPase; haloacid dehalogenase-like hydrolase; haloacid dehalogenase-like hydrolase; Phospholipid-translocating P-type ATPase C-terminal; Phospholipid-translocating ATPase N-terminal; Stage V sporulation protein T C-terminal, transcription factor; Uncharacterized YmpT-like	A0A3B5ZNE6_WHEAT		[CC] integral component of membrane [GO:0016021]	[MF] ATP binding [GO:0005524]; [MF] magnesium ion binding [GO:0000287]; [MF] phospholipid-translocating ATPase activity [GO:0004012]
3363655	R	SILICO	TGCAGCTGGAGGTGAGCAGAGCATCCTTGAAGCAGATATCGTTCTTGTCTCTGCTGGGAGAACCCCATA	69	1RS	Sc1Loc01954070.1	1.73e-26	Lo7_v2_contig_62109_1R	4.98e-25	KQK04200_bdi_cdna	2.86e-25	CL0063; CL0063; CL0063; CL0063; CL0063; CL0063; CL0063; CL0063; CL0063; CL0063; CL0063; CL0063; CL0063; CL0063; CL0063; CL0608; CL0063; CL0063; CL0063; CL0063	NADP_Rossmann; NADP_Rossmann; NADP_Rossmann; NADP_Rossmann; NADP_Rossmann; NADP_Rossmann; NADP_Rossmann; NADP_Rossmann; NADP_Rossmann; NADP_Rossmann; NADP_Rossmann; NADP_Rossmann; NADP_Rossmann; NADP_Rossmann; NADP_Rossmann; Reductase_C; NADP_Rossmann; NADP_Rossmann; NADP_Rossmann; NADP_Rossmann	FAD/NAD(P)-binding Rossmann fold Superfamily; FAD/NAD(P)-binding Rossmann fold Superfamily; FAD/NAD(P)-binding Rossmann fold Superfamily; FAD/NAD(P)-binding Rossmann fold Superfamily; FAD/NAD(P)-binding Rossmann fold Superfamily; FAD/NAD(P)-binding Rossmann fold Superfamily; FAD/NAD(P)-binding Rossmann fold Superfamily; FAD/NAD(P)-binding Rossmann fold Superfamily; FAD/NAD(P)-binding Rossmann fol…	PF02737.18; PF01262.21; PF01266.24; PF00890.24; PF01494.19; PF12831.7; PF01134.22; PF03486.14; PF13434.6; PF05834.12; PF13241.6; PF13450.6; PF00070.27; PF07992.14; PF13738.6; PF02852.22; PF01946.17; PF04820.14; PF03721.14; PF13478.6	3HCDH_N; AlaDh_PNT_C; DAO; FAD_binding_2; FAD_binding_3; FAD_oxidored; GIDA; HI0933_like; K_oxygenase; Lycopene_cycl; NAD_binding_7; NAD_binding_8; Pyr_redox; Pyr_redox_2; Pyr_redox_3; Pyr_redox_dim; Thi4; Trp_halogenase; UDPG_MGDP_dh_N; XdhC_C	3-hydroxyacyl-CoA dehydrogenase, NAD binding domain; Alanine dehydrogenase/PNT, C-terminal domain; FAD dependent oxidoreductase; FAD binding domain; FAD binding domain; FAD dependent oxidoreductase; Glucose inhibited division protein A; HI0933-like protein; L-lysine 6-monooxygenase (NADPH-requiring); Lycopene cyclase protein; Putative NAD(P)-binding; NAD(P)-binding Rossmann-like domain; Pyridine …	I1HF32_BRADI	[BP] cell redox homeostasis [GO:0045454]	[CC] cell [GO:0005623]	[MF] dihydrolipoyl dehydrogenase activity [GO:0004148]; [MF] electron transfer activity [GO:0009055]; [MF] flavin adenine dinucleotide binding [GO:0050660]
3363709	S	SILICO	TGCAGCCATGGATATCCAGCTACCAGCACCAGTTTGGGGCTTCACGCCGAGTTCATATGGCTCTTCTGC	69				Lo7_v2_contig_60649_1R	9.61e-28	TRIDC1AG015700.1_tdi_cdna	9.97e-25	CL0021; CL0021; CL0021; CL0021; CL0021; CL0021; CL0511; CL0511; CL0511; CL0511	OB; OB; OB; OB; OB; OB; Retroviral_zf; Retroviral_zf; Retroviral_zf; Retroviral_zf	OB fold; OB fold; OB fold; OB fold; OB fold; OB fold; Retrovirus zinc finger-like domains; Retrovirus zinc finger-like domains; Retrovirus zinc finger-like domains; Retrovirus zinc finger-like domains	PF17244.2; PF04057.12; PF16900.5; PF08646.10; PF16099.5; PF01336.25; PF00098.23; PF13696.6; PF13917.6; PF14787.6	CDC24_OB3; Rep-A_N; REPA_OB_2; Rep_fac-A_C; RMI1_C; tRNA_anti-codon; zf-CCHC; zf-CCHC_2; zf-CCHC_3; zf-CCHC_5	Cell division control protein 24, OB domain 3; Replication factor-A protein 1, N-terminal domain; Replication protein A OB domain; Replication factor-A C terminal domain; Recq-mediated genome instability protein 1, C-terminal OB-fold; OB-fold nucleic acid binding domain; Zinc knuckle; Zinc knuckle; Zinc knuckle; GAG-polyprotein viral zinc-finger	A0A3B5XW40_WHEAT	[BP] DNA recombination [GO:0006310]; [BP] DNA repair [GO:0006281]; [BP] DNA replication [GO:0006260]	[CC] nucleus [GO:0005634]	[MF] DNA binding [GO:0003677]; [MF] zinc ion binding [GO:0008270]
3363996	R	SILICO	TGCAGACCAACGCCCCGATGATGAGCACCAAGCTAACCCACTGCAAGATGGTGAGCACGCCCAGCTTGC	69	1RS	Sc1Loc01335591.1	7.35e-25	Lo7_v2_contig_262096_1R	2.12e-23	Sc1Loc01335591.1	4.24e-23				PF15352.6	K1377	Susceptibility to monomelic amyotrophy	A0A3B5ZPB3_WHEAT	[BP] transmembrane transport [GO:0055085]	[CC] integral component of membrane [GO:0016021]; [CC] plasma membrane [GO:0005886]
3363996_B	R	SILICO	TGCAGACCAACGACCCGATGATGAGCACCAAGCTCACCCACTGCAAGATGGTGAGCACGCCCAGCTTGC	69	1RS	Sc1Loc01335591.1	8.95e-24	Lo7_v2_contig_262096_1R	2.58e-22	Sc1Loc01335591.1	5.16e-22				PF15352.6	K1377	Susceptibility to monomelic amyotrophy	A0A3B5ZPB3_WHEAT	[BP] transmembrane transport [GO:0055085]	[CC] integral component of membrane [GO:0016021]; [CC] plasma membrane [GO:0005886]
3364396	R	SILICO	TGCAGCATGGAGGAGCATGTCGTCGTGGAGCCCTTGGCCAGCCAGAGCCCCGCCCCGATGACCG	64	1RS	Sc1Loc00469260.2	1.54e-26	Lo7_v2_contig_1397599_1R	4.37e-25	Sc1Loc00469260.2	8.72e-25							A0A0A9M2G0_ARUDO
3364516	S	SILICO	TGCAGCGCTGCGGGGAAATTTAGTACGCGTCCTGCCG	37				Lo7_v2_contig_2871229_1R	2.59e-09
3364687	S	SILICO	TGCAGGGAGGCGTGGCCCGATATTGTGGAAGAGGTCCGCGCCTGCCATGCTAATAAGTAGACCACAGTC	69		Sc1Loc02029616.2	2.56e-24	Lo7_v2_contig_68861_1R	9.61e-28	Sc1Loc02029616.2	1.48e-22							A0A0E0EP97_9ORYZ	[BP] regulation of transcription, DNA-templated [GO:0006355]
3364740	S	SILICO	TGCAGCAGCGCTGTACGCTGGCTGTGCCTGGGGTGCTAAGCAGGGTACCCAGCAGACTGCCG	62		Sc1Loc00289432.1	1.46e-07	Lo7_v2_contig_1361850_1R	1.35e-18	Sc1Loc00289432.1	8.23e-06							T0PV36_SAPDV
3364768	R	SILICO	TGCAGGGCAGGCGACGGGGCCAATAAATGCCGAGGAGGCAGCGCCTTTGGCGGCGAATGCAGGGGGGCC	69				Lo7_v2_contig_3927_1R	9.61e-28	AET1Gv20115200.5_ata_cdna	9.97e-25	CL0271; CL0271; CL0022	F-box; F-box; LRR	F-box-like domain; F-box-like domain; Leucine Rich Repeat	PF00646.33; PF12937.7; PF07723.13; PF18791.1	F-box; F-box-like; LRR_2; Transp_inhibit	F-box domain; F-box-like; Leucine Rich Repeat; Transport inhibitor response 1 protein domain	M8A2S2_TRIUA
3364906	S	SILICO	TGCAGCATGCGCGTCATGAAACGGAAGGTGCCGTCGTCGATGTATGGGGATAGACGCGCGCTCTCGATG	69		Sc1Loc01245444.1	3.33e-29	Lo7_v2_contig_2351_1R	9.61e-28	Sc1Loc01245444.1	1.92e-27	CL0046; CL0046; CL0046; CL0046	Thiolase; Thiolase; Thiolase; Thiolase	Thiolase-like Superfamily; Thiolase-like Superfamily; Thiolase-like Superfamily; Thiolase-like Superfamily	PF08541.10; PF02797.15; PF00195.19; PF08392.12	ACP_syn_III_C; Chal_sti_synt_C; Chal_sti_synt_N; FAE1_CUT1_RppA	3-Oxoacyl-[acyl-carrier-protein (ACP)] synthase III C terminal; Chalcone and stilbene synthases, C-terminal domain; Chalcone and stilbene synthases, N-terminal domain; FAE1/Type III polyketide synthase-like protein	A0A3B5YRJ4_WHEAT	[BP] fatty acid biosynthetic process [GO:0006633]	[CC] integral component of membrane [GO:0016021]	[MF] transferase activity, transferring acyl groups other than amino-acyl groups [GO:0016747]
3365020	R	SILICO	TGCAGCACCGCTCTTGGAGCTGTCTATACTGCGGCGCCG	39				Lo7_v2_contig_312095_1R	2.31e-10
3365220	R	SILICO	TGCAGGTCCCGATAGACCATCAGGTCCAGCATCCCCCGCAGGTCCTGGTCCGTGTCCACGTGGCAGAGC	69		Sc1Loc01695272.1	3.33e-29	Lo7_v2_contig_335250_1R	9.61e-28	Sc1Loc01695272.1	1.92e-27	CL0072	Ubiquitin	Ubiquitin superfamily	PF00564.24	PB1	PB1 domain	A0A077RQT1_WHEAT
3365312	S	SILICO	TGCAGCTGCCGCATGTCGCTGACAGATGCTGCTGGTGCCG	40	1RS	Sc1Loc01394851.1	7e-14	Lo7_v2_contig_273290_1R	1.69e-12	Sc1Loc01394851.1	3.2e-12							A0A287EVT6_HORVV		[CC] integral component of membrane [GO:0016021]
3365336	R	SILICO	TGCAGCATTGTGCGATCATGAACCTTTTGTAGCTCCCTCTCAAGAAAGGGAGACAGGGGTAGGCCGAGA	69	1RS	Sc0Loc01376431.1	7.35e-06	Lo7_v2_contig_2878667_1R	4.09e-26	Sc0Loc01376431.1	7.35e-06	CL0271; CL0271	F-box; F-box	F-box-like domain; F-box-like domain	PF00646.33; PF12937.7	F-box; F-box-like	F-box domain; F-box-like	A0A3B5Z5K9_WHEAT
3532833	S	SILICO	TGCAGACGGAGCCTTCCACCAAGTTTCTTCACGTGCACCG	40				Lo7_v2_contig_185020_1R	3.05e-09	TRIUR3_19069-T1_tur_cdna	1.12e-11				PF16890.5; PF03595.17	DUF5083; SLAC1	Domain of unknown function (DUF5083); Voltage-dependent anion channel	M8A4K8_TRIUA	[BP] transmembrane transport [GO:0055085]	[CC] integral component of membrane [GO:0016021]
3534278	R	SILICO	TGCAGCACCTGCTACAGGAAAGTTTTCGCTTCGACGAACCCACTGTCCGTAGCACATCCAACTTGGCCG	69				Lo7_v2_contig_147560_1R	1.98e-17
3575896	R	SILICO	TGCAGACGCCCGACAACCCACACGCCCAGGACACCCGTGCGGATCTCTGCCGCATGCATCCCG	63				Lo7_v2_contig_1346027_1R	1.48e-24
3576396	S	SILICO	TGCAGGGGTAAAGAGCAAGCAAGCAGGCCAAGGCCAGCACTTGATGATGCGAATTTGAACCCACAGAAT	69	1RS			Lo7_v2_contig_4378_1R	9.61e-28
3576643	R	SILICO	TGCAGAGGTTCTCGAGCTAGCTGACTCACGACAGGCCTAACCCACCG	47				Lo7_v2_contig_128915_1R	2.6e-12
3576830	R	SILICO	TGCAGCGAGGATGGGAAGTGCGGCTTTGGGGACGAGCACTGCGGCGACTATTGCCAGAGCGGGCCGTGT	69		Sc4Loc02019063.1	1.97e-19	Lo7_v2_contig_90717_1R	5.68e-18	Sc4Loc02019063.1	1.14e-17				PF00187.19	Chitin_bind_1	Chitin recognition protein	A0A0D9W2A0_9ORYZ			[MF] chitin binding [GO:0008061]
3577336	R	SILICO	TGCAGGTGCAATCCAGAAATAAGTACAGCGGGAGAAACCG	40				Lo7_v2_contig_60144_1R	1.69e-12
3578200	R	SILICO	TGCAGCTCAGCAAAGTGCAGGATGGCGACGAACCCCG	37	1RS	Sc1Loc01081345.1	2.63e-12	Lo7_v2_contig_200053_1R	6.08e-11	Sc1Loc01081345.1	1.13e-10	CL0022; CL0022; CL0202	LRR; LRR; GBD	Leucine Rich Repeat; Leucine Rich Repeat; Galactose-binding domain-like superfamily	PF12799.7; PF13855.6; PF12819.7	LRR_4; LRR_8; Malectin_like	Leucine Rich repeats (2 copies); Leucine rich repeat; Malectin-like domain	A0A3B5YS55_WHEAT		[CC] integral component of membrane [GO:0016021]	[MF] ATP binding [GO:0005524]; [MF] protein kinase activity [GO:0004672]
3578752	R	SILICO	TGCAGGTCGGCGACGCCAAGGAGGAGGACCCGAAGAAGCCG	41				Lo7_v2_contig_2889887_1R	5.21e-13	TRIDC1AG007710.1_tdi_cdna	5.14e-10				PF00403.26	HMA	Heavy-metal-associated domain	A0A3B5XUH6_WHEAT
3579189	S	SILICO	TGCAGTACCTCGCCTCGGACGGGGACGCGAGCAGCAGGCATTGGCAAGGCTGCTGCTGCCGTGCTCTGG	69				Lo7_v2_contig_213928_1R	9.61e-28
3579449	R	SILICO	TGCAGGTTGACGTGCATCTCCAGGAAGAACCAGCCACCG	39				Lo7_v2_contig_214060_1R	2.31e-10
3579486	R	SILICO	TGCAGCGACCACGTCCCGCTCTTCAGGCAGGAGAGCTACTTCGCGTATCTCTTCGGAGTGCGGGAGCCG	69	1RS	Sc1Loc01924994.1	1.73e-26	Lo7_v2_contig_60201_1R	4.98e-25	Sc1Loc01924994.1	9.97e-25	CL0356	AMP_N-like	Creatinase/prolidase N-terminal domain superfamily	PF05195.16; PF00557.24	AMP_N; Peptidase_M24	Aminopeptidase P, N-terminal domain; Metallopeptidase family M24	A0A3B5YTC5_WHEAT			[MF] aminopeptidase activity [GO:0004177]; [MF] manganese ion binding [GO:0030145]
3579660	R	SILICO	TGCAGATGAGGAGGAAATCAACCTAAGTGTAGAGGACCCCG	41				Lo7_v2_contig_1345489_1R	5.21e-13
3580110	R	SILICO	TGCAGCTTTATTTAACTGGACTGATTTGCTTGGATGCAGTTTGAATAACCATTATAGATCGGTTCTGGT	69	1RS			Lo7_v2_contig_1389855_1R	9.61e-28
3580166	R	SILICO	TGCAGGTGAAGGAGCGCTGCACGAGGAGTCAGTGAGCAAGGAAATATCATATCATCTCATGTGATCTTC	69				Lo7_v2_contig_2905845_1R	9.61e-28
3580267	S	SILICO	TGCAGTAAATCGCGGACGTGGCATAGGCGAGGAAGCGCTCCTTCCGCGACTCTTAAAGGGTTGTATTTT	69	1RS	Sc3Loc00955796.2	2.74e-11	Lo7_v2_contig_149878_1R	2.58e-22	AET7Gv20960100.7_ata_cdna	2.06e-14	CL0219	RNase_H	Ribonuclease H-like superfamily	PF03104.19	DNA_pol_B_exo1	DNA polymerase family B, exonuclease domain	A0A287NES1_HORVV			[MF] nucleic acid binding [GO:0003676]
3580956	R	SILICO	TGCAGCTAGTTGTGTCCACCAATCACCTGCACCTGCGGTCCGCGCGCCTAGGCTCCG	57	1RS	Sc1Loc00057967.1	7.99e-23	Lo7_v2_contig_119406_1R	2.22e-21	Sc1Loc00057967.1	4.4e-21				PF08387.10	FBD	FBD	A0A3B5ZPJ0_WHEAT
3581868	R	SILICO	TGCAGCTTGAGACCGCAAAGGCCACCATTGACTCACTCCTAGCCGAGGGTGTCCG	55	1RS	Sc1Loc01300278.2	9.48e-22	Lo7_v2_contig_25005_1R	2.52e-20	Sc1Loc01300278.2	4.98e-20	CL0128; CL0039; CL0452	vWA-like; HUP; Tropomyosin-lke	von Willebrand factor type A; HUP - HIGH-signature proteins, UspA, and PP-ATPase.; Tropomyosin-like superfamily	PF18504.1; PF06818.15; PF03850.14; PF01406.19; PF12718.7	Csm1_N; Fez1; Tfb4; tRNA-synt_1e; Tropomyosin_1	Csm1 N-terminal domain; Fez1; Transcription factor Tfb4; tRNA synthetases class I (C) catalytic domain; Tropomyosin like	A0A3B5ZNX4_WHEAT
3582045	S	SILICO	TGCAGTTTGCTTGCAGGGGCTCCGTTGGTGCGGCCGTGGAGTTCTGCCCATAGTTGCGTGATGTTGACT	69		Sc1Loc01485316.1	3.33e-29	Lo7_v2_contig_2874323_1R	9.61e-28	Sc1Loc01485316.1	1.92e-27							A0A090M0M5_OSTTA			[MF] ATP binding [GO:0005524]; [MF] methyltransferase activity [GO:0008168]
3582162	S	SILICO	TGCAGTTCCCTCCGCCTACTGCCGCACCAAATCCTGCTACATCGGAGATTCAAGAAGCGTTCTTGCTTC	69	1RS			Lo7_v2_contig_2871336_1R	9.61e-28	TraesCS3D02G165200.1_tae_cdna	4.83e-16				PF02365.15	NAM	No apical meristem (NAM) protein	A0A3B6GRD1_WHEAT	[BP] regulation of transcription, DNA-templated [GO:0006355]	[CC] nucleus [GO:0005634]	[MF] DNA binding [GO:0003677]
3582510	R	SILICO	TGCAGTTGAGGATTGTGGCACGGATGGCCTGGCCGCCATTTCCTCCTATTTGGCGCCCACATCCGTAAG	69	1RS			Lo7_v2_contig_64910_1R	9.61e-28
3582753	R	SILICO	TGCAGCCGCTTGCCGACGGCGAAGTCCGCCCAGCCCGAGTCGAGGTTCTTCAGCCTGGTGTGGCCACAG	69	1RS			Lo7_v2_contig_1408301_1R	9.61e-28	HORVU7Hr1G004350.1_hvu_cdna	1.39e-16	CL0405	DNA_b-psBarrel	DNA-binding pseudo-barrel domain	PF02362.21	B3	B3 DNA binding domain	M0YNZ0_HORVV		[CC] nucleus [GO:0005634]	[MF] DNA binding [GO:0003677]
3582922	R	SILICO	TGCAGCCTGCGCTTTCTTCAGATCTTCCTCGAGCGATGCTACCCGAGCTTTAGACTCACTGAGTTCTAT	69	1RS	Sc1Loc01300278.2	1.42e-27	Lo7_v2_contig_25005_1R	4.09e-26	Sc1Loc01300278.2	8.18e-26	CL0128; CL0039; CL0452	vWA-like; HUP; Tropomyosin-lke	von Willebrand factor type A; HUP - HIGH-signature proteins, UspA, and PP-ATPase.; Tropomyosin-like superfamily	PF18504.1; PF06818.15; PF03850.14; PF01406.19; PF12718.7	Csm1_N; Fez1; Tfb4; tRNA-synt_1e; Tropomyosin_1	Csm1 N-terminal domain; Fez1; Transcription factor Tfb4; tRNA synthetases class I (C) catalytic domain; Tropomyosin like	A0A3B5ZNX4_WHEAT
3582946	S	SILICO	TGCAGCGAACGTCGCAGTCGCTACGAGAACGGACCCGACACCAACAATCTGTGCGAATGCCGTTATTTT	69	1RS	Sc1Loc00165991.3	3.33e-29	Lo7_v2_contig_1347050_1R	9.61e-28	Sc1Loc00165991.3	1.92e-27				PF06423.12; PF13962.6	GWT1; PGG	GWT1; Domain of unknown function	A0A3B5ZMC0_WHEAT		[CC] integral component of membrane [GO:0016021]
3583332	R	SILICO	TGCAGCAGTAGTTGTTCGTGCATCTCCTGTTGCCGAACTTCTTGCCGCACCG	52		Sc4Loc02019063.1	8.04e-16	Lo7_v2_contig_90717_1R	4.93e-16	Sc4Loc02019063.1	4.31e-14				PF00187.19	Chitin_bind_1	Chitin recognition protein	A0A0D9W2A0_9ORYZ			[MF] chitin binding [GO:0008061]
3583768	R	SILICO	TGCAGCTTGTTCCCTGAAGATTATGCAATGTCACGAGAGAGCCTTGTGCGGCTGTGGGTTGCCGAAGGA	69		Sc1Loc01731957.1	3.33e-29	Lo7_v2_contig_364940_1R	9.61e-28	Sc1Loc01731957.1	1.92e-27							A0A3B5YRJ2_WHEAT			[MF] ADP binding [GO:0043531]
3583870	R	SILICO	TGCAGCAGACGGAAATCGCAGCTCGTAAATTGTCGAAATTAGCAGCACAAGAGGTACCCG	60		Sc0Loc02120094.1	1.06e-21	Lo7_v2_contig_84409_1R	2.99e-20	TRIDC1AG011640.1_tdi_cdna	4.87e-21							A0A3B5XVM3_WHEAT		[CC] integral component of membrane [GO:0016021]
3583997	S	SILICO	TGCAGAGATGTGGGCTTAGTACTTGGATTTAGGAGGATGGCGAGGGATAATGGCGACGGGCTGGCGGCG	69	1RS	Sc1Loc00598209.1	1.16e-09	Lo7_v2_contig_144144_1R	9.61e-28	TRIDC1BG019790.1_tdi_cdna	1.14e-17	CL0061; CL0061	PLP_aminotran; PLP_aminotran	PLP dependent aminotransferase superfamily; PLP dependent aminotransferase superfamily	PF04864.13; PF00155.21	Alliinase_C; Aminotran_1_2	Allinase; Aminotransferase class I and II	A0A3B5YU04_WHEAT		[CC] integral component of membrane [GO:0016021]	[MF] carbon-sulfur lyase activity [GO:0016846]
3584400	R	SILICO	TGCAGCCAGGCGGCGCCGCGCCACTGTCGAGCACGGAGAAGGGAATCGCCCGCAGATGAGCTTCGACGG	69	1RS	Sc1Loc00140894.3	6.88e-19	Lo7_v2_contig_60507_1R	9.61e-28	TraesCS1D02G013700.1_tae_cdna	7.66e-20	CL0036	TIM_barrel	Common phosphate binding-site TIM barrel superfamily	PF00724.20	Oxidored_FMN	NADH:flavin oxidoreductase / NADH oxidase family	A0A3B5ZP33_WHEAT			[MF] FMN binding [GO:0010181]; [MF] oxidoreductase activity [GO:0016491]
3585183	R	SILICO	TGCAGAATTTGGTCCAGACCTCGTATTGGCCCATACATACTCTACCG	47				Lo7_v2_contig_20194_1R	1.75e-14
3585187	R	SILICO	TGCAGTGTCTCTGGAAACGAGAACTTTCCATCCAAGCAGCCACATAAACCCG	52	1RS	Sc4Loc01527063.2	6.18e-11	Lo7_v2_contig_2871324_1R	1.61e-09	TRIDC1BG002860.1_tdi_cdna	1.23e-14	CL0023; CL0023; CL0023; CL0023; CL0023; CL0022; CL0022; CL0022; CL0023; CL0023; CL0397	P-loop_NTPase; P-loop_NTPase; P-loop_NTPase; P-loop_NTPase; P-loop_NTPase; LRR; LRR; LRR; P-loop_NTPase; P-loop_NTPase; TusA-like	P-loop containing nucleoside triphosphate hydrolase superfamily; P-loop containing nucleoside triphosphate hydrolase superfamily; P-loop containing nucleoside triphosphate hydrolase superfamily; P-loop containing nucleoside triphosphate hydrolase superfamily; P-loop containing nucleoside triphosphate hydrolase superfamily; Leucine Rich Repeat; Leucine Rich Repeat; Leucine Rich Repeat; P-loop cont…	PF00004.29; PF13173.6; PF13191.6; PF13401.6; PF01637.18; PF00560.33; PF12799.7; PF13855.6; PF05729.12; PF00931.22; PF17126.5; PF01206.17	AAA; AAA_14; AAA_16; AAA_22; ATPase_2; LRR_1; LRR_4; LRR_8; NACHT; NB-ARC; RsmF_methylt_CI; TusA	ATPase family associated with various cellular activities (AAA); AAA domain; AAA ATPase domain; AAA domain; ATPase domain predominantly from Archaea; Leucine Rich Repeat; Leucine Rich repeats (2 copies); Leucine rich repeat; NACHT domain; NB-ARC domain; RsmF rRNA methyltransferase first C-terminal domain; Sulfurtransferase TusA	M7YIF8_TRIUA			[MF] ADP binding [GO:0043531]
3585849	R	SILICO	TGCAGTGCCGTGCAGCTATAGCCACTGCCCTGCCCCGCCCACTGATGGCCAACAGCTGCCATAGTGTTT	69				Lo7_v2_contig_2870281_1R	9.61e-28
3587055	S	SILICO	TGCAGGTTGGTGACCACCTTCAACGGGCAGAGGGGCGTGTCGACCATGTTCAAACAGAACCCATCCCTC	69		Sc6Loc01972470.1	1.73e-26	Lo7_v2_contig_128539_1R	5.32e-12	TraesCS3D02G473600.1_tae_cdna	1.92e-27	CL0063; CL0063; CL0106; CL0063; CL0063	NADP_Rossmann; NADP_Rossmann; 6PGD_C; NADP_Rossmann; NADP_Rossmann	FAD/NAD(P)-binding Rossmann fold Superfamily; FAD/NAD(P)-binding Rossmann fold Superfamily; 6-phosphogluconate dehydrogenase C-terminal-like superfamily; FAD/NAD(P)-binding Rossmann fold Superfamily; FAD/NAD(P)-binding Rossmann fold Superfamily	PF02558.16; PF13450.6; PF07479.14; PF01210.23; PF03435.18	ApbA; NAD_binding_8; NAD_Gly3P_dh_C; NAD_Gly3P_dh_N; Sacchrp_dh_NADP	Ketopantoate reductase PanE/ApbA; NAD(P)-binding Rossmann-like domain; NAD-dependent glycerol-3-phosphate dehydrogenase C-terminus; NAD-dependent glycerol-3-phosphate dehydrogenase N-terminus; Saccharopine dehydrogenase NADP binding domain	A0A3B6H5P8_WHEAT	[BP] carbohydrate metabolic process [GO:0005975]; [BP] glycerol-3-phosphate catabolic process [GO:0046168]	[CC] glycerol-3-phosphate dehydrogenase complex [GO:0009331]	[MF] glycerol-3-phosphate dehydrogenase [NAD+] activity [GO:0004367]; [MF] NAD binding [GO:0051287]
3588296	S	SILICO	TGCAGGAAATGGTTCGGGCTAGTCCATTAGGTTCATGGTAATTGTTGTGGTGTGCTTTGGGGGATCACC	69				Lo7_v2_contig_66106_1R	9.61e-28
3589407	R	SILICO	TGCAGCTTTCAGCCTCCCGCAACAAGATCCAGGTAACTGCATAGTCTTTTTTCCGAGAGATGCTTGTGA	69	1RS	Sc1Loc00348925.1	2.74e-11	Lo7_v2_contig_1371090_1R	9.61e-28	TRIDC1BG007100.2_tdi_cdna	1.39e-16	CL0186; CL0186	Beta_propeller; Beta_propeller	Beta propeller clan; Beta propeller clan	PF12894.7; PF00400.32	ANAPC4_WD40; WD40	Anaphase-promoting complex subunit 4 WD40 domain; WD domain, G-beta repeat	M8ATR8_AEGTA	[BP] COPII-coated vesicle budding [GO:0090114]; [BP] positive regulation of TORC1 signaling [GO:1904263]; [BP] protein transport [GO:0015031]	[CC] COPII vesicle coat [GO:0030127]; [CC] Golgi membrane [GO:0000139]	[MF] structural molecule activity [GO:0005198]
3589714	S	SILICO	TGCAGCCACCCTCTCTCTGTATAAGCCATTAACAAAGAAACTGGACATACCCTAATCAGTCAGCCGCCA	69				Lo7_v2_contig_1361850_1R	4.98e-06
3589924	R	SILICO	TGCAGGGAGCTGCTCCCTGGAGATAATCCCAAGCTCGCCG	40				Lo7_v2_contig_2871243_1R	8.75e-10	TraesCS1D02G380600.1_tae_cdna	7.04e-08	CL0452; CL0546; CL0025; CL0036	Tropomyosin-lke; Hexosaminidase; His_Kinase_A; TIM_barrel	Tropomyosin-like superfamily; beta-N-acetylhexosaminidase-like domain; His Kinase A (phospho-acceptor) domain; Common phosphate binding-site TIM barrel superfamily	PF16526.5; PF13270.6; PF04859.12; PF06818.15; PF00038.21; PF14845.6; PF02895.14; PF00682.19; PF15595.6; PF16808.5; PF05757.11; PF06785.11; PF14039.6	CLZ; DUF4061; DUF641; Fez1; Filament; Glycohydro_20b2; H-kinase_dim; HMGL-like; Imm51; PKcGMP_CC; PsbQ; UPF0242; YusW	C-terminal leucine zipper domain of cyclic nucleotide-gated channels; Domain of unknown function (DUF4061); Plant protein of unknown function (DUF641); Fez1; Intermediate filament protein; beta-acetyl hexosaminidase like; Signal transducing histidine kinase, homodimeric domain; HMGL-like; Immunity protein 51; Coiled-coil N-terminus of cGMP-dependent protein kinase; Oxygen evolving enhancer protei…	A0A3B6A052_WHEAT
3590408	R	SILICO	TGCAGGTCGAGCCACCCGAGCCATGGCACCCACTCGCCGACGTTGCTCACGGCGCCG	57		Sc7Loc01952123.3	5.39e-06	Lo7_v2_contig_2901_1R	2.22e-21	TRIDC1BG015650.1_tdi_cdna	2.28e-18				PF00067.22	p450	Cytochrome P450	A0A3B6LGQ7_WHEAT			[MF] heme binding [GO:0020037]; [MF] iron ion binding [GO:0005506]; [MF] monooxygenase activity [GO:0004497]; [MF] oxidoreductase activity, acting on paired donors, with incorporation or reduction of molecular oxygen [GO:0016705]
3590417	R	SILICO	TGCAGGGTCGTTAGAATCCACTTGATCGATTTCTGAATATATATAGGCCTTCTCATCTTTAAATTCCGA	69		Sc1Loc00429948.1	6.44e-13	Lo7_v2_contig_1387517_1R	1.86e-11	TRIDC1BG002400.1_tdi_cdna	2.5e-13				PF10512.9	Borealin	Cell division cycle-associated protein 8	A0A3B5XTG6_WHEAT
3591252	S	SILICO	TGCAGGGCCACGGAGCAGCCGTCGAGCGTGAGGAAGACGGCCGCCGCGGCCCAGAACTTGCCG	63	1RS	Sc1Loc01241612.1	8.29e-11	Lo7_v2_contig_1379062_1R	1.48e-24	TRIUR3_29884-T1_tur_cdna	6.51e-20				PF16192.5	PMT_4TMC	C-terminal four TMM region of protein-O-mannosyltransferase	T1NGX8_TRIUA		[CC] integral component of membrane [GO:0016021]
3591384	S	SILICO	TGCAGGTCACCGCCTCCTCGGCGTCTCCGTTCCTCCGAAGGGCAACACCTCCTGAAGTCTTGATCGCGC	69				Lo7_v2_contig_487663_1R	5.68e-18
3591507	R	SILICO	TGCAGCGCTTGCCTGAGCATCCCAGAGCCGCGGAGCACACCTAATCTTTCGGCACATGCCACCATCGCC	69		Sc4Loc02055202.2	3.8e-22	Lo7_v2_contig_126288_1R	9.61e-28	TRIDC6BG005420.1_tdi_cdna	9.97e-25	CL0020	TPR	Tetratrico peptide repeat superfamily	PF02536.14; PF03377.13	mTERF; TAL_effector	mTERF; TAL effector repeat	A0A3B6PF90_WHEAT	[BP] regulation of transcription, DNA-templated [GO:0006355]		[MF] double-stranded DNA binding [GO:0003690]
3592095	R	SILICO	TGCAGGTTCTGAGGGCTCGGTCGAACTCGACGTCTCGCAGGAGTTCCCGATCCTCACCG	59	1RS			Lo7_v2_contig_1379931_1R	1.95e-22	TraesCS1D02G111200.2_tae_cdna	8.53e-18				PF16251.5; PF00067.22	NAR; p450	Nucleic acid-binding domain (NAR); Cytochrome P450	A0A3B5ZQM2_WHEAT		[CC] integral component of membrane [GO:0016021]	[MF] heme binding [GO:0020037]; [MF] iron ion binding [GO:0005506]; [MF] monooxygenase activity [GO:0004497]; [MF] oxidoreductase activity, acting on paired donors, with incorporation or reduction of molecular oxygen [GO:0016705]
3592601	R	SILICO	TGCAGCCAAGACCACCAGGAGGCAGCGCTGCAACCTCCAGCCCACCGCCGCCAGCAATTACCG	63				Lo7_v2_contig_2873195_1R	1.48e-24
3593049	R	SILICO	TGCAGCTGCTGGCCCAGCTGCTCGACGAGGTGACCGCGCTCTCGCCGTCCATCACTTCCCTGAGAAGAG	69	1RS	Sc1Loc00187939.4	3.33e-29	Lo7_v2_contig_1349428_1R	9.61e-28	Sc1Loc00187939.4	1.92e-27							A0A3B5XUV7_WHEAT
3593120	R	SILICO	TGCAGTCACCGTCGCAGGCGCTGGCACCTTGTAATTTAACGCCACAGCAGCAGACTTACGCTTCTTGAA	69				Lo7_v2_contig_3927_1R	9.61e-28	AET1Gv20115200.5_ata_cdna	1.92e-27	CL0271; CL0271; CL0022	F-box; F-box; LRR	F-box-like domain; F-box-like domain; Leucine Rich Repeat	PF00646.33; PF12937.7; PF07723.13; PF18791.1	F-box; F-box-like; LRR_2; Transp_inhibit	F-box domain; F-box-like; Leucine Rich Repeat; Transport inhibitor response 1 protein domain	M8A2S2_TRIUA
3594223	R	SILICO	TGCAGGCCAAGAGGATAGACGCCAACCCAAGGGACTACCTTACCTTCTTTTGCTTGGGGAACCG	64		Sc1Loc01515921.1	6.53e-25	Lo7_v2_contig_2879083_1R	1.86e-23	Sc1Loc01515921.1	3.71e-23							M7ZX93_TRIUA	[BP] lipid catabolic process [GO:0016042]; [BP] phosphatidylcholine metabolic process [GO:0046470]	[CC] membrane [GO:0016020]	[MF] calcium ion binding [GO:0005509]; [MF] N-acylphosphatidylethanolamine-specific phospholipase D activity [GO:0070290]; [MF] phospholipase D activity [GO:0004630]
3594527	R	SILICO	TGCAGCCGCAGCAGGCTCATGTTCTTCACCAGCCCGCCGCCGCCGCCATTGCCTCCCCCG	60	1RS	Sc1Loc00104881.1	4.52e-20	Lo7_v2_contig_128289_1R	1.27e-18	Sc1Loc00104881.1	2.52e-18							M8CKT8_AEGTA		[CC] integral component of membrane [GO:0016021]
3594536	R	SILICO	TGCAGTGCGAAAGCTGACCCCAAAATCAACAGCATACTGCTCCACAGTCCACACAAGTGAAGTGCGGGC	69				Lo7_v2_contig_17093_1R	9.61e-28	AET4Gv20208000.6_ata_cdna	7.66e-20	CL0465; CL0465; CL0465; CL0465; CL0465	Ank; Ank; Ank; Ank; Ank	Ankyrin repeat superfamily; Ankyrin repeat superfamily; Ankyrin repeat superfamily; Ankyrin repeat superfamily; Ankyrin repeat superfamily	PF00023.30; PF12796.7; PF13606.6; PF13637.6; PF13857.6	Ank; Ank_2; Ank_3; Ank_4; Ank_5	Ankyrin repeat; Ankyrin repeats (3 copies); Ankyrin repeat; Ankyrin repeats (many copies); Ankyrin repeats (many copies)	A0A3B6JH78_WHEAT
3594716	S	SILICO	TGCAGGGTACGTCAGTCATGCCATTGATGACCACACAGCGGAGAGATTCATCCATGTACGTGAAAAATA	69	1RS			Lo7_v2_contig_1360986_1R	9.61e-28
3595323	R	SILICO	TGCAGAGGCTTCAAACACTTTCAGTTTTCGTCCGATTCATATTTCAAGATCTTCTTCCCCAGCCTCGGT	69				Lo7_v2_contig_1367676_1R	9.61e-28
3595360	R	SILICO	TGCAGGATAGCCAAGGGCGTGGTGGAAGGCCCGTCGCGCAACCTCTTGGAGTCGGTGGCTCAGGCGATC	69	1RS	Sc7Loc01964328.1	8.38e-18	Lo7_v2_contig_2868489_1R	9.61e-28	AET1Gv20103100.25_ata_cdna	8.18e-26	CL0334	THBO-biosyn	Tetrahydrobiopterin biosynthesis-like enzyme superfamily	PF02152.18	FolB	Dihydroneopterin aldolase	A0A3B5ZND3_WHEAT	[BP] folic acid biosynthetic process [GO:0046656]; [BP] tetrahydrofolate biosynthetic process [GO:0046654]		[MF] dihydroneopterin aldolase activity [GO:0004150]
3596344	S	SILICO	TGCAGAAGGGAATGTGGCATCAAATCGGTGGTGGTGGTTATGAGTTGACCGTGCTTGCTATGGCTAGCT	69				Lo7_v2_contig_1353287_1R	4.09e-26
3596498	R	SILICO	TGCAGCCCACGGGTCGCGGCCGCCATGACGGCAACAACAAGCGCCTGCCTAGCCCTAGCCGCGCGTCCT	69		Sc6Loc01021906.1	1.33e-21	Lo7_v2_contig_277628_1R	4.09e-26	TRIUR3_26248-T1_tur_cdna	6.29e-21				PF04415.12; PF15365.6	DUF515; PNRC	Protein of unknown function (DUF515); Proline-rich nuclear receptor coactivator motif	T1N727_TRIUA
3596652	S	SILICO	TGCAGGAGGGCTTCTCTTCACGCGCGACTCAGTGAACATGCAGTACACGACCACGGCGGCCCTCGTGCT	69		Sc0Loc01672883.1	2.74e-11	Lo7_v2_contig_1345338_1R	9.61e-28	TRIDC1BG015490.3_tdi_cdna	6.29e-21	CL0059	6_Hairpin	Six-hairpin glycosidase superfamily	PF00759.19	Glyco_hydro_9	Glycosyl hydrolase family 9	A0A3B5YU65_WHEAT	[BP] carbohydrate metabolic process [GO:0005975]		[MF] hydrolase activity, hydrolyzing O-glycosyl compounds [GO:0004553]
3596747	R	SILICO	TGCAGCCAGGCCGCGCTCGGCGTCGACGAGGATGACGGCGGTTCCTCCATCAAGAACCG	59				Lo7_v2_contig_6637_1R	1.95e-22
3596889	R	SILICO	TGCAGCAAAGCATTTAGTGAGACAAGTTTAGTGGCAGCCAGCGAGGTTAGCACCTTACCGAAGGCCGAG	69				Lo7_v2_contig_1368634_1R	1.52e-12
3597602	R	SILICO	TGCAGCAGCGCCTGGGCAAAGGAGTCGCCGTGGTCGGGGACAGAGACGGCGAGCATGGAGGGTGGAGCT	69	1RS	Sc6Loc01683511.1	3.8e-22	Lo7_v2_contig_1374416_1R	9.61e-28	Sc6Loc01683511.1	2.19e-20							A0A3B6LJS4_WHEAT
3597736	R	SILICO	TGCAGCGGCAAGGACACCGCCACAGATCAGCATCGCTCTAATGATGCTCCTCGCCCGAATCCATGCCGA	69	1RS			Lo7_v2_contig_63578_1R	1.43e-25	TraesCS1D02G003800.1_tae_cdna	8.19e-07							A0A3B5ZM44_WHEAT
3597760	R	SILICO	TGCAGAATACTGAACTTCCATGGGAAAATTGGTATCAAATGCAGGAAAGGGTAGGGTTTCAGCGGGTCG	69		Sc1Loc01477705.1	6.88e-19	Lo7_v2_contig_2873319_1R	9.61e-28	Sc1Loc01477705.1	3.97e-17							A0A1Q9CR63_SYMMI
3597912	S	SILICO	TGCAGAGCAGCCTGTGGCCGCTGCCCAGCGCGAAGGTGTTCGGGGCGGCGCAGCCGCTGGTGAGCACCA	69				Lo7_v2_contig_2872887_1R	4.09e-26	TRIUR3_24023-T1_tur_cdna	4.24e-23	CL0028; CL0028; CL0028	AB_hydrolase; AB_hydrolase; AB_hydrolase	Alpha/Beta hydrolase fold; Alpha/Beta hydrolase fold; Alpha/Beta hydrolase fold	PF12697.7; PF12146.8; PF02450.15	Abhydrolase_6; Hydrolase_4; LCAT	Alpha/beta hydrolase family; Serine aminopeptidase, S33; Lecithin:cholesterol acyltransferase	M7YVV7_TRIUA	[BP] lipid metabolic process [GO:0006629]		[MF] O-acyltransferase activity [GO:0008374]
3598496	R	SILICO	TGCAGTCCATGCAGCCGCAACCGCCGTGGTCCTCGTAATCCCG	43	1RS			Lo7_v2_contig_119406_1R	4.89e-14	TraesCS1D02G064800.1_tae_cdna	5.93e-10	CL0271; CL0271	F-box; F-box	F-box-like domain; F-box-like domain	PF00646.33; PF12937.7; PF08387.10	F-box; F-box-like; FBD	F-box domain; F-box-like; FBD	A0A3B5ZPJ0_WHEAT
3598816	S	SILICO	TGCAGCCCTGCCCCAGCACCCTTTTGGGCTGGCCCATGTGCGGTCCG	47				Lo7_v2_contig_2884741_1R	4.12e-16
3598931	S	SILICO	TGCAGCTCCACGCCATTGTCGCCGTCGACGACGAGCCGCTCGTACTCTCCGACGTAGTTGAGGTGGACC	69		Sc1Loc00391056.1	1.97e-19	Lo7_v2_contig_1400557_1R	9.61e-28	TRIUR3_08373-T1_tur_cdna	1.8e-21							M7ZNV5_TRIUA		[CC] integral component of membrane [GO:0016021]
3598952	R	SILICO	TGCAGCCACTGGATCTTGTTGTGGTAGTCCGGGAAGAACCACGTCTTCACCACCGCCAGGGTGAAGTAG	69	1RS			Lo7_v2_contig_1347829_1R	9.61e-28	TraesCS1D02G004700.1_tae_cdna	1.92e-27	CL0137; CL0137; CL0137; CL0161	HAD; HAD; HAD; GAF	HAD superfamily; HAD superfamily; HAD superfamily; GAF domain-like	PF13246.6; PF00122.20; PF00702.26; PF08282.12; PF16212.5; PF16209.5; PF15714.5; PF17431.2	Cation_ATPase; E1-E2_ATPase; Hydrolase; Hydrolase_3; PhoLip_ATPase_C; PhoLip_ATPase_N; SpoVT_C; YpmT	Cation transport ATPase (P-type); E1-E2 ATPase; haloacid dehalogenase-like hydrolase; haloacid dehalogenase-like hydrolase; Phospholipid-translocating P-type ATPase C-terminal; Phospholipid-translocating ATPase N-terminal; Stage V sporulation protein T C-terminal, transcription factor; Uncharacterized YmpT-like	A0A3B5ZNE6_WHEAT		[CC] integral component of membrane [GO:0016021]	[MF] ATP binding [GO:0005524]; [MF] magnesium ion binding [GO:0000287]; [MF] phospholipid-translocating ATPase activity [GO:0004012]
3598957	R	SILICO	TGCAGGGTGTTTGCTAAAATGTCGAGGGGCTGGTGCAGACCCG	43		Sc1Loc00557063.1	1.94e-15	Lo7_v2_contig_1427269_1R	4.89e-14	Sc1Loc00557063.1	9.4e-14	CL0028; CL0020; CL0020; CL0020; CL0020; CL0020; CL0020; CL0020; CL0020; CL0587	AB_hydrolase; TPR; TPR; TPR; TPR; TPR; TPR; TPR; TPR; STAND_N	Alpha/Beta hydrolase fold; Tetratrico peptide repeat superfamily; Tetratrico peptide repeat superfamily; Tetratrico peptide repeat superfamily; Tetratrico peptide repeat superfamily; Tetratrico peptide repeat superfamily; Tetratrico peptide repeat superfamily; Tetratrico peptide repeat superfamily; Tetratrico peptide repeat superfamily; N-terminal of fungal STAND proteins superfamily	PF12921.7; PF01738.18; PF06239.11; PF18026.1; PF10037.9; PF01535.20; PF12854.7; PF13041.6; PF13812.6; PF17177.4; PF18501.1; PF08579.11; PF10602.9; PF17107.5; PF14689.6	ATP13; DLH; ECSIT; Exog_C; MRP-S27; PPR; PPR_1; PPR_2; PPR_3; PPR_long; REC1; RPM2; RPN7; SesA; SPOB_a	Mitochondrial ATPase expression; Dienelactone hydrolase family; Evolutionarily conserved signalling intermediate in Toll pathway; Endo/exonuclease (EXOG) C-terminal domain; Mitochondrial 28S ribosomal protein S27; PPR repeat; PPR repeat; PPR repeat family; Pentatricopeptide repeat domain; Pentacotripeptide-repeat region of PRORP; Alpha helical recognition lobe domain; Mitochondrial ribonuclease P…	M8BIA7_AEGTA
3599619	R	SILICO	TGCAGGGTGCGGAAGGTTGGGGACAAAGGAGGAGATAAGATCTGACCG	48				Lo7_v2_contig_64890_1R	1.24e-16
3600003	R	SILICO	TGCAGTGCTGGAGTGTGGTCGGGGCGTTACCTGCGTGTTGTTCCAGCTCCG	51	1RS			Lo7_v2_contig_62691_1R	3.19e-18	TraesCS1D02G099700.1_tae_cdna	5.03e-13	CL0196; CL0196; CL0196	DSRM; DSRM; DSRM	DSRM-like clan; DSRM-like clan; DSRM-like clan	PF03368.14; PF14709.7; PF00035.26	Dicer_dimer; DND1_DSRM; dsrm	Dicer dimerisation domain; double strand RNA binding domain from DEAD END PROTEIN 1; Double-stranded RNA binding motif	A0A3B5ZQ75_WHEAT			[MF] RNA binding [GO:0003723]
3600218	R	SILICO	TGCAGGTTGAGTTATTTCGCTGGTACAGTAGTGCCGCCTAAGATTGCTACAGGCCCATGCATCGTACCT	69				Lo7_v2_contig_1358418_1R	6.06e-24
3601112	R	SILICO	TGCAGCCTGACCGTCGATTCAGTCACCGATGTGGACGGGGTCAGCTCCCTGCCG	54	1RS	Sc0Loc01250922.1	5.08e-06	Lo7_v2_contig_132134_1R	4.39e-17	AET1Gv20040200.35_ata_cdna	1.2e-08	CL0016; CL0016; CL0016; CL0016	PKinase; PKinase; PKinase; PKinase	Protein kinase superfamily; Protein kinase superfamily; Protein kinase superfamily; Protein kinase superfamily	PF01636.23; PF13947.6; PF06293.14; PF00069.25; PF07714.17	APH; GUB_WAK_bind; Kdo; Pkinase; Pkinase_Tyr	Phosphotransferase enzyme family; Wall-associated receptor kinase galacturonan-binding; Lipopolysaccharide kinase (Kdo/WaaP) family; Protein kinase domain; Protein tyrosine kinase	A0A3B5ZNT7_WHEAT		[CC] integral component of membrane [GO:0016021]	[MF] ATP binding [GO:0005524]; [MF] protein kinase activity [GO:0004672]
3601120	R	SILICO	TGCAGTTGCCTTCAGGTTTCAGGACTTGCTTGTCGTCAACCTTCCATCACAACTTCCCACGGAAGCAGG	69	1RS			Lo7_v2_contig_384457_1R	9.61e-28
3601185	R	SILICO	TGCAGGCACGGCCGCAGCGCTCGACATCGCCGTGGAGGCGGCGGCGAGGAAAGGGCGTAGCTTGGTGGA	69		Sc1Loc00250459.1	3.33e-29	Lo7_v2_contig_1356813_1R	9.61e-28	Sc1Loc00250459.1	1.92e-27	CL0023; CL0023; CL0023; CL0023; CL0023; CL0022; CL0022; CL0023; CL0023	P-loop_NTPase; P-loop_NTPase; P-loop_NTPase; P-loop_NTPase; P-loop_NTPase; LRR; LRR; P-loop_NTPase; P-loop_NTPase	P-loop containing nucleoside triphosphate hydrolase superfamily; P-loop containing nucleoside triphosphate hydrolase superfamily; P-loop containing nucleoside triphosphate hydrolase superfamily; P-loop containing nucleoside triphosphate hydrolase superfamily; P-loop containing nucleoside triphosphate hydrolase superfamily; Leucine Rich Repeat; Leucine Rich Repeat; P-loop containing nucleoside tri…	PF13173.6; PF13191.6; PF13401.6; PF01637.18; PF05673.13; PF12799.7; PF13855.6; PF05729.12; PF00931.22; PF18052.1	AAA_14; AAA_16; AAA_22; ATPase_2; DUF815; LRR_4; LRR_8; NACHT; NB-ARC; Rx_N	AAA domain; AAA ATPase domain; AAA domain; ATPase domain predominantly from Archaea; Protein of unknown function (DUF815); Leucine Rich repeats (2 copies); Leucine rich repeat; NACHT domain; NB-ARC domain; Rx N-terminal domain	F2DNR6_HORVV			[MF] ADP binding [GO:0043531]
3601283	R	SILICO	TGCAGCTCACGGAGCGTGGGCGGGGGCTCCTGGCGTCCCG	40	1RS	Sc1Loc00148564.1	2.98e-12	Lo7_v2_contig_1345392_1R	7.18e-11	Sc1Loc00148564.1	1.36e-10	CL0023; CL0023; CL0023; CL0023; CL0023; CL0023; CL0023; CL0023; CL0023; CL0023; CL0023; CL0023; CL0241; CL0023; CL0023; CL0023; CL0023; CL0023; CL0023; CL0023; CL0023; CL0023; CL0023; CL0023	P-loop_NTPase; P-loop_NTPase; P-loop_NTPase; P-loop_NTPase; P-loop_NTPase; P-loop_NTPase; P-loop_NTPase; P-loop_NTPase; P-loop_NTPase; P-loop_NTPase; P-loop_NTPase; P-loop_NTPase; ABC_membrane; P-loop_NTPase; P-loop_NTPase; P-loop_NTPase; P-loop_NTPase; P-loop_NTPase; P-loop_NTPase; P-loop_NTPase; P-loop_NTPase; P-loop_NTPase; P-loop_NTPase; P-loop_NTPase	P-loop containing nucleoside triphosphate hydrolase superfamily; P-loop containing nucleoside triphosphate hydrolase superfamily; P-loop containing nucleoside triphosphate hydrolase superfamily; P-loop containing nucleoside triphosphate hydrolase superfamily; P-loop containing nucleoside triphosphate hydrolase superfamily; P-loop containing nucleoside triphosphate hydrolase superfamily; P-loop co…	PF00004.29; PF13191.6; PF13238.6; PF13304.6; PF13401.6; PF13476.6; PF13479.6; PF13514.6; PF13555.6; PF13604.6; PF07728.14; PF12775.7; PF06472.15; PF00005.27; PF05673.13; PF01695.17; PF01078.21; PF00488.21; PF03215.15; PF03193.16; PF00158.26; PF14532.6; PF02463.19; PF00437.20	AAA; AAA_16; AAA_18; AAA_21; AAA_22; AAA_23; AAA_24; AAA_27; AAA_29; AAA_30; AAA_5; AAA_7; ABC_membrane_2; ABC_tran; DUF815; IstB_IS21; Mg_chelatase; MutS_V; Rad17; RsgA_GTPase; Sigma54_activat; Sigma54_activ_2; SMC_N; T2SSE	ATPase family associated with various cellular activities (AAA); AAA ATPase domain; AAA domain; AAA domain, putative AbiEii toxin, Type IV TA system; AAA domain; AAA domain; AAA domain; AAA domain; P-loop containing region of AAA domain; AAA domain; AAA domain (dynein-related subfamily); P-loop containing dynein motor region; ABC transporter transmembrane region 2; ABC transporter; Protein of unk…	A0A3B5YRL1_WHEAT		[CC] integral component of membrane [GO:0016021]	[MF] ATP binding [GO:0005524]; [MF] ATPase activity, coupled to transmembrane movement of substances [GO:0042626]
3601651	S	SILICO	TGCAGGGCCAGGTGCAAGGCCAGGGGCTGCGATTGCGATGGCGACGCGGCCCG	53				Lo7_v2_contig_1361883_1R	2.84e-19	TraesCS1A02G009700.1_tae_cdna	2.9e-16							A0A3B5XT22_WHEAT
3601933	R	SILICO	TGCAGGCCTGCTGCGCTAGCCATGCCAATCAGAGGACGTGCCGCACAGACTCGAGAGGGGCTAGAGCGA	69	1RS			Lo7_v2_contig_1373516_1R	9.61e-28
3602178	R	SILICO	TGCAGCGATGTTTATGTCTGGTAGCAGAAATCTAGCACCGTCGTCTGTCTCCTGACAGGAACAGCTACT	69				Lo7_v2_contig_86553_1R	2.12e-23
3602179	R	SILICO	TGCAGGTGGCGGAGGCTGGAGCACGGGCAAGGGCGGTGAGGAAGCCGTTCAGGGCTGGACCAGGGACCG	69		Sc1Loc02001687.1	2.74e-11	Lo7_v2_contig_268455_1R	4.09e-26	TRIUR3_05964-T1_tur_cdna	4.24e-23	CL0020; CL0020; CL0020; CL0020; CL0020; CL0020	TPR; TPR; TPR; TPR; TPR; TPR	Tetratrico peptide repeat superfamily; Tetratrico peptide repeat superfamily; Tetratrico peptide repeat superfamily; Tetratrico peptide repeat superfamily; Tetratrico peptide repeat superfamily; Tetratrico peptide repeat superfamily	PF01535.20; PF12854.7; PF13041.6; PF13812.6; PF17177.4; PF08579.11	PPR; PPR_1; PPR_2; PPR_3; PPR_long; RPM2	PPR repeat; PPR repeat; PPR repeat family; Pentatricopeptide repeat domain; Pentacotripeptide-repeat region of PRORP; Mitochondrial ribonuclease P subunit (RPM2)	M7YKT0_TRIUA
3602179_B	R	SILICO	TGCAGGTGGCGGAGGCTGGAACACGGGCAAGGGCGGCGAGGAAGCCGTTCAGGGCTGGACCAGGGACCG	69		Sc1Loc02019654.1	6.44e-13	Lo7_v2_contig_268455_1R	4.09e-26	TRIUR3_05964-T1_tur_cdna	4.24e-23	CL0020; CL0020; CL0020; CL0020; CL0020; CL0020	TPR; TPR; TPR; TPR; TPR; TPR	Tetratrico peptide repeat superfamily; Tetratrico peptide repeat superfamily; Tetratrico peptide repeat superfamily; Tetratrico peptide repeat superfamily; Tetratrico peptide repeat superfamily; Tetratrico peptide repeat superfamily	PF01535.20; PF12854.7; PF13041.6; PF13812.6; PF17177.4; PF08579.11	PPR; PPR_1; PPR_2; PPR_3; PPR_long; RPM2	PPR repeat; PPR repeat; PPR repeat family; Pentatricopeptide repeat domain; Pentacotripeptide-repeat region of PRORP; Mitochondrial ribonuclease P subunit (RPM2)	M7YKT0_TRIUA
3602236	R	SILICO	TGCAGCAGCACGTCCACCAAGTCCCACGCCGCAGGGGAGCTGGCCGTCGCTGCCTTGTGCTGCTCCTGG	69				Lo7_v2_contig_2901_1R	9.61e-28	TRIDC1BG015650.1_tdi_cdna	6.29e-21				PF00067.22	p450	Cytochrome P450	A0A3B6LGQ7_WHEAT			[MF] heme binding [GO:0020037]; [MF] iron ion binding [GO:0005506]; [MF] monooxygenase activity [GO:0004497]; [MF] oxidoreductase activity, acting on paired donors, with incorporation or reduction of molecular oxygen [GO:0016705]
3602810	R	SILICO	TGCAGGATGCGGGCTGCTGCTGTCACTCCTTGCGCCG	37				Lo7_v2_contig_151938_1R	6.08e-11
3602885	S	SILICO	TGCAGCTCAGCGGGAACAAGATCTCCGGCACGGTGCCGCCG	41	1RS	Sc1Loc01843157.2	2.12e-14	Lo7_v2_contig_4871_1R	5.21e-13	Sc1Loc01843157.2	9.92e-13	CL0016; CL0022; CL0022; CL0022; CL0022; CL0022; CL0016; CL0016; CL0016	PKinase; LRR; LRR; LRR; LRR; LRR; PKinase; PKinase; PKinase	Protein kinase superfamily; Leucine Rich Repeat; Leucine Rich Repeat; Leucine Rich Repeat; Leucine Rich Repeat; Leucine Rich Repeat; Protein kinase superfamily; Protein kinase superfamily; Protein kinase superfamily	PF01636.23; PF11837.8; PF08263.12; PF00560.33; PF12799.7; PF13516.6; PF13855.6; PF14580.6; PF07332.11; PF00069.25; PF17667.1; PF07714.17; PF05478.11	APH; DUF3357; LRRNT_2; LRR_1; LRR_4; LRR_6; LRR_8; LRR_9; Phage_holin_3_6; Pkinase; Pkinase_fungal; Pkinase_Tyr; Prominin	Phosphotransferase enzyme family; Domain of unknown function (DUF3357); Leucine rich repeat N-terminal domain; Leucine Rich Repeat; Leucine Rich repeats (2 copies); Leucine Rich repeat; Leucine rich repeat; Leucine-rich repeat; Putative Actinobacterial Holin-X, holin superfamily III; Protein kinase domain; Fungal protein kinase; Protein tyrosine kinase; Prominin	A0A3B5ZQR7_WHEAT		[CC] integral component of membrane [GO:0016021]	[MF] ATP binding [GO:0005524]; [MF] protein serine/threonine kinase activity [GO:0004674]
3602933	S	SILICO	TGCAGGGGCACGGTGTACTGGCGAAGGTTGTGCATGATCTTCTTCTCCTGGTGCTCCTGGGAGACGATG	69	1RS	Sc3Loc01443993.2	1.52e-14	Lo7_v2_contig_4380_1R	9.61e-28	HORVU1Hr1G028030.17_hvu_cdna	9.97e-25	CL0023; CL0023; CL0603; CL0063; CL0023	P-loop_NTPase; P-loop_NTPase; AA_dh_N; NADP_Rossmann; P-loop_NTPase	P-loop containing nucleoside triphosphate hydrolase superfamily; P-loop containing nucleoside triphosphate hydrolase superfamily; Aminoacid dehydrogenase-like, N-terminal domain superfamily; FAD/NAD(P)-binding Rossmann fold Superfamily; P-loop containing nucleoside triphosphate hydrolase superfamily	PF07728.14; PF12775.7; PF01985.21; PF00390.19; PF03949.15; PF09462.10; PF03193.16	AAA_5; AAA_7; CRS1_YhbY; malic; Malic_M; Mus7; RsgA_GTPase	AAA domain (dynein-related subfamily); P-loop containing dynein motor region; CRS1 / YhbY (CRM) domain; Malic enzyme, N-terminal domain; Malic enzyme, NAD binding domain; Mus7/MMS22 family; RsgA GTPase	A0A287F071_HORVV			[MF] malate dehydrogenase (decarboxylating) (NAD+) activity [GO:0004471]; [MF] metal ion binding [GO:0046872]; [MF] NAD binding [GO:0051287]
3730142	S	SILICO	TGCAGTTCAGGTATTTCCCTGATGCCAATCGCGAGGAGGTCTGCGTCGCCCTGGTGCCCACGGGTATGA	69		Sc2Loc00040553.1	2.4e-18	Lo7_v2_contig_268085_1R	4.98e-25	Sc2Loc00040553.1	1.39e-16							A0A2I4E7X5_JUGRE		[CC] integral component of membrane [GO:0016021]
3730630	R	SILICO	TGCAGCTGTTGACGCAGCTCACGCAGCTCGGCCCTAACCTATATATCCG	49	1RS			Lo7_v2_contig_69301_1R	1.21e-10
3731101	R	SILICO	TGCAGGTAGTTTCGTAGATCCAGTATGTTCACATCAACTATAGTGAGACAACCG	54				Lo7_v2_contig_88473_1R	1.87e-15
3733921	R	SILICO	TGCAGCTACCCAGTGCACCTACCTACTGATCAGTTTGCCGGAAAATCATCAGCAAGATCACCCG	64	1RS			Lo7_v2_contig_2869268_1R	6.08e-17	TraesCS1A02G039800.1_tae_cdna	2.85e-18	CL0046; CL0046; CL0046; CL0046; CL0046; CL0046	Thiolase; Thiolase; Thiolase; Thiolase; Thiolase; Thiolase	Thiolase-like Superfamily; Thiolase-like Superfamily; Thiolase-like Superfamily; Thiolase-like Superfamily; Thiolase-like Superfamily; Thiolase-like Superfamily	PF08545.10; PF08541.10; PF02797.15; PF00195.19; PF08392.12; PF00109.26	ACP_syn_III; ACP_syn_III_C; Chal_sti_synt_C; Chal_sti_synt_N; FAE1_CUT1_RppA; ketoacyl-synt	3-Oxoacyl-[acyl-carrier-protein (ACP)] synthase III; 3-Oxoacyl-[acyl-carrier-protein (ACP)] synthase III C terminal; Chalcone and stilbene synthases, C-terminal domain; Chalcone and stilbene synthases, N-terminal domain; FAE1/Type III polyketide synthase-like protein; Beta-ketoacyl synthase, N-terminal domain	A0A3B5XV84_WHEAT	[BP] fatty acid biosynthetic process [GO:0006633]	[CC] membrane [GO:0016020]	[MF] transferase activity, transferring acyl groups other than amino-acyl groups [GO:0016747]
3734930	R	SILICO	TGCAGGCTCGCAAGGTTTGCAAGTCCTGACGGAATTCTCTCCTCACTTCCCCG	53		Sc1Loc02053065.1	1.83e-11	Lo7_v2_contig_71832_1R	2.84e-19	Sc1Loc02053065.1	9.48e-10	CL0022; CL0022	LRR; LRR	Leucine Rich Repeat; Leucine Rich Repeat	PF12799.7; PF13855.6	LRR_4; LRR_8	Leucine Rich repeats (2 copies); Leucine rich repeat	A0A3B5YQE7_WHEAT			[MF] ADP binding [GO:0043531]
3734996	R	SILICO	TGCAGTTTTAGGTCAGGCGGAATGTATTTTCAAGTGATTGATTTATAAACATTTATCCCG	60	1RS			Lo7_v2_contig_4404_1R	5.77e-23
3735376	R	SILICO	TGCAGGAGCCCCGCGCCGCGCGGCCGCGGCCATCCTCGCCCCG	43				Lo7_v2_contig_279514_1R	7.25e-12
3735456	R	SILICO	TGCAGAGGCGGTGGGGTTTGAGGCGGTGTTGTTGGAGCTCCG	42	1RS			Lo7_v2_contig_1347779_1R	1.6e-13
3736278	S	SILICO	TGCAGTGCGCGACGCCGCTCCCCCTGCTGCGGCACGTGGCGGGCGCCATGGCCGCCGGCATGCGCGCCG	69				Lo7_v2_contig_1450452_1R	1.34e-19	TraesCS2B02G016000.1_tae_cdna	1.92e-27	CL0108; CL0108	Actin_ATPase; Actin_ATPase	Actin-like ATPase Superfamily; Actin-like ATPase Superfamily	PF13069.6; PF00349.21; PF03727.16	DUF3933; Hexokinase_1; Hexokinase_2	Protein of unknown function (DUF3933); Hexokinase; Hexokinase	A0A3B6BX05_WHEAT	[BP] cellular glucose homeostasis [GO:0001678]; [BP] glycolytic process [GO:0006096]	[CC] cell [GO:0005623]	[MF] ATP binding [GO:0005524]; [MF] glucose binding [GO:0005536]; [MF] hexokinase activity [GO:0004396]
3739851	S	SILICO	TGCAGAGTATCTATTCCCCCGCTCCAAGAATTTTAACTTGGGCTCTGCCAACTCCCG	57	1RS			Lo7_v2_contig_263773_1R	2.22e-21	TRIDC7AG018080.1_tdi_cdna	3.17e-10							A0A287VWS6_HORVV		[CC] integral component of membrane [GO:0016021]
3740361	S	SILICO	TGCAGTCCCTCCACTCCTCCGCCGCCTCCTGCGTGGAGGTGCTCGCCGCCTCCGCCGCCCCCACCTTCC	69	1RS	Sc1Loc01928768.2	3.33e-29	Lo7_v2_contig_60465_1R	9.61e-28	Sc1Loc01928768.2	1.92e-27	CL0110; CL0110	GT-A; GT-A	Glycosyl transferase clan GT-A; Glycosyl transferase clan GT-A	PF13704.6; PF01697.27	Glyco_tranf_2_4; Glyco_transf_92	Glycosyl transferase family 2; Glycosyltransferase family 92	A0A3B6U6U9_WHEAT		[CC] integral component of membrane [GO:0016021]
3740494	R	SILICO	TGCAGGCTGTGCGTGGCGCAGGCGGTGGCTGAGCTGCCCAACTACTGCCG	50	1RS	Sc1Loc00256851.1	2.61e-15	Lo7_v2_contig_199115_1R	5.77e-15	TRIUR3_31305-T1_tur_cdna	1.13e-14				PF01657.17	Stress-antifung	Salt stress response/antifungal	T1NKT8_TRIUA
3741656	R	SILICO	TGCAGCTACCCAGTGCACCTACCTACTGATCAGTTTGCCG	40	1RS			Lo7_v2_contig_2869268_1R	4.53e-07	TraesCS1A02G039800.1_tae_cdna	2.46e-07	CL0046; CL0046; CL0046; CL0046; CL0046; CL0046	Thiolase; Thiolase; Thiolase; Thiolase; Thiolase; Thiolase	Thiolase-like Superfamily; Thiolase-like Superfamily; Thiolase-like Superfamily; Thiolase-like Superfamily; Thiolase-like Superfamily; Thiolase-like Superfamily	PF08545.10; PF08541.10; PF02797.15; PF00195.19; PF08392.12; PF00109.26	ACP_syn_III; ACP_syn_III_C; Chal_sti_synt_C; Chal_sti_synt_N; FAE1_CUT1_RppA; ketoacyl-synt	3-Oxoacyl-[acyl-carrier-protein (ACP)] synthase III; 3-Oxoacyl-[acyl-carrier-protein (ACP)] synthase III C terminal; Chalcone and stilbene synthases, C-terminal domain; Chalcone and stilbene synthases, N-terminal domain; FAE1/Type III polyketide synthase-like protein; Beta-ketoacyl synthase, N-terminal domain	A0A3B5XV84_WHEAT	[BP] fatty acid biosynthetic process [GO:0006633]	[CC] membrane [GO:0016020]	[MF] transferase activity, transferring acyl groups other than amino-acyl groups [GO:0016747]
3741805	R	SILICO	TGCAGCTCATCGCTCCCGGAGCGGTGGCGCAGTGGGGTCCG	41				Lo7_v2_contig_137785_1R	5.21e-13
3741879	R	SILICO	TGCAGCCCCGCAAGTGAAAGTTTGGCTAGTAACCGACGGCCGGCCACGAGGATAGGCAATAGGCCAGCA	69				Lo7_v2_contig_2869300_1R	4.09e-26	AET1Gv20204300.1_ata_cdna	1.14e-17				PF00010.26	HLH	Helix-loop-helix DNA-binding domain	A0A3B5ZQ70_WHEAT	[BP] regulation of transcription, DNA-templated [GO:0006355]		[MF] protein dimerization activity [GO:0046983]
3742016	R	SILICO	TGCAGAACAACCAGAAAGGAACCTTTCTCGTATGGGACGACAAGGATCAAACAGAAGAGCAATGTCGTA	69				Lo7_v2_contig_126659_1R	9.61e-28
3742839	R	SILICO	TGCAGGCGTTTGGCACACCTCCCTCGCGAGCTCCCCGTCCTGGATCTCAAGGTCAGCGACGCGCTCCCG	69		Sc1Loc00720676.1	1.73e-26	Lo7_v2_contig_14989_1R	4.98e-25	Sc1Loc00720676.1	9.97e-25	CL0271	F-box	F-box-like domain	PF00646.33	F-box	F-box domain	W4ZYJ4_WHEAT
3743060	S	SILICO	TGCAGGTGCAATGGCGAAAAAATCGATGGGACAACCTATAGTCCG	45		Sc1Loc02020330.1	6.1e-16	Lo7_v2_contig_67867_1R	4.51e-15	Sc1Loc02020330.1	3.05e-14
3743723	S	SILICO	TGCAGGGCGCCTACCGGGACGACAACGGCAAGCCCGTGGTGCTCGACTGCGTGCGCGAGGCGGAGCGCC	69		Sc7Loc00092024.2	1.24e-15	Lo7_v2_contig_1386858_1R	6.92e-17	TRIDC6BG003060.2_tdi_cdna	9.97e-25	CL0061	PLP_aminotran	PLP dependent aminotransferase superfamily	PF00155.21	Aminotran_1_2	Aminotransferase class I and II	A0A3B6PG68_WHEAT	[BP] biosynthetic process [GO:0009058]; [BP] cellular amino acid metabolic process [GO:0006520]		[MF] L-aspartate:2-oxoglutarate aminotransferase activity [GO:0004069]; [MF] pyridoxal phosphate binding [GO:0030170]
3743843	R	SILICO	TGCAGCTGCAAGGCTATGTGAGTAGCAAGCAGCGTAGCACAGGCCGGTGGCCCAGTGTAGAGGGGTGAC	69				Lo7_v2_contig_1604486_1R	2.12e-23
3744090	S	SILICO	TGCAGCGGACTCGGACGACGGAGCCGGCGCGGAGGAGGCCG	41				Lo7_v2_contig_64528_1R	5.21e-13	TRIUR3_06162-T1_tur_cdna	7.63e-08							M8AGV2_TRIUA
3744310	R	SILICO	TGCAGCTGTTTGCACTCGCTCAACACCCTCTCGTACACGGCGACAGGCGTGGAAGCGGGCATGTCTTGG	69		Sc0Loc00969065.1	1.73e-26	Lo7_v2_contig_180557_1R	4.98e-25	Sc0Loc00969065.1	9.97e-25	CL0271; CL0271	F-box; F-box	F-box-like domain; F-box-like domain	PF00646.33; PF12937.7; PF03800.14	F-box; F-box-like; Nuf2	F-box domain; F-box-like; Nuf2 family	A0A3B5YR24_WHEAT
3744325	R	SILICO	TGCAGTACAAGCAGGCCAAGATGCTGCATCGTAACAGCCTCACCCAGAATTACGCCG	57	1RS			Lo7_v2_contig_2878667_1R	2.22e-21
3744800	R	SILICO	TGCAGCAACGGGCGGAGGACCACTGATGCGTCCCTTCGCGAGCTGCGGCAGGAGCTCGGGATTAGCTCC	69	1RS			Lo7_v2_contig_385119_1R	9.61e-28	HORVU2Hr1G040000.30_hvu_cdna	2.19e-20				PF05212.12	DUF707	Protein of unknown function (DUF707)	M0X0X9_HORVV
3745578	R	SILICO	TGCAGGGCACGAAGCGAAGCCAGCCTGATTGGCGGTCGATCGCAGGTCAACTTCGGCCCG	60	1RS			Lo7_v2_contig_1347068_1R	2.45e-21
3746838	R	SILICO	TGCAGGCGTGCGAGGCGCAGCAGCATCCTCAAGCCGAGGAGCGCGGGGCATGCGTGGGCGCCG	63				Lo7_v2_contig_2924893_1R	7.68e-22
3747071	R	SILICO	TGCAGGGATCGGGAGGCTCGGAATATATGGTTTGCCAAGACCG	43	1RS	Sc1Loc01775216.1	1.94e-15	Lo7_v2_contig_389873_1R	4.89e-14	Sc1Loc01775216.1	9.4e-14				PF00954.20	S_locus_glycop	S-locus glycoprotein domain	A0A3B6ML17_WHEAT	[BP] cell adhesion [GO:0007155]; [BP] recognition of pollen [GO:0048544]	[CC] plasma membrane [GO:0005886]
3747510	R	SILICO	TGCAGCCGGCCAGCAAACAAAGCAGCCCGACTCCGTTTCCTTGGAAAAATGAATACATCTAGCTGTCTC	69				Lo7_v2_contig_302968_1R	9.61e-28
3747685	S	SILICO	TGCAGCCGCTGCTCAGACATGAGCGCGGGGCCACCTCCGCCGCGTGATGCGGCTGCGCTGCGAAGAGCC	69		Sc0Loc00055039.1	2.25e-12	Lo7_v2_contig_388652_1R	9.61e-28	TRIUR3_20336-T1_tur_cdna	2.06e-14							T1MR08_TRIUA
3748357	R	SILICO	TGCAGCCGCAAGCTGCACGTATATAAAGTAGTACGGTATAGTGGGCTTGGCACGTGCATGCATTTATGT	69	1RS			Lo7_v2_contig_2869268_1R	6.92e-17
3749258	R	SILICO	TGCAGAGGTGGCCCCTCCCTCGCCTTCGCCCTCTTCAACCGCTTATGCCGAGAAGAAGCAGGCCGAGAT	69		Sc1Loc00203414.3	4.95e-27	Lo7_v2_contig_1351205_1R	1.43e-25	Sc1Loc00203414.3	2.86e-25	CL0604; CL0020; CL0020; CL0020; CL0020; CL0020; CL0020; CL0020; CL0020	post-AAA; TPR; TPR; TPR; TPR; TPR; TPR; TPR; TPR	post-AAA+ oligomerization domain-like superfamily; Tetratrico peptide repeat superfamily; Tetratrico peptide repeat superfamily; Tetratrico peptide repeat superfamily; Tetratrico peptide repeat superfamily; Tetratrico peptide repeat superfamily; Tetratrico peptide repeat superfamily; Tetratrico peptide repeat superfamily; Tetratrico peptide repeat superfamily	PF12921.7; PF12169.8; PF06239.11; PF10037.9; PF01535.20; PF12854.7; PF13041.6; PF13812.6; PF17177.4; PF00317.21; PF08579.11; PF14689.6; PF14559.6	ATP13; DNA_pol3_gamma3; ECSIT; MRP-S27; PPR; PPR_1; PPR_2; PPR_3; PPR_long; Ribonuc_red_lgN; RPM2; SPOB_a; TPR_19	Mitochondrial ATPase expression; DNA polymerase III subunits gamma and tau domain III; Evolutionarily conserved signalling intermediate in Toll pathway; Mitochondrial 28S ribosomal protein S27; PPR repeat; PPR repeat; PPR repeat family; Pentatricopeptide repeat domain; Pentacotripeptide-repeat region of PRORP; Ribonucleotide reductase, all-alpha domain; Mitochondrial ribonuclease P subunit (RPM2)…	A0A3B5YSC8_WHEAT
3882598	R	SILICO	TGCAGCCATATCCCTCCTCCGTCGTCGTCTTTGCTCCG	38		Sc0Loc00917209.2	1.36e-09	Lo7_v2_contig_163686_1R	6.07e-11	Sc0Loc00917209.2	6.46e-08							M7YWT1_TRIUA
3882896	R	SILICO	TGCAGCAGCTAGCGCCATGGAGATGGAGGCCG	32		Sc1Loc01247196.1	9.1e-10	Lo7_v2_contig_235418_1R	1.72e-08	Sc1Loc01247196.1	2.94e-08
3883397	R	SILICO	TGCAGCGTGCGTCGGGAGTGCTGCATAGCAGCGCCGACAAGGTTGCAACGCAGCACCG	58				Lo7_v2_contig_1345685_1R	6.59e-22	TRIDC4AG023830.9_tdi_cdna	7.72e-12				PF06131.11	DUF963	Schizosaccharomyces pombe repeat of unknown function (DUF963)	N1R587_AEGTA		[CC] integral component of membrane [GO:0016021]	[MF] kinase activity [GO:0016301]
3883631	S	SILICO	TGCAGCTGGAAACCAAGATGGCCACCACCACCAGGGGGCAACCAAGACAGCCGAGATGAACACGGGTGG	69		Sc1Loc00236687.1	3.33e-29	Lo7_v2_contig_1355072_1R	9.61e-28	Sc1Loc00236687.1	1.92e-27							A0A3B5XWF9_WHEAT		[CC] integral component of membrane [GO:0016021]
3885374	R	SILICO	TGCAGCCTCCGCAAAAATTGAACACCAATTTAACAATCTGGGAAGAACGCGGCGAACCG	59		Sc3Loc01555854.2	4.39e-20	Lo7_v2_contig_75064_1R	8.29e-21	Sc3Loc01555854.2	2.44e-18	CL0239	Insulin	Insulin-like superfamily	PF03488.14	Ins_beta	Nematode insulin-related peptide beta type	A0A371H9K2_MUCPR
3885573	R	SILICO	TGCAGCTCGGAACTGTAGAGGCGGCAGATGGCTCTCCTCGTCATTTCCG	49				Lo7_v2_contig_60406_1R	5.52e-15
3885597	R	SILICO	TGCAGCGGCTCCCGCGGCGAAGGGGCTTCCGCAGCGAAGGGCGGCTCCG	49				Lo7_v2_contig_196840_1R	3.48e-11
3887264	R	SILICO	TGCAGCAACCACCACCACAGAAATGAATCGATCGATCTGCGGACAGAATCAACATCAATAGCGCGCGCG	69				Lo7_v2_contig_67021_1R	5.68e-18	TRIUR3_05838-T1_tur_cdna	5.89e-15	CL0026	CU_oxidase	Multicopper oxidase-like domain	PF07732.15	Cu-oxidase_3	Multicopper oxidase	M7YSB7_TRIUA
3887361	R	SILICO	TGCAGTATAAACGGAATGTCTTCCGTCGTGCATAGTAAAGTCTTTGGCCG	50				Lo7_v2_contig_240699_1R	5.77e-15
3887478	S	SILICO	TGCAGGCGGAATATCAATTTGCTTCATTCTAGTGTTAACTAAAGCAGAATAGCAACAACATAGCAGAAG	69				Lo7_v2_contig_70872_1R	2.12e-23
3887899	R	SILICO	TGCAGCTATGATCACCGCCGAGGCGACGACGAGCCCTCGCCATGCTCAATGAAATCCGTGAATGGACTC	69				Lo7_v2_contig_64213_1R	4.09e-26
3888168	R	SILICO	TGCAGCATCAGAAGGCAGAAAGAGGCGTGCTGACAGGCCG	40				Lo7_v2_contig_376359_1R	1.69e-12	AET1Gv20003200.1_ata_cdna	1.66e-09	CL0028; CL0028; CL0028; CL0028	AB_hydrolase; AB_hydrolase; AB_hydrolase; AB_hydrolase	Alpha/Beta hydrolase fold; Alpha/Beta hydrolase fold; Alpha/Beta hydrolase fold; Alpha/Beta hydrolase fold	PF07859.13; PF00135.28; PF00756.20; PF12146.8	Abhydrolase_3; COesterase; Esterase; Hydrolase_4	alpha/beta hydrolase fold; Carboxylesterase family; Putative esterase; Serine aminopeptidase, S33	R7W811_AEGTA			[MF] hydrolase activity [GO:0016787]
3888613	R	SILICO	TGCAGCTTACCAAAGATGAGAAACACCGTGCACTGCACCG	40	1RS			Lo7_v2_contig_68166_1R	1.69e-12
3889092	R	SILICO	TGCAGCCTGCCCGTGGGTTAGCAAGAAAACAATATTGCATCTGCTCAACCCCG	53				Lo7_v2_contig_65269_1R	1.47e-16
3889972	S	SILICO	TGCAGCGGTACCTGAGTCTGACCTCGAACTCCAAAGAACACGGCGCCGCCG	51	1RS	Sc1Loc00105605.1	1.23e-19	Lo7_v2_contig_128389_1R	3.19e-18	Sc1Loc00105605.1	6.54e-18							A0A077RYX8_WHEAT	[BP] multicellular organism development [GO:0007275]; [BP] protein ubiquitination [GO:0016567]; [BP] ubiquitin-dependent protein catabolic process [GO:0006511]	[CC] nucleus [GO:0005634]	[MF] zinc ion binding [GO:0008270]
3890980	R	SILICO	TGCAGCTAATGCGGGTTCCTTTGAAATGATCTGGTTAAATTTGCATGAGTTGAGATGTTTCATGGACCG	69	1RS	Sc1Loc00141345.2	7.35e-06	Lo7_v2_contig_1344675_1R	6.48e-11	HORVU1Hr1G007010.13_hvu_cdna	6.72e-08				PF10536.9	PMD	Plant mobile domain	A0A287EJP6_HORVV
3893322	S	SILICO	TGCAGCGGGGGAAGCGGGAGCGCCGACGTAGACGAGCCG	39	1RS			Lo7_v2_contig_60925_1R	5.44e-12
3893839	S	SILICO	TGCAGGCCGAGCTCAATTCTGTGTGCGCCACTTGGCAACCTACCGCCG	48	1RS			Lo7_v2_contig_1355480_1R	1.24e-16
3894622	R	SILICO	TGCAGTTATTGGCCTCAGCCGCCTGGAATCATTGTCAATCCG	42	1RS	Sc4Loc01527063.2	2.56e-07	Lo7_v2_contig_2871324_1R	1.6e-13	HORVU1Hr1G003010.2_hvu_cdna	2.87e-07	CL0023; CL0023; CL0023; CL0022; CL0022; CL0023; CL0023; CL0023	P-loop_NTPase; P-loop_NTPase; P-loop_NTPase; LRR; LRR; P-loop_NTPase; P-loop_NTPase; P-loop_NTPase	P-loop containing nucleoside triphosphate hydrolase superfamily; P-loop containing nucleoside triphosphate hydrolase superfamily; P-loop containing nucleoside triphosphate hydrolase superfamily; Leucine Rich Repeat; Leucine Rich Repeat; P-loop containing nucleoside triphosphate hydrolase superfamily; P-loop containing nucleoside triphosphate hydrolase superfamily; P-loop containing nucleoside tri…	PF13173.6; PF13191.6; PF13401.6; PF12799.7; PF13855.6; PF00931.22; PF05496.12; PF18052.1; PF02367.17; PF14162.6	AAA_14; AAA_16; AAA_22; LRR_4; LRR_8; NB-ARC; RuvB_N; Rx_N; TsaE; YozD	AAA domain; AAA ATPase domain; AAA domain; Leucine Rich repeats (2 copies); Leucine rich repeat; NB-ARC domain; Holliday junction DNA helicase RuvB P-loop domain; Rx N-terminal domain; Threonylcarbamoyl adenosine biosynthesis protein TsaE; YozD-like protein	A0A287EH46_HORVV			[MF] ADP binding [GO:0043531]
3895206	S	SILICO	TGCAGTAGCAAAGCAGCAGTCAACATCAATCTGAATCGAGCAAAGCACCG	50	1RS			Lo7_v2_contig_2870517_1R	2.99e-12	AET1Gv20230700.3_ata_cdna	8.7e-10	CL0063; CL0063; CL0063	NADP_Rossmann; NADP_Rossmann; NADP_Rossmann	FAD/NAD(P)-binding Rossmann fold Superfamily; FAD/NAD(P)-binding Rossmann fold Superfamily; FAD/NAD(P)-binding Rossmann fold Superfamily	PF01113.20; PF04127.15; PF03808.13	DapB_N; DFP; Glyco_tran_WecB	Dihydrodipicolinate reductase, N-terminus; DNA / pantothenate metabolism flavoprotein; Glycosyl transferase WecB/TagA/CpsF family	A0A3B5ZQJ3_WHEAT	[BP] lysine biosynthetic process via diaminopimelate [GO:0009089]		[MF] 4-hydroxy-tetrahydrodipicolinate reductase [GO:0008839]; [MF] NADPH binding [GO:0070402]
3895332	R	SILICO	TGCAGTGAAGAAGCCGGCCGCAGGGGACGTACTTCGAGCGAATCGGGGATAAGCGACGCCG	61	1RS			Lo7_v2_contig_385355_1R	4.28e-12
3895652	R	SILICO	TGCAGACTGGCGCGCCGTCGGGGGACGGCGTCGAGGGCCACACCTTGACGTACAATTTCGTGGCCGACC	69		Sc1Loc02012697.1	3.33e-29	Lo7_v2_contig_67021_1R	9.61e-28	Sc1Loc02012697.1	1.92e-27	CL0159; CL0026	E-set; CU_oxidase	Ig-like fold superfamily (E-set); Multicopper oxidase-like domain	PF17973.1; PF07732.15	bMG10; Cu-oxidase_3	Bacterial Alpha-2-macroglobulin MG10 domain; Multicopper oxidase	A0A3B5XTT4_WHEAT		[CC] integral component of membrane [GO:0016021]
3895766	S	SILICO	TGCAGGCTGCATGCATGCCTCCTCCTGATGTCTTCGCCCACATCGTACTGCCATCCCTCGAAAACTGGC	69				Lo7_v2_contig_65269_1R	4.09e-26
3895799	S	SILICO	TGCAGCACAAGCATGAACAAAAAGTCCGTCAGGTTCGCCACCACCGATGCCGTCGCCG	58				Lo7_v2_contig_1345755_1R	6.59e-22	TRIUR3_21218-T1_tur_cdna	3.51e-16							M7YH91_TRIUA
3895934	R	SILICO	TGCAGCATGGCGCCCCCGCACGCACTGCACCGCAAAAGAAGCAGGCAGCCATGGCCGACATGGCCTGAG	69				Lo7_v2_contig_262206_1R	9.61e-28
3896546	S	SILICO	TGCAGGCCGCGGCCGCTGCCACGGCGAGCGCGAGGGTCTGGGCCCCGACGCCG	53				Lo7_v2_contig_100700_1R	1.21e-17	TraesCS1D02G003800.1_tae_cdna	2.9e-16							A0A3B5ZM44_WHEAT
3897470	R	SILICO	TGCAGGGCGCGACAGGGGTGGCCACGGGACACGCGGCCGTGGCCAGGCGAGGCGTGGTCGCGGCAAGAG	69				Lo7_v2_contig_229541_1R	1.34e-19
3897679	S	SILICO	TGCAGCCACGGCCGTGTATCACGGCCTGGCCGTTGGTCGATGTGCCACACTCCGCGTCAGCCTGCCCTG	69				Lo7_v2_contig_388652_1R	4.98e-25
3898699	S	SILICO	TGCAGATCACAATAAACGATTGCATGAATCCCCCCCG	37	1RS			Lo7_v2_contig_262934_1R	4.67e-06	TRIDC1AG009290.17_tdi_cdna	7.15e-07	CL0021; CL0021	OB; OB	OB fold; OB fold	PF10447.9; PF00575.23	EXOSC1; S1	Exosome component EXOSC1/CSL4; S1 RNA binding domain	A0A3B5XV21_WHEAT	[BP] mRNA processing [GO:0006397]	[CC] nucleus [GO:0005634]	[MF] nucleic acid binding [GO:0003676]
3898863	S	SILICO	TGCAGGGTCATCAACCCTACCAACGCCACTAGTACCG	37	1RS	Sc1Loc01757141.2	3.91e-10	Lo7_v2_contig_384457_1R	6.08e-11	HORVU1Hr1G023750.1_hvu_cdna	4.82e-09	CL0617	Peroxidase	Heme-dependent peroxidases superfamily	PF05628.12; PF00141.23	Borrelia_P13; peroxidase	Borrelia membrane protein P13; Peroxidase	A0A287EXL8_HORVV	[BP] hydrogen peroxide catabolic process [GO:0042744]; [BP] response to oxidative stress [GO:0006979]	[CC] extracellular region [GO:0005576]	[MF] heme binding [GO:0020037]; [MF] metal ion binding [GO:0046872]; [MF] peroxidase activity [GO:0004601]
3901469	S	SILICO	TGCAGGTCACCATGTACCGCCACGGCGGCGTATGGGGCCGCGTTGTGCCCTCATACGATGGCTGGAAGG	69				Lo7_v2_contig_2874970_1R	4.09e-26
3902501	R	SILICO	TGCAGGCGTTTGGCCTACCTCCCTCGCGAGCTCCCCGTCCTGGATCTCAAGGTCAGCGACGCGCTCCCG	69		Sc1Loc00720676.1	1.73e-26	Lo7_v2_contig_14989_1R	4.98e-25	Sc1Loc00720676.1	9.97e-25	CL0271	F-box	F-box-like domain	PF00646.33	F-box	F-box domain	W4ZYJ4_WHEAT
3902529	R	SILICO	TGCAGGTGCAGCTACTAGCTAGCCCGTCTTTGCTGCACAGCTGACCG	47				Lo7_v2_contig_231461_1R	1.1e-10
3902666	R	SILICO	TGCAGCGTTTGTGCAGCCGACGCACTCTAAGTGCTCGATGAAATGCCCATTAGAGAGATAGGAGGAGGG	69	1RS			Lo7_v2_contig_71028_1R	4.09e-26
3902713	R	SILICO	TGCAGCCACACCCATGGATGGATGGATGGATGGATGGGGCGACCACGGACGCGGGCTGTTCCG	63		Sc1Loc01247196.1	1.31e-14	Lo7_v2_contig_235418_1R	1.48e-24	Sc1Loc01247196.1	7.43e-13
3903442	S	SILICO	TGCAGACCGAGCAGGCTTATGCCTTGCAATCGTGTGCATGCAAGGGTTCATGCATGTGCCCAATACATA	69				Lo7_v2_contig_2883449_1R	9.61e-28
3903972	R	SILICO	TGCAGACCCAAACTGATTCAACATTGTGAAACCAGATCTTCTTCGTCAGGAAAGCGACGGCCGATGGAA	69	1RS			Lo7_v2_contig_220464_1R	2.12e-23	TRIDC1BG062030.9_tdi_cdna	5.16e-22	CL0023; CL0023; CL0023; CL0023; CL0023; CL0023; CL0023; CL0023; CL0241; CL0023; CL0023; CL0023; CL0023; CL0023; CL0023	P-loop_NTPase; P-loop_NTPase; P-loop_NTPase; P-loop_NTPase; P-loop_NTPase; P-loop_NTPase; P-loop_NTPase; P-loop_NTPase; ABC_membrane; P-loop_NTPase; P-loop_NTPase; P-loop_NTPase; P-loop_NTPase; P-loop_NTPase; P-loop_NTPase	P-loop containing nucleoside triphosphate hydrolase superfamily; P-loop containing nucleoside triphosphate hydrolase superfamily; P-loop containing nucleoside triphosphate hydrolase superfamily; P-loop containing nucleoside triphosphate hydrolase superfamily; P-loop containing nucleoside triphosphate hydrolase superfamily; P-loop containing nucleoside triphosphate hydrolase superfamily; P-loop co…	PF00004.29; PF13191.6; PF13401.6; PF13476.6; PF13555.6; PF13604.6; PF12775.7; PF09818.9; PF00664.23; PF00005.27; PF00270.29; PF03193.16; PF13558.6; PF02463.19; PF06414.12	AAA; AAA_16; AAA_22; AAA_23; AAA_29; AAA_30; AAA_7; ABC_ATPase; ABC_membrane; ABC_tran; DEAD; RsgA_GTPase; SbcCD_C; SMC_N; Zeta_toxin	ATPase family associated with various cellular activities (AAA); AAA ATPase domain; AAA domain; AAA domain; P-loop containing region of AAA domain; AAA domain; P-loop containing dynein motor region; Predicted ATPase of the ABC class; ABC transporter transmembrane region; ABC transporter; DEAD/DEAH box helicase; RsgA GTPase; Putative exonuclease SbcCD, C subunit; RecF/RecN/SMC N terminal domain; Z…	A0A3B5Z3Y4_WHEAT		[CC] integral component of membrane [GO:0016021]	[MF] ATP binding [GO:0005524]; [MF] ATPase activity, coupled to transmembrane movement of substances [GO:0042626]
3904654	R	SILICO	TGCAGGCGTGTTTTTGCAGTTCTCTTATTTTTTATCTGGTCCGTGAGTTGGTGATCCGCCG	61				Lo7_v2_contig_126607_1R	7.24e-22
3904940	R	SILICO	TGCAGTGTGTTTTCTAAAATTTCGTGCTTTGGATGATGCAGTGTGCTTGGACGGGAGCGCGCCG	64	1RS			Lo7_v2_contig_9623_1R	2.12e-16	TRIDC1BG004470.18_tdi_cdna	1.92e-20	CL0028; CL0093	AB_hydrolase; Peptidase_CD	Alpha/Beta hydrolase fold; Peptidase clan CD	PF03283.13; PF03568.17	PAE; Peptidase_C50	Pectinacetylesterase; Peptidase family C50	A0A3B5YR65_WHEAT	[BP] cell wall organization [GO:0071555]	[CC] cell wall [GO:0005618]; [CC] extracellular region [GO:0005576]	[MF] hydrolase activity [GO:0016787]
3905468	R	SILICO	TGCAGGTCCTTCTCGAAGCGGCTCCACCTACAGCCCTCCACCG	43		Sc1Loc00196676.1	1.94e-15	Lo7_v2_contig_135042_1R	4.89e-14	Sc1Loc00196676.1	9.4e-14	CL0190	HSP20	HSP20-like chaperone superfamily	PF00011.21	HSP20	Hsp20/alpha crystallin family	A0A287MXA8_HORVV
3905618	R	SILICO	TGCAGTTCAGATGTTCTCTTTCGTCCGTACACAGATGTGCTAGCGAGATATCATGCTCGATTATTGATC	69				Lo7_v2_contig_1364675_1R	9.61e-28	AET1Gv20131200.1_ata_cdna	9.33e-19							A0A3B5YT28_WHEAT
3905844	R	SILICO	TGCAGCCTAGGAAACCGTGTCTCCACCTCCCCCTCCTCTCTCCAACCCG	49	1RS			Lo7_v2_contig_1344463_1R	3.72e-17
3906007	S	SILICO	TGCAGGTGCGCGGTCACCGCGCGAGCACGCCGCCATGCAACGACGTCCGGGAAGACCTTCTCTGCGCCC	69	1RS			Lo7_v2_contig_2868671_1R	9e-22	TraesCS1D02G076200.1_tae_cdna	2.67e-19	CL0016; CL0016; CL0109; CL0016; CL0016; CL0016	PKinase; PKinase; CDA; PKinase; PKinase; PKinase	Protein kinase superfamily; Protein kinase superfamily; Cytidine deaminase-like (CDA) superfamily; Protein kinase superfamily; Protein kinase superfamily; Protein kinase superfamily	PF03109.16; PF01636.23; PF14439.6; PF00069.25; PF17667.1; PF07714.17; PF01657.17	ABC1; APH; Bd3614-deam; Pkinase; Pkinase_fungal; Pkinase_Tyr; Stress-antifung	ABC1 family; Phosphotransferase enzyme family; Bd3614-like deaminase; Protein kinase domain; Fungal protein kinase; Protein tyrosine kinase; Salt stress response/antifungal	A0A3B5ZPY2_WHEAT		[CC] integral component of membrane [GO:0016021]	[MF] ATP binding [GO:0005524]; [MF] protein kinase activity [GO:0004672]
3906521	S	SILICO	TGCAGCTAGTTGTGTCCACCAATCACCTGCACCTGCGGTCCGCGCGCCTAGGCTCCGGCATACAACTCG	69	1RS	Sc1Loc00057967.1	3.33e-29	Lo7_v2_contig_119406_1R	9.61e-28	Sc1Loc00057967.1	1.92e-27				PF08387.10	FBD	FBD	A0A3B5ZPJ0_WHEAT
3909032	R	SILICO	TGCAGCAACCGCTACTCCTCGAGCAGCTTGAGCTCGGCCTTGAGCTGCTCCATCTTAAGCCCCATGGAC	69	1RS	Sc1Loc00287118.2	3.12e-23	Lo7_v2_contig_1361519_1R	9.61e-28	TRIDC1AG013300.1_tdi_cdna	5.16e-22							W4ZXM1_WHEAT
3909452	R	SILICO	TGCAGCCCACTAGGCCGTGACGGTACGCCGGCTCTGTCCATCGCCG	46	1RS			Lo7_v2_contig_68166_1R	1.36e-15
3910152	S	SILICO	TGCAGCGCGTACCCACACGGGCCTTGAGGTTGGCGACGAACTCGTCCG	48	1RS	Sc1Loc00120019.3	4.67e-18	Lo7_v2_contig_130831_1R	1.24e-16	Sc1Loc00120019.3	2.42e-16	CL0149; CL0149	CoA-acyltrans; CoA-acyltrans	CoA-dependent acyltransferase superfamily; CoA-dependent acyltransferase superfamily	PF00668.20; PF02458.15	Condensation; Transferase	Condensation domain; Transferase family	A0A3B5ZQE2_WHEAT			[MF] transferase activity, transferring acyl groups other than amino-acyl groups [GO:0016747]
3934362	S	SILICO	TGCAGGGGGGTCATCGAAAAGACTTCAGGAGGCTTTATCTCTTGATCCG	49		Sc4Loc01089603.1	2.87e-08	Lo7_v2_contig_71001_1R	2.86e-12	Sc4Loc01089603.1	1.5e-06
3935329	R	SILICO	TGCAGCTTCTCCGCTTCGAGAACCGTGATGATGACATCCATGACATCGAGCATCTCAGTGATGCTCGCT	69				Lo7_v2_contig_150570_1R	6.48e-11	HORVU2Hr1G118450.3_hvu_cdna	2.67e-19	CL0295	Vps51	Vps51 domain superfamily	PF03081.15; PF17427.2; PF00621.20	Exo70; Phi29_Phage_SSB; RhoGEF	Exo70 exocyst complex subunit; Phage Single-stranded DNA-binding protein; RhoGEF domain	M0YIF6_HORVV	[BP] exocytosis [GO:0006887]; [BP] protein transport [GO:0015031]	[CC] exocyst [GO:0000145]
3946318	R	SILICO	TGCAGTAGCTCGAAGTTGAGAGGGTCGCCGCTGCGCTCGCAGAAGTTGTGGAGGACAGCGCACGCGTAG	69		Sc3Loc00442864.1	6.03e-07	Lo7_v2_contig_156910_1R	2.94e-15	OPUNC01G05520.1_opun_cdna	6.72e-08	CL0219	RNase_H	Ribonuclease H-like superfamily	PF13359.6; PF02209.19	DDE_Tnp_4; VHP	DDE superfamily endonuclease; Villin headpiece domain	A0A0E0JF16_ORYPU
3947878	S	SILICO	TGCAGGCCAGCGCCGCTGTATACTGTGATGGACAGGGAAAAGGCACGTGAAGGGAAGATACCTGTCGAC	69		Sc1Loc01965878.1	2.74e-11	Lo7_v2_contig_62983_1R	7.89e-10	Sc1Loc01965878.1	1.58e-09							A0A3B6LZ16_WHEAT
3950239	S	SILICO	TGCAGTACAAGCCTGGCTCGAAGCTGTACAACAGGGATACGAGGGTGACCCCG	53				Lo7_v2_contig_126728_1R	8.7e-07
3950242	R	SILICO	TGCAGAGGTCAGGAATGGGCTCGAGACTCTGAAGAAGAGGAGACTTGAGAGGATGCGTTTGAGTGCTCA	69				Lo7_v2_contig_7630_1R	4.09e-26	TRIDC1BG035260.7_tdi_cdna	1.92e-27	CL0029; CL0029	Cupin; Cupin	Cupin fold; Cupin fold	PF02373.22; PF02375.17; PF02928.16	JmjC; JmjN; zf-C5HC2	JmjC domain, hydroxylase; jmjN domain; C5HC2 zinc finger	A0A3B5YY11_WHEAT		[CC] nucleus [GO:0005634]
3959094	S	SILICO	TGCAGTCCCCAGTTGCGCCTGACGTCAAAGTCGACGTCGTCGCCGCCG	48				Lo7_v2_contig_91772_1R	4.05e-10
4002888	S	SILICO	TGCAGCCCTTGTTCTTCTTCGAAGACACATGCATTCTGCTAAACCCGAGGTGCCGCCCCAATTCTTCCC	69				Lo7_v2_contig_126954_1R	2.41e-16	TraesCS1A02G185800.1_tae_cdna	1.92e-27	CL0028; CL0028; CL0028; CL0028; CL0028	AB_hydrolase; AB_hydrolase; AB_hydrolase; AB_hydrolase; AB_hydrolase	Alpha/Beta hydrolase fold; Alpha/Beta hydrolase fold; Alpha/Beta hydrolase fold; Alpha/Beta hydrolase fold; Alpha/Beta hydrolase fold	PF00561.20; PF12697.7; PF12146.8; PF10230.9; PF06821.13	Abhydrolase_1; Abhydrolase_6; Hydrolase_4; LIDHydrolase; Ser_hydrolase	alpha/beta hydrolase fold; Alpha/beta hydrolase family; Serine aminopeptidase, S33; Lipid-droplet associated hydrolase; Serine hydrolase	A0A3B5XZF3_WHEAT
4009391	S	SILICO	TGCAGACCAGCCGGGCCGCGGCTAGGGTGTGCGGCACGAGGCGCCG	46		Sc1Loc00642497.1	7.28e-09	Lo7_v2_contig_145659_1R	1.9e-07	TRIUR3_04483-T1_tur_cdna	2.65e-15	CL0271; CL0271; CL0526	F-box; F-box; SUKH	F-box-like domain; F-box-like domain; SUKH superfamily	PF00646.33; PF12937.7; PF14568.6	F-box; F-box-like; SUKH_6	F-box domain; F-box-like; SMI1-KNR4 cell-wall	T1LIF1_TRIUA
4092641	S	SILICO	TGCAGTGTTTGTAGACGTCTTTGTCCCTCAAATAGCGGTTTTTTCTTTGACGACGTTTGGCAGATGCAT	69	1RS			Lo7_v2_contig_1361961_1R	9.61e-28	TRIDC1AG013330.2_tdi_cdna	2.19e-20	CL0108; CL0108	Actin_ATPase; Actin_ATPase	Actin-like ATPase Superfamily; Actin-like ATPase Superfamily	PF00012.20; PF06723.13; PF18235.1	HSP70; MreB_Mbl; OST_P2	Hsp70 protein; MreB/Mbl protein; Oligosaccharyltransferase Peripheral 2 domain	M8C9N3_AEGTA			[MF] ATP binding [GO:0005524]
4092669	R	SILICO	TGCAGAGACGCGCCGCACGAGGCCGCGAGTTTCTTCTTGCTGTCCCAGCGTTCGACGGAGTCGGCACGT	69		Sc6Loc01021906.1	8.38e-18	Lo7_v2_contig_277628_1R	9.61e-28	TraesCS1D02G060300.1_tae_cdna	1.8e-21				PF12922.7; PF09726.9; PF15365.6	Cnd1_N; Macoilin; PNRC	non-SMC mitotic condensation complex subunit 1, N-term; Macoilin family; Proline-rich nuclear receptor coactivator motif	A0A3B5ZQK9_WHEAT
4093887	R	SILICO	TGCAGGTTGGGGTATGGGGTCTGATAATGGGGTTCATCTTCCATGCCG	48				Lo7_v2_contig_1361526_1R	1.41e-09
4099851	S	SILICO	TGCAGGAGGGCGACCTCGCCATCTGTCCCGAGGGGACGACGTCCCGAGAGCCGTTCCTGCTCCG	64	1RS	Sc7Loc00228535.3	4.7e-14	Lo7_v2_contig_262371_1R	4.37e-25	TraesCS1D02G132800.1_tae_cdna	3.71e-23	CL0228; CL0137	Acyltransferase; HAD	Acyltransferase clan; HAD superfamily	PF01553.21; PF12710.7	Acyltransferase; HAD	Acyltransferase; haloacid dehalogenase-like hydrolase	A0A3B5ZRX3_WHEAT		[CC] integral component of membrane [GO:0016021]	[MF] transferase activity, transferring acyl groups [GO:0016746]
4104188	R	SILICO	TGCAGTGTACCGCAGGCTTTGTGGCAAAGATGTGGTGTATGAGTATCCG	49	1RS	Sc1Loc01972280.1	1.39e-18	Lo7_v2_contig_63454_1R	3.72e-17	Sc1Loc01972280.1	7.28e-17							I3RZ60_LOTJA
4105677	R	SILICO	TGCAGGGTTGGTCTGGAACACCAGCCTGAAAAGCGACCAGGGCATTGCCG	50		Sc1Loc01993336.2	1.76e-17	Lo7_v2_contig_65139_1R	4.73e-16	TRIUR3_23560-T1_tur_cdna	2.18e-17				PF11145.8	DUF2921	Protein of unknown function (DUF2921)	M7YY64_TRIUA		[CC] integral component of membrane [GO:0016021]
4262829	S	SILICO	TGCAGAGGATCAAGCGGCCTGGTGCATGTGTTGTTGCTGTGCCG	44		Sc3Loc00399518.1	3.02e-13	Lo7_v2_contig_145083_1R	6.33e-13	Sc3Loc00399518.1	1.49e-11				PF05038.13	Cytochrom_B558a	Cytochrome Cytochrome b558 alpha-subunit	A0A3B6IW71_WHEAT			[MF] nucleic acid binding [GO:0003676]; [MF] zinc ion binding [GO:0008270]
4393853	S	SILICO	TGCAGACGGACCGGCCTTGGAGCATTGGGCTCGGGGCAACGCGCATCAGGGAGGCAGGAGGCCTCGAGT	69				Lo7_v2_contig_2887791_1R	6.92e-17
4394004	R	SILICO	TGCAGTGTCTTTCGGGAAATCGCTTATCCAGATGAGGAACTCCG	44				Lo7_v2_contig_324667_1R	1.7e-07	TraesCS1B02G045500.1_tae_cdna	3.28e-07	CL0072; CL0123; CL0123; CL0123	Ubiquitin; HTH; HTH; HTH	Ubiquitin superfamily; Helix-turn-helix clan; Helix-turn-helix clan; Helix-turn-helix clan	PF09890.9; PF11620.8; PF05920.11; PF00046.29; PF11569.8	DUF2117; GABP-alpha; Homeobox_KN; Homeodomain; Homez	Uncharacterized protein conserved in archaea (DUF2117); GA-binding protein alpha chain; Homeobox KN domain; Homeodomain; Homeodomain leucine-zipper encoding, Homez	A0A3B5YR09_WHEAT	[BP] regulation of transcription, DNA-templated [GO:0006355]	[CC] nucleus [GO:0005634]	[MF] sequence-specific DNA binding [GO:0043565]
4394074	S	SILICO	TGCAGACGTGCCTGACCAGGATGAAGCGCATGGGGTGACAAGACTCCCACCGTCTGCTCGATGAGGGTG	69				Lo7_v2_contig_60223_1R	6.48e-11
4411961	R	SILICO	TGCAGCTGCCGGCGGCGTAGGCGGCCATGAGGCCGAGCAGCTCCACCAGGGCGCAAACAAGCAGCGCGT	69		Sc5Loc00428920.1	1.97e-19	Lo7_v2_contig_384604_1R	1.34e-19	TraesCS5A02G551600.1_tae_cdna	1.92e-27	CL0347	Tetraspannin	Tetraspannin-like	PF15959.5; PF13962.6; PF00335.20	DUF4762; PGG; Tetraspanin	Domain of unknown function (DUF4762); Domain of unknown function; Tetraspanin family	A0A3B6KV93_WHEAT		[CC] integral component of membrane [GO:0016021]
4484514	R	SILICO	TGCAGCATGTTCTCGCCAGATTGCCCCG	28				Lo7_v2_contig_2878399_1R	1.28e-06
4484749	R	SILICO	TGCAGCGTGCCCGTGCGTCCCCGTGCTCCG	30				Lo7_v2_contig_164396_1R	1.75e-07
4484776	S	SILICO	TGCAGTTTTTACAGCCTCACCCCAGAACACAGCCG	35				Lo7_v2_contig_144381_1R	3.14e-07
4484989	R	SILICO	TGCAGGGACATGGATGGATTGGAGGGGAACGCCG	34		Sc1Loc01422394.1	4.64e-08	Lo7_v2_contig_284558_1R	1.88e-09	Sc1Loc01422394.1	1.75e-06							A0A1Q3BH54_CEPFO
4485200	S	SILICO	TGCAGAGCGCCACCCTCCTTGGTTCTCCG	29	1RS			Lo7_v2_contig_147283_1R	4.87e-07
4485293	R	SILICO	TGCAGAGCGCGGCGGTGCCAAGCGCGCTGCGGGTGTCGAGACGGCCCAGGATCTGGAGGATCAGGTCGT	69		Sc1Loc00720676.1	1.42e-27	Lo7_v2_contig_14989_1R	4.09e-26	Sc1Loc00720676.1	8.18e-26	CL0271	F-box	F-box-like domain	PF00646.33	F-box	F-box domain	W4ZYJ4_WHEAT
4485654	R	SILICO	TGCAGGGGCCAGAGGAGACACAGGTGGAGCCCAGGCCG	38				Lo7_v2_contig_157657_1R	1.74e-11
4485880	S	SILICO	TGCAGTGTGCATACCTCTCCAGTTCCG	27	1RS			Lo7_v2_contig_65882_1R	4.46e-06
4487656	S	SILICO	TGCAGCGAGGTTGCTCCGACTCCACCAATCAACCCG	36				Lo7_v2_contig_126607_1R	2.35e-09
4487807	R	SILICO	TGCAGTTCGTGCCCTCGTCATGGTGAACCG	30		Sc1Loc01562774.1	8.87e-09	Lo7_v2_contig_2892830_1R	1.75e-07	Sc1Loc01562774.1	2.86e-07							D8TI15_VOLCA	[BP] actin filament polymerization [GO:0030041]; [BP] Arp2/3 complex-mediated actin nucleation [GO:0034314]	[CC] Arp2/3 protein complex [GO:0005885]; [CC] cytoplasm [GO:0005737]	[MF] actin binding [GO:0003779]
4488010	R	SILICO	TGCAGCCCATGAGTCGCGGCCGCCATGACGGCAACAACAAGCGCCTGCCTAGCCCTAGCCGCGCGTCCT	69		Sc6Loc01021906.1	5.65e-20	Lo7_v2_contig_277628_1R	2.12e-23	TraesCS1D02G060400.1_tae_cdna	9.33e-19				PF12922.7; PF15365.6	Cnd1_N; PNRC	non-SMC mitotic condensation complex subunit 1, N-term; Proline-rich nuclear receptor coactivator motif	A0A3B5ZNU3_WHEAT
4489078	R	SILICO	TGCAGCCGTCGCACTCGCGTACGCGTCCACCG	32				Lo7_v2_contig_2868816_1R	1.72e-08
4490845	R	SILICO	TGCAGCTGCGCACATCTGGTGGCCGCAGGACTCCCTCCGCTCCAAACGAGGTGGGTGCACAGGACCAAT	69		Sc1Loc00289432.1	1.09e-22	Lo7_v2_contig_1361850_1R	9.61e-28	Sc1Loc00289432.1	6.29e-21							T0PV36_SAPDV
4491180	S	SILICO	TGCAGTAGCTTCGGTCAGCTTTACTCCTTCACCG	34				Lo7_v2_contig_16031_1R	1.88e-09
4491374	R	SILICO	TGCAGCACCACGACCACGACCACCACGACGAGAAGCAGCAGGCGGAGGAGGAAGGAGGGGGCGGCAAGA	69		Sc1Loc00987125.1	1.42e-08	Lo7_v2_contig_18341_1R	4.09e-07	TRIDC1BG004410.3_tdi_cdna	1.58e-09				PF04577.14	DUF563	Protein of unknown function (DUF563)	A0A3B5YS75_WHEAT		[CC] integral component of membrane [GO:0016021]	[MF] transferase activity, transferring glycosyl groups [GO:0016757]
4492144	R	SILICO	TGCAGAGTTGGGGAGGAGTTGTCGACGGCGTCGGCGGCAGCCG	43	1RS	Sc1Loc00348925.1	1.94e-15	Lo7_v2_contig_1371090_1R	4.89e-14	Sc1Loc00348925.1	9.4e-14
4492642	R	SILICO	TGCAGTATTTGGAAACACTGGACATCACAAATACCG	36	1RS	Sc1Loc01863377.1	3.65e-10	Lo7_v2_contig_517444_1R	8.2e-09	Sc1Loc01863377.1	1.51e-08	CL0023; CL0023; CL0023; CL0023; CL0023; CL0023; CL0022; CL0023; CL0023; CL0023	P-loop_NTPase; P-loop_NTPase; P-loop_NTPase; P-loop_NTPase; P-loop_NTPase; P-loop_NTPase; LRR; P-loop_NTPase; P-loop_NTPase; P-loop_NTPase	P-loop containing nucleoside triphosphate hydrolase superfamily; P-loop containing nucleoside triphosphate hydrolase superfamily; P-loop containing nucleoside triphosphate hydrolase superfamily; P-loop containing nucleoside triphosphate hydrolase superfamily; P-loop containing nucleoside triphosphate hydrolase superfamily; P-loop containing nucleoside triphosphate hydrolase superfamily; Leucine R…	PF13173.6; PF13191.6; PF13401.6; PF13604.6; PF08298.11; PF00005.27; PF00560.33; PF00931.22; PF05496.12; PF18052.1; PF06414.12	AAA_14; AAA_16; AAA_22; AAA_30; AAA_PrkA; ABC_tran; LRR_1; NB-ARC; RuvB_N; Rx_N; Zeta_toxin	AAA domain; AAA ATPase domain; AAA domain; AAA domain; PrkA AAA domain; ABC transporter; Leucine Rich Repeat; NB-ARC domain; Holliday junction DNA helicase RuvB P-loop domain; Rx N-terminal domain; Zeta toxin	A0A3B6U2S3_WHEAT			[MF] ADP binding [GO:0043531]
4492908	R	SILICO	TGCAGTGTCCGCACCCGCGGCGTGGCGCCCATCGGGCAAGTGCGGCGAGCCG	52				Lo7_v2_contig_161108_1R	4.05e-17
4493839	R	SILICO	TGCAGGCGAGCAAACCCTAGCCAGCCG	27	1RS			Lo7_v2_contig_127869_1R	4.46e-06
4494592	R	SILICO	TGCAGCAGGCCTCCAACGGGTCGTGCTCCG	30	1RS			Lo7_v2_contig_2871363_1R	1.75e-07
4495218	R	SILICO	TGCAGCGAGGCTCCTAGAAGCTGTGTCCAGCGCGTGGTGGCGCGAGAAGGCTGCAACCG	59				Lo7_v2_contig_127657_1R	1.95e-22
4495451	R	SILICO	TGCAGCATCATTGCATCAGTATGGTCACCG	30	1RS			Lo7_v2_contig_60507_1R	1.75e-07
4496369	R	SILICO	TGCAGGACGGCTTCAACATCGTCGCCGTCGACTGCATCGGCGGTCCCTCCGAGCAAGACCGCCTGGAAT	69	1RS	Sc1Loc02010283.2	3.33e-29	Lo7_v2_contig_66767_1R	9.61e-28	Sc1Loc02010283.2	1.92e-27	CL0389; CL0229; CL0229; CL0229	TRAF; RING; RING; RING	TRAF domain-like superfamily; Ring-finger/U-box superfamily; Ring-finger/U-box superfamily; Ring-finger/U-box superfamily	PF03145.16; PF00097.25; PF13920.6; PF14634.6	Sina; zf-C3HC4; zf-C3HC4_3; zf-RING_5	Seven in absentia protein family; Zinc finger, C3HC4 type (RING finger); Zinc finger, C3HC4 type (RING finger); zinc-RING finger domain	A0A3B5XWZ5_WHEAT	[BP] multicellular organism development [GO:0007275]; [BP] ubiquitin-dependent protein catabolic process [GO:0006511]	[CC] nucleus [GO:0005634]	[MF] metal ion binding [GO:0046872]
4536972	S	SILICO	TGCAGTGGCAAGAAATGCATCAACAAGAAGCAGAAATACACCG	43		Sc1Loc00115040.1	1e-12	Lo7_v2_contig_129800_1R	2.53e-11	Sc1Loc00115040.1	4.87e-11							A0A287UBV0_HORVV
4542690	S	SILICO	TGCAGTAATAGGCAAACTTGTGAGTCGATTCATCTCCTTCCTCGCTGACAAGTACCGCCGCAGCTGATG	69		Sc1Loc00713657.2	2.25e-12	Lo7_v2_contig_66282_1R	1.25e-13	TRIDC1BG054260.1_tdi_cdna	2.5e-13	CL0023	P-loop_NTPase	P-loop containing nucleoside triphosphate hydrolase superfamily	PF00931.22; PF18052.1	NB-ARC; Rx_N	NB-ARC domain; Rx N-terminal domain	M8BY58_AEGTA
4733517	S	SILICO	TGCAGCCTCCCGCCTCCTTGTCGGCGACGGCGAAGCATCGTCGGGGCTGCCCCGCCTCGTGTCCCTCAT	69				Lo7_v2_contig_618908_1R	8.43e-16	TraesCS1D02G337600.1_tae_cdna	1.92e-27	CL0123; CL0063; CL0063; CL0063; CL0063; CL0063; CL0063	HTH; NADP_Rossmann; NADP_Rossmann; NADP_Rossmann; NADP_Rossmann; NADP_Rossmann; NADP_Rossmann	Helix-turn-helix clan; FAD/NAD(P)-binding Rossmann fold Superfamily; FAD/NAD(P)-binding Rossmann fold Superfamily; FAD/NAD(P)-binding Rossmann fold Superfamily; FAD/NAD(P)-binding Rossmann fold Superfamily; FAD/NAD(P)-binding Rossmann fold Superfamily; FAD/NAD(P)-binding Rossmann fold Superfamily	PF08100.11; PF08241.12; PF08242.12; PF00891.18; PF13649.6; PF13847.6; PF05175.14	Dimerisation; Methyltransf_11; Methyltransf_12; Methyltransf_2; Methyltransf_25; Methyltransf_31; MTS	Dimerisation domain; Methyltransferase domain; Methyltransferase domain; O-methyltransferase domain; Methyltransferase domain; Methyltransferase domain; Methyltransferase small domain	A0A3B5ZYM8_WHEAT			[MF] O-methyltransferase activity [GO:0008171]; [MF] protein dimerization activity [GO:0046983]
4990597	S	SILICO	TGCAGAGACCAGATCGGGCCCTGCACCCCGCATCCAACCGCGGCAGAGCCACACAGCTCCAACAAGCGG	69				Lo7_v2_contig_1396518_1R	1.25e-13	AET3Gv20516900.2_ata_cdna	9.97e-25	CL0202; CL0369; CL0058; CL0058	GBD; GHD; Glyco_hydro_tim; Glyco_hydro_tim	Galactose-binding domain-like superfamily; Glycosyl hydrolase domain superfamily; Tim barrel glycosyl hydrolase superfamily; Tim barrel glycosyl hydrolase superfamily	PF13364.6; PF02140.18; PF17834.1; PF01301.19; PF02449.15	BetaGal_dom4_5; Gal_Lectin; GHD; Glyco_hydro_35; Glyco_hydro_42	Beta-galactosidase jelly roll domain; Galactose binding lectin domain; Beta-sandwich domain in beta galactosidase; Glycosyl hydrolases family 35; Beta-galactosidase	A0A3B6GRB4_WHEAT	[BP] carbohydrate metabolic process [GO:0005975]		[MF] beta-galactosidase activity [GO:0004565]; [MF] carbohydrate binding [GO:0030246]
4991756	R	SILICO	TGCAGACCCGTGGCCTCCTCGCACGGTGCTGCGCCCCCGCAGGGTGGCGGGCGGAGATGGCGTATGGTC	69		Sc1Loc01335387.2	1.33e-21	Lo7_v2_contig_262085_1R	3.83e-20	TraesCS1A02G031300.1_tae_cdna	1.92e-27	CL0447; CL0015; CL0015	Hypoth_1; MFS; MFS	DUF1304/DUF3784 clan; Major Facilitator Superfamily; Major Facilitator Superfamily	PF12650.7; PF07690.16; PF17093.5; PF00854.21	DUF3784; MFS_1; PBP_N; PTR2	Domain of unknown function (DUF3784); Major Facilitator Superfamily; Penicillin-binding protein N-terminus; POT family	A0A3B5XTQ5_WHEAT	[BP] oligopeptide transport [GO:0006857]	[CC] integral component of membrane [GO:0016021]	[MF] transmembrane transporter activity [GO:0022857]
5035039	R	SILICO	TGCAGACGACTTCAGTCTCTCGTCGCCTCCGCCGCCGCCG	40				Lo7_v2_contig_229770_1R	1.69e-12
5035591	R	SILICO	TGCAGGCGAGGCGAGAGCCTGGCCTCGCGCTGGACGACGGCGACGGATCTCCTGGCTGAGCCG	63		Sc1Loc01411531.1	5.23e-26	Lo7_v2_contig_279514_1R	1.48e-24	Sc1Loc01411531.1	2.96e-24
5035592	R	SILICO	TGCAGCAGGCAAATTGCATTGCAGAGAGTGATCTCCATTGGAAAAGGAAACCG	53				Lo7_v2_contig_225178_1R	1.21e-17
5035820	R	SILICO	TGCAGCCCACTAGGCCGTGACGGTACGCCG	30	1RS			Lo7_v2_contig_68166_1R	1.75e-07
5036785	R	SILICO	TGCAGCCGCTCGCCGCGAAGCTGCTCCGAGTTGCCCACTTCGCTGCTCATCACGGCCTCAATCCGAGAT	69				Lo7_v2_contig_2904697_1R	6.06e-24
5037349	S	SILICO	TGCAGCTCCATTGGCGGTAATAACTCGAGCGATCTTGGACGCGCGCTTTGACAACACGAATAGGAGTGG	69	1RS			Lo7_v2_contig_120188_1R	9.61e-28	TRIDC1AG013490.1_tdi_cdna	9.33e-19	CL0113; CL0113	GT-B; GT-B	Glycosyl transferase clan GT-B; Glycosyl transferase clan GT-B	PF13692.6; PF00201.18	Glyco_trans_1_4; UDPGT	Glycosyl transferases group 1; UDP-glucoronosyl and UDP-glucosyl transferase	A0A3B5XWV8_WHEAT			[MF] transferase activity, transferring hexosyl groups [GO:0016758]
5037567	R	SILICO	TGCAGCATGTGGAGTGGCCTGTCGTGTCCCTCTCGCTTTTTCTTTCTATCTCTCGCGAGACCCGAGTAC	69	1RS			Lo7_v2_contig_1365895_1R	9.61e-28	TRIDC1AG007230.6_tdi_cdna	9.33e-19	CL0264	SGNH_hydrolase	SGNH hydrolase superfamily	PF00657.22	Lipase_GDSL	GDSL-like Lipase/Acylhydrolase	A0A3B5XUL7_WHEAT			[MF] hydrolase activity, acting on ester bonds [GO:0016788]
5037901	S	SILICO	TGCAGCTTGACACATGCATATGGTTTTATTCTGCTTTACTGAAGGTTTTGTGCTATTAACCG	62				Lo7_v2_contig_123714_1R	5.03e-24
5039632	R	SILICO	TGCAGCCATGGCTGGCACCGCCGCGGGAACAGCCTCCTCCCTCACCTCGCCCTCCCTGCCTGCCACCAA	69				Lo7_v2_contig_288308_1R	9.61e-28
5040487	R	SILICO	TGCAGAGGCTGCCGGCTCGTGTCCTCGAGACGCTTGGCCAGTGCTTGGAAGAAGTCGTTGTCGGACCTC	69				Lo7_v2_contig_262567_1R	4.09e-26
5040609	R	SILICO	TGCAGCGTGGGCTCGGCTTCTCGGCCGACGACGCTGTCCACGTGGCGGCGCGCAGCGTGGTGACCAACG	69	1RS			Lo7_v2_contig_1360986_1R	9.61e-28
5041553	S	SILICO	TGCAGCAACGGCGGCTCACAGCGGACGCTCCG	32				Lo7_v2_contig_147450_1R	1.72e-08
5041853	S	SILICO	TGCAGCTACACCGGCGTGTTCTGCGCGCCTGCTCCGTCGTCGGGCGAGCTCGCCGTCGCCG	61	1RS	Sc1Loc01494678.2	6.04e-25	Lo7_v2_contig_2875596_1R	1.7e-23	Sc1Loc01494678.2	3.39e-23	CL0022; CL0022; CL0022; CL0022	LRR; LRR; LRR; LRR	Leucine Rich Repeat; Leucine Rich Repeat; Leucine Rich Repeat; Leucine Rich Repeat	PF08263.12; PF00560.33; PF12799.7; PF13516.6; PF13855.6	LRRNT_2; LRR_1; LRR_4; LRR_6; LRR_8	Leucine rich repeat N-terminal domain; Leucine Rich Repeat; Leucine Rich repeats (2 copies); Leucine Rich repeat; Leucine rich repeat	M7ZHP3_TRIUA
5042322	R	SILICO	TGCAGCTCCTTCAACAACCGCTTCTCCGAGGACGCCGACTTCGCCCG	47		Sc1Loc00287093.1	1.57e-17	Lo7_v2_contig_1361514_1R	4.12e-16	Sc1Loc00287093.1	8.02e-16	CL0617	Peroxidase	Heme-dependent peroxidases superfamily	PF00141.23	peroxidase	Peroxidase	A0A3B5YUC7_WHEAT	[BP] hydrogen peroxide catabolic process [GO:0042744]; [BP] response to oxidative stress [GO:0006979]	[CC] extracellular region [GO:0005576]	[MF] heme binding [GO:0020037]; [MF] metal ion binding [GO:0046872]; [MF] peroxidase activity [GO:0004601]
5042542	S	SILICO	TGCAGATACTTACAGGCGGCGAGGAGCATGTCGTCGTGGACGCGGATGGCGCCG	54	1RS	Sc1Loc01945405.2	3.66e-14	Lo7_v2_contig_61528_1R	8.47e-20	TRIDC1AG017500.2_tdi_cdna	1.67e-19	CL0023; CL0023; CL0023; CL0603; CL0063; CL0023	P-loop_NTPase; P-loop_NTPase; P-loop_NTPase; AA_dh_N; NADP_Rossmann; P-loop_NTPase	P-loop containing nucleoside triphosphate hydrolase superfamily; P-loop containing nucleoside triphosphate hydrolase superfamily; P-loop containing nucleoside triphosphate hydrolase superfamily; Aminoacid dehydrogenase-like, N-terminal domain superfamily; FAD/NAD(P)-binding Rossmann fold Superfamily; P-loop containing nucleoside triphosphate hydrolase superfamily	PF13191.6; PF07728.14; PF12775.7; PF01985.21; PF00390.19; PF03949.15; PF03193.16	AAA_16; AAA_5; AAA_7; CRS1_YhbY; malic; Malic_M; RsgA_GTPase	AAA ATPase domain; AAA domain (dynein-related subfamily); P-loop containing dynein motor region; CRS1 / YhbY (CRM) domain; Malic enzyme, N-terminal domain; Malic enzyme, NAD binding domain; RsgA GTPase	A0A3B5YVF3_WHEAT			[MF] malate dehydrogenase (decarboxylating) (NAD+) activity [GO:0004471]; [MF] metal ion binding [GO:0046872]; [MF] NAD binding [GO:0051287]
5043364	R	SILICO	TGCAGGTCTTGTCTGTTACCTTTATTTAGTGATCAATTATCTGTAGCCATCAAAAAACCGAATCTGATT	69				Lo7_v2_contig_1380117_1R	2.26e-10
5043387	R	SILICO	TGCAGCACGCGGGCGCACGGCCCGTCTAATAATTGAGCCCTTATGGGCCG	50				Lo7_v2_contig_62339_1R	2.8e-06
5043714	R	SILICO	TGCAGCTGGCTGCCGCGCCATGGTGATCGGCGATTTTCGGTCGTCGTCCCCGTGTCTTACGTGTCCGTT	69	1RS			Lo7_v2_contig_1360080_1R	3.83e-20	TraesCS1D02G078100.5_tae_cdna	2.5e-13	CL0405	DNA_b-psBarrel	DNA-binding pseudo-barrel domain	PF02362.21; PF05266.14; PF13935.6	B3; DUF724; Ead_Ea22	B3 DNA binding domain; Protein of unknown function (DUF724); Ead/Ea22-like protein	A0A3B5ZPH6_WHEAT		[CC] nucleus [GO:0005634]	[MF] DNA binding [GO:0003677]
5043737	R	SILICO	TGCAGGCAGGGAGGCCGGCGACGCAGGGACGGCAACGGCACGAGATCTGGCCAGGAAGGGTTGTGGCTG	69				Lo7_v2_contig_1423071_1R	9.61e-28
5043997	R	SILICO	TGCAGGGGCAGAATGCAGATGGTTCGTTGGAGGCTGGAATGTGTGCGGGTTTCTCCAAGTCGACCGAGA	69	1RS	Sc1Loc01331779.1	1.42e-27	Lo7_v2_contig_260886_1R	4.09e-26	Sc1Loc01331779.1	8.18e-26							N1R225_AEGTA
5044714	S	SILICO	TGCAGCGTCTGGTTCGGCAGCAGGTCCCGCTCGCTGTTGGGTCCCGTCAGAAGGACGGATGCGTCGCAG	69		Sc1Loc00287093.1	3.33e-29	Lo7_v2_contig_1361514_1R	9.61e-28	Sc1Loc00287093.1	1.92e-27	CL0617	Peroxidase	Heme-dependent peroxidases superfamily	PF00141.23	peroxidase	Peroxidase	A0A3B5YUC7_WHEAT	[BP] hydrogen peroxide catabolic process [GO:0042744]; [BP] response to oxidative stress [GO:0006979]	[CC] extracellular region [GO:0005576]	[MF] heme binding [GO:0020037]; [MF] metal ion binding [GO:0046872]; [MF] peroxidase activity [GO:0004601]
5046166	S	SILICO	TGCAGACTTCGATCCAGCCTTGATCGGGGTCCCATTCGGGCAACGGCAGGCTGGTGCACGCCAATTCCC	69	1RS			Lo7_v2_contig_63314_1R	9.61e-28	TraesCS1A02G117800.1_tae_cdna	5.16e-22	CL0016; CL0016; CL0016; CL0016; CL0016	PKinase; PKinase; PKinase; PKinase; PKinase	Protein kinase superfamily; Protein kinase superfamily; Protein kinase superfamily; Protein kinase superfamily; Protein kinase superfamily	PF01636.23; PF14531.6; PF00069.25; PF17667.1; PF07714.17	APH; Kinase-like; Pkinase; Pkinase_fungal; Pkinase_Tyr	Phosphotransferase enzyme family; Kinase-like; Protein kinase domain; Fungal protein kinase; Protein tyrosine kinase	A0A3B5XWJ9_WHEAT			[MF] ATP binding [GO:0005524]; [MF] protein kinase activity [GO:0004672]
5047391	S	SILICO	TGCAGCTTCAGCTAACAAGTTATCAAGACGCAATCCCAAGCACATGAACTGTACAGAATAGGTGTTGCA	69				Lo7_v2_contig_264262_1R	1.17e-07	TraesCS1D02G407600.1_tae_cdna	1.8e-21	CL0328; CL0328	2heme_cytochrom; 2heme_cytochrom	Transmembrane di-heme cytochrome superfamily; Transmembrane di-heme cytochrome superfamily	PF03188.16; PF07314.11; PF10348.9; PF13301.6	Cytochrom_B561; DUF1461; DUF2427; DUF4079	Eukaryotic cytochrome b561; Protein of unknown function (DUF1461); Domain of unknown function (DUF2427); Protein of unknown function (DUF4079)	A0A3B6A105_WHEAT	[BP] oxidation-reduction process [GO:0055114]	[CC] integral component of membrane [GO:0016021]
5200162	R	SILICO	TGCAGACGCATCTCCAATATTGATTTGTCAAGAAATCACCACGGCTCGTGTTGCCTTCATCCTTTCCTG	69		Sc1Loc00584933.2	1.73e-26	Lo7_v2_contig_143738_1R	4.98e-25	Sc1Loc00584933.2	9.97e-25							A0A3B5Z288_WHEAT	[BP] carbohydrate metabolic process [GO:0005975]	[CC] integral component of membrane [GO:0016021]	[MF] hydrolase activity, hydrolyzing O-glycosyl compounds [GO:0004553]
5202625	R	SILICO	TGCAGGCGGCGTGGGAGCGCGGGGATGGAAGGCAGGGCGGAGCAGGGCCACGCGGGTAGGGTGCCACGG	69				Lo7_v2_contig_1346547_1R	9.61e-28
5203136	R	SILICO	TGCAGCCCGGCCGCGTGCCGAACAGGCCCACCCG	34				Lo7_v2_contig_1356846_1R	1.88e-09
5206090	R	SILICO	TGCAGAATGGCGGCCTCAACAAGGATGATGAGCCTTTGCTGACCGGGCTGTCGCTGAACTTCACCGGCC	69	1RS	Sc1Loc01926589.1	7.35e-25	Lo7_v2_contig_60319_1R	2.12e-23	Sc1Loc01926589.1	4.24e-23	CL0221	RRM	RRM-like clan	PF00076.22	RRM_1	RNA recognition motif. (a.k.a. RRM, RBD, or RNP domain)	A0A3B5YS31_WHEAT
5206172	S	SILICO	TGCAGGAGGAGCCTGCGGCGAGGCCAGGGAATGACGAAGCCATGGAAGACGAGGACGAGGAGGAGGTCT	69	1RS			Lo7_v2_contig_129947_1R	2.12e-23	AET1Gv20282500.8_ata_cdna	5.16e-22				PF03080.15; PF14365.6	Neprosin; Neprosin_AP	Neprosin; Neprosin activation peptide	A0A3B5ZSB9_WHEAT
5206308	R	SILICO	TGCAGCAGCCTAGCCCGATGCCCGCCG	27				Lo7_v2_contig_2873195_1R	4.46e-06
5207255	R	SILICO	TGCAGCCACAGGAGGTCCTTCTCGGGCATCATCCG	35	1RS			Lo7_v2_contig_52636_1R	6.06e-10
5207344	S	SILICO	TGCAGCTGGCAGCGTTCAGCTACCATAGATAAATAACAATCACAGCTAGGACAAGTGAATAATATACGG	69	1RS			Lo7_v2_contig_1350494_1R	4.98e-25	HORVU1Hr1G026130.11_hvu_cdna	1.39e-16				PF05176.14	ATP-synt_10	ATP10 protein	M0Y188_HORVV
5208297	R	SILICO	TGCAGCTCCGATAGTTGCCCGAGCTCCGTGGGGATCGGCCCCTCTAGCGAGTTCTCCGACAGGCGCAGC	69	1RS	Sc1Loc01952991.1	3.33e-29	Lo7_v2_contig_62038_1R	9.61e-28	Sc1Loc01952991.1	1.92e-27	CL0022; CL0022; CL0022; CL0022; CL0022	LRR; LRR; LRR; LRR; LRR	Leucine Rich Repeat; Leucine Rich Repeat; Leucine Rich Repeat; Leucine Rich Repeat; Leucine Rich Repeat	PF18462.1; PF08263.12; PF00560.33; PF12799.7; PF13516.6; PF13855.6; PF14580.6	DUF5612; LRRNT_2; LRR_1; LRR_4; LRR_6; LRR_8; LRR_9	Domain of unknown function (DUF5612); Leucine rich repeat N-terminal domain; Leucine Rich Repeat; Leucine Rich repeats (2 copies); Leucine Rich repeat; Leucine rich repeat; Leucine-rich repeat	A0A3B5XWG2_WHEAT		[CC] integral component of membrane [GO:0016021]
5210477	S	SILICO	TGCAGATTTTAGTGGTTTTCAGAGGGTTGTTTGCCG	36				Lo7_v2_contig_1364213_1R	1.93e-10
5211771	R	SILICO	TGCAGTCGAGGCGGGAAAGAGCAGCGGGTGCGCTCTAAGGGTGGTGGGGAGGAGCCG	57				Lo7_v2_contig_234351_1R	2.22e-21
5211815	R	SILICO	TGCAGAAGCTACAGTATATTCGTGCCG	27				Lo7_v2_contig_60502_1R	4.46e-06
5211859	R	SILICO	TGCAGTGGTATCGTCGGTTCCCTCTCATTGCCG	33	1RS			Lo7_v2_contig_63418_1R	2.44e-07
5213147	R	SILICO	TGCAGCGATGGCTATTTGCGAACGATGGGACCATTGTTAATCCACTCTCCCAACTTGTCATTGACGCCA	69		Sc1Loc00725494.1	3.33e-29	Lo7_v2_contig_150357_1R	9.61e-28	Sc1Loc00725494.1	1.92e-27	CL0066; CL0066	Trefoil; Trefoil	Beta-trefoil superfamily; Beta-trefoil superfamily	PF14200.6; PF00652.22	RicinB_lectin_2; Ricin_B_lectin	Ricin-type beta-trefoil lectin domain-like; Ricin-type beta-trefoil lectin domain	B9TBZ6_RICCO
5213245	R	SILICO	TGCAGATGCTCTAATCTCGTTTCATCCG	28				Lo7_v2_contig_1411581_1R	1.28e-06
5213504	R	SILICO	TGCAGCTCCTCGCCGGCCTGGGCGTCGGCCG	31	1RS	Sc1Loc00301843.2	2.86e-09	Lo7_v2_contig_1363662_1R	5e-08	Sc1Loc00301843.2	1.03e-07	CL0058	Glyco_hydro_tim	Tim barrel glycosyl hydrolase superfamily	PF00332.18	Glyco_hydro_17	Glycosyl hydrolases family 17	A0A3B5XVI3_WHEAT	[BP] carbohydrate metabolic process [GO:0005975]		[MF] hydrolase activity, hydrolyzing O-glycosyl compounds [GO:0004553]
5215540	R	SILICO	TGCAGCTGAAGCCTCTGGAGTTGCGCATCGACCGGGACAGCCGTGTCGGAGGCGAAGACGTCGCCGACG	69	1RS	Sc1Loc01454431.1	7.35e-25	Lo7_v2_contig_2870627_1R	2.12e-23	TRIDC1BG019020.1_tdi_cdna	9.97e-25							A0A3B5YTW4_WHEAT		[CC] nucleus [GO:0005634]	[MF] DNA binding [GO:0003677]
5216273	S	SILICO	TGCAGGCCGGTGCACCGTAAAAGGAAGACAACCCG	35	1RS			Lo7_v2_contig_223705_1R	3.14e-07
5216524	R	SILICO	TGCAGCTGTGGAAATGGGAGCTCCTCGCGCTCGCGCTCGTCTGCGGCCGCCTCGTCTCCGGGTGGGCCA	69	1RS	Sc1Loc01335591.1	3.33e-29	Lo7_v2_contig_262096_1R	9.61e-28	Sc1Loc01335591.1	1.92e-27				PF15352.6	K1377	Susceptibility to monomelic amyotrophy	A0A3B5ZPB3_WHEAT	[BP] transmembrane transport [GO:0055085]	[CC] integral component of membrane [GO:0016021]; [CC] plasma membrane [GO:0005886]
5217203	R	SILICO	TGCAGCGGCTCGCGCGTCCAGTTCTCGCACCAGTCCTACTTCAGGAAAGGGGCGGTGGGAGACTGGGCC	69		Sc1Loc00077649.1	2.74e-11	Lo7_v2_contig_125918_1R	7.89e-10	TRIDC1BG003190.1_tdi_cdna	8.18e-26	CL0023; CL0023	P-loop_NTPase; P-loop_NTPase	P-loop containing nucleoside triphosphate hydrolase superfamily; P-loop containing nucleoside triphosphate hydrolase superfamily	PF00685.27; PF13469.6	Sulfotransfer_1; Sulfotransfer_3	Sulfotransferase domain; Sulfotransferase family	A0A3B5XTQ2_WHEAT			[MF] sulfotransferase activity [GO:0008146]
5218584	S	SILICO	TGCAGCCGTCAATCATGCAGCAGGGGACGCTTGCTGAAGGCGGGGACGGCGGCGGCGGCGGGCAGGTGG	69	1RS	Sc1Loc01794721.2	5.65e-20	Lo7_v2_contig_4085_1R	4.09e-26	TRIDC1BG004980.3_tdi_cdna	4.24e-23				PF02701.15	zf-Dof	Dof domain, zinc finger	A0A3B5YR97_WHEAT	[BP] regulation of transcription, DNA-templated [GO:0006355]	[CC] nucleus [GO:0005634]	[MF] DNA binding [GO:0003677]
5218765	R	SILICO	TGCAGATTCAGGCCGGCGAAAGTATTACCGCCG	33				Lo7_v2_contig_7785_1R	5.74e-09
5219575	R	SILICO	TGCAGCTAGTGGCCCATGGAAATTAATGCAGGTGCTGGGTGGTTTGTGTGATGGTGACATACCG	64				Lo7_v2_contig_145387_1R	2.26e-22	AET1Gv20205500.4_ata_cdna	3.47e-17							A0A3B5ZPQ0_WHEAT
5219840	R	SILICO	TGCAGCCGCCGCCCTTGCCTCCCCGCGTTGCGTCCG	36				Lo7_v2_contig_1346547_1R	1.93e-10
5219849	S	SILICO	TGCAGCTAACCGGAGATGAGCAGCTACGATCCACCG	36	1RS			Lo7_v2_contig_1346630_1R	8.2e-09
5220073	R	SILICO	TGCAGCCGCAAGCTGCACGTATATAAAGTTCGGTAGTGGACTTGGTGCGTGCATGCATTTATGTCATGA	69	1RS			Lo7_v2_contig_2869268_1R	4.98e-25
5220192	R	SILICO	TGCAGCATCACCATATGTCACGGGACTCACGGCCG	35				Lo7_v2_contig_1389708_1R	6.06e-10
5220423	R	SILICO	TGCAGCTTGCAGCTCATGCAGGGCGCAGCCG	31	1RS			Lo7_v2_contig_1344633_1R	5e-08
5223852	R	SILICO	TGCAGTTGTTGTCGTTGGTTGCGAGCTTCCG	31	1RS	Sc1Loc01989800.3	2.86e-09	Lo7_v2_contig_64851_1R	5e-08	Sc1Loc01989800.3	1.03e-07				PF12069.8	DUF3549	Protein of unknown function (DUF3549)	A0A0Q3G8E6_BRADI		[CC] integral component of membrane [GO:0016021]
5225818	R	SILICO	TGCAGACTGGCACGCCCGCGGCGGATGGCATCGAGGGCCACACCTTGACGTACAATTTCGTGGCGGACA	69		Sc1Loc02012697.1	6.88e-19	Lo7_v2_contig_67021_1R	1.98e-17	TRIUR3_05838-T1_tur_cdna	2.19e-20	CL0026	CU_oxidase	Multicopper oxidase-like domain	PF07732.15	Cu-oxidase_3	Multicopper oxidase	M7YSB7_TRIUA
5227261	R	SILICO	TGCAGAGTGGAGACGACGAGGCAGCCG	27				Lo7_v2_contig_65967_1R	4.46e-06
5227666	R	SILICO	TGCAGCGCCGTGCAGCAGGTGGCCGTCTGCGGCTGCGGTGGGCCGTCGTCGCCG	54				Lo7_v2_contig_1349128_1R	8.47e-20	TraesCS1A02G043000.1_tae_cdna	8.66e-17							A0A3B5XU33_WHEAT
5328850	S	SILICO	TGCAGCCATCCAAGCCAGAGGCCCTGCGGCCTCGTCCCTACCCCGAGTGCTTGCTCCGTACCCCTCGCC	69				Lo7_v2_contig_151846_1R	3.36e-08
5410929	S	SILICO	TGCAGGCCAGCCGGTACCACTATCACCATGATCCG	35				Lo7_v2_contig_1345489_1R	6.06e-10
5487721	R	SILICO	TGCAGGGGAAGTGACTCGGAGGCCGGCGTGGGCGGCCAGCAGCCAGCGGGAGTAGGCCGGCGCTGGAGT	69				Lo7_v2_contig_2904697_1R	9.61e-28
5493371	S	SILICO	TGCAGTGAACAACAAAATCATATATGGCCG	30	1RS			Lo7_v2_contig_2885675_1R	1.75e-07
5493458	R	SILICO	TGCAGTTTCTGTTCGAAATGCACCTGACATTTCTGTTTGAATGAGGTCACCCTTTCCG	58				Lo7_v2_contig_60533_1R	2.15e-15
5493939	S	SILICO	TGCAGTTACCCTGGACGGCGGGGAGCCGCCG	31				Lo7_v2_contig_1369861_1R	5e-08
5494551	R	SILICO	TGCAGCTTTTTGCAAGACGAAGCAGTTATTTCACCG	36	1RS			Lo7_v2_contig_1389855_1R	1.93e-10
5497807	R	SILICO	TGCAGCTATAAGTCTACATCTCTGGTTTTTTTTTTTACTTTTCCTTTCCAGGACAACTCAGTAGTGTTC	69				Lo7_v2_contig_1345217_1R	9.61e-28
5497873	S	SILICO	TGCAGCTCTTCAGCGGCGGGCATCTCACCCAAGAAATCTCATGCACTTGCCGAGGAACCCGAGGTGTGG	69		Sc1Loc00541885.1	3.33e-29	Lo7_v2_contig_1421507_1R	9.61e-28	Sc1Loc00541885.1	1.92e-27							H3GNW5_PHYRM
5500360	S	SILICO	TGCAGTGCCAAATAGGGATTGCCATCACGCCG	32	1RS			Lo7_v2_contig_262226_1R	1.72e-08
5500637	S	SILICO	TGCAGACGGCGATCAAGCCGCAGGACACCTCCG	33		Sc1Loc00748051.1	2.87e-10	Lo7_v2_contig_152552_1R	5.74e-09	Sc1Loc00748051.1	1.01e-08	CL0202	GBD	Galactose-binding domain-like superfamily	PF12819.7	Malectin_like	Malectin-like domain	A0A3B5YQU7_WHEAT		[CC] integral component of membrane [GO:0016021]	[MF] ATP binding [GO:0005524]; [MF] protein kinase activity [GO:0004672]
5503442	R	SILICO	TGCAGCCTCAAGCGACAGTCGGCGTACGCGGACGCCGAGGTAAACCTTTCCGTGAAAATGCACCCCGAG	69	1RS	Sc1Loc00161576.5	1.85e-13	Lo7_v2_contig_1346630_1R	1.17e-26	Sc1Loc00161576.5	1.06e-11	CL0167	Zn_Beta_Ribbon	Zinc beta-ribbon	PF14255.6; PF09845.9	Cys_rich_CPXG; DUF2072	Cysteine-rich CPXCG; Zn-ribbon containing protein	A0A3B5ZMY7_WHEAT	[BP] photosynthetic electron transport in photosystem I [GO:0009773]	[CC] chloroplast thylakoid membrane [GO:0009535]; [CC] integral component of membrane [GO:0016021]	[MF] oxidoreductase activity, acting on iron-sulfur proteins as donors [GO:0016730]
5504134	R	SILICO	TGCAGAATGGTCCATGCCGAGTCCTTCCG	29				Lo7_v2_contig_2896779_1R	4.87e-07
5504237	R	SILICO	TGCAGCTGCTGGTCGCCGCGGGGCCGCCG	29	1RS			Lo7_v2_contig_1351623_1R	4.87e-07
5504689	R	SILICO	TGCAGCTTCATCCACGTCAGTTTGGCCCAATTGCGGAATGCGTCCAGCCG	50				Lo7_v2_contig_1383755_1R	8.01e-07	TraesCS1D02G049400.1_tae_cdna	5.86e-12							A0A3B5ZNG6_WHEAT		[CC] integral component of membrane [GO:0016021]
5578401	S	SILICO	TGCAGTACGTCGACCTGGCCAACAACAGCTTCACCGGCCAGGTGCCTCCG	50		Sc7Loc00585285.1	2.45e-09	Lo7_v2_contig_1346298_1R	9.76e-06	TRIUR3_05156-T1_tur_cdna	3.04e-09	CL0016; CL0022; CL0022; CL0022; CL0022; CL0016; CL0016	PKinase; LRR; LRR; LRR; LRR; PKinase; PKinase	Protein kinase superfamily; Leucine Rich Repeat; Leucine Rich Repeat; Leucine Rich Repeat; Leucine Rich Repeat; Protein kinase superfamily; Protein kinase superfamily	PF01636.23; PF08263.12; PF00560.33; PF12799.7; PF13516.6; PF13855.6; PF00069.25; PF07714.17	APH; LRRNT_2; LRR_1; LRR_4; LRR_6; LRR_8; Pkinase; Pkinase_Tyr	Phosphotransferase enzyme family; Leucine rich repeat N-terminal domain; Leucine Rich Repeat; Leucine Rich repeats (2 copies); Leucine Rich repeat; Leucine rich repeat; Protein kinase domain; Protein tyrosine kinase	T1LK56_TRIUA		[CC] integral component of membrane [GO:0016021]	[MF] ATP binding [GO:0005524]; [MF] protein serine/threonine kinase activity [GO:0004674]
5758374	S	SILICO	TGCAGGAGCGTCTTTGCCCTTTCTCCGCCACTCTAGGGGCTCGAGTCCTTCTGGGGCCGCCGACCGAGA	69				Lo7_v2_contig_264114_1R	6.92e-17	TRIDC1BG073860.3_tdi_cdna	1.06e-11	CL0238	PP2C	PP2C-like superfamily	PF00481.21	PP2C	Protein phosphatase 2C	A0A3B5Z732_WHEAT			[MF] metal ion binding [GO:0046872]; [MF] protein serine/threonine phosphatase activity [GO:0004722]
5758748	S	SILICO	TGCAGACAGGCCCATTGCTGATCCTCTCCTGCCAGATGCTATGCAATGGTGTCTGCCCGTTTGTGCGCC	69				Lo7_v2_contig_1368028_1R	7.89e-10
5758884	S	SILICO	TGCAGACGGTAGCTGTTGTATGAATGTTTCTGTTTAGTTCCCTGGGACATGATTCCATACGCCG	64		Sc1Loc01227510.1	1.26e-08	Lo7_v2_contig_4915_1R	1.99e-10	TraesCS1A02G321000.1_tae_cdna	2.05e-07	CL0039	HUP	HUP - HIGH-signature proteins, UspA, and PP-ATPase.	PF00582.26	Usp	Universal stress protein family	A0A3B5Y470_WHEAT
5759208	S	SILICO	TGCAGAGGTTGGCGTGCATTGCTTGTGCGAGCTAGAAACCAGCAGCCACTACCCAGTGCTGCTTCATGG	69				Lo7_v2_contig_1355943_1R	4.37e-13	TRIDC2AG064060.4_tdi_cdna	1.69e-15							A0A2I0A9U6_9ASPA
5759573	S	SILICO	TGCAGATTGTGTTGGCGCAAATCAACGGCTGTCTAGGTGGCTAACCTTTTTCTAAGATCAGCCG	64	1RS			Lo7_v2_contig_115510_1R	4.67e-12	HORVU4Hr1G061770.1_hvu_cdna	2.5e-06							F2DN79_HORVV
5759896	R	SILICO	TGCAGCAGCCCCCTGGATATGGCCAGGGAGGGCAGTACGCCTTGATGTACTGTACAGTCGTCGCCGAGA	69				Lo7_v2_contig_235955_1R	7.89e-10
5759897	S	SILICO	TGCAGCAGCCCCCTGGATATGGCCAGGGAGGGTAGTACGCCTTGACGTACGGGACGGTCATCGCCGAGA	69				Lo7_v2_contig_235955_1R	7.89e-10
5760370	R	SILICO	TGCAGCCGAATCCAACCGTCGCCGATCCGAGGAAGGACTTGACATGGACGCCCATCACCGACCTGTCCA	69				Lo7_v2_contig_1412768_1R	7.89e-10
5760975	R	SILICO	TGCAGCTCCGACTCCACCTCCACGGCGCCCGCATCGGAGCCACAGCCGCAACCACCCTTTGTGTGTGCA	69		Sc1Loc01416920.1	6.03e-07	Lo7_v2_contig_281942_1R	3.36e-08	TRIDC6BG032480.17_tdi_cdna	1.14e-17							A0A3B6PQI0_WHEAT
5761135	S	SILICO	TGCAGCTGCACCTCAGCCCCTCGGCCCTGACCATTCTCAGCCGAGGCAGCCCTGCGGCGTCCG	63				Lo7_v2_contig_63583_1R	1.3e-12	AET1Gv20796900.1_ata_cdna	1.75e-14				PF03597.15; PF07123.12	FixS; PsbW	Cytochrome oxidase maturation protein cbb3-type; Photosystem II reaction centre W protein (PsbW)	A0A3B6A066_WHEAT	[BP] photosynthesis [GO:0015979]	[CC] chloroplast [GO:0009507]; [CC] integral component of membrane [GO:0016021]; [CC] photosystem II [GO:0009523]
5761399	S	SILICO	TGCAGCTTGTACTCACCCACGAGCAGCTCGCCGAGCTTGGGGAGCAAGCTTCCCATGGCACCG	63	1RS	Sc0Loc01326971.1	1.31e-14	Lo7_v2_contig_264587_1R	3.73e-13	TraesCS6D02G005300.1_tae_cdna	2.96e-24	CL0023; CL0023; CL0023; CL0023; CL0023; CL0023; CL0023; CL0022; CL0022; CL0023; CL0023; CL0023; CL0023; CL0023	P-loop_NTPase; P-loop_NTPase; P-loop_NTPase; P-loop_NTPase; P-loop_NTPase; P-loop_NTPase; P-loop_NTPase; LRR; LRR; P-loop_NTPase; P-loop_NTPase; P-loop_NTPase; P-loop_NTPase; P-loop_NTPase	P-loop containing nucleoside triphosphate hydrolase superfamily; P-loop containing nucleoside triphosphate hydrolase superfamily; P-loop containing nucleoside triphosphate hydrolase superfamily; P-loop containing nucleoside triphosphate hydrolase superfamily; P-loop containing nucleoside triphosphate hydrolase superfamily; P-loop containing nucleoside triphosphate hydrolase superfamily; P-loop co…	PF00004.29; PF13173.6; PF13191.6; PF13401.6; PF07728.14; PF00005.27; PF01637.18; PF12799.7; PF13855.6; PF05729.12; PF00931.22; PF03266.15; PF05496.12; PF18052.1; PF02223.17	AAA; AAA_14; AAA_16; AAA_22; AAA_5; ABC_tran; ATPase_2; LRR_4; LRR_8; NACHT; NB-ARC; NTPase_1; RuvB_N; Rx_N; Thymidylate_kin	ATPase family associated with various cellular activities (AAA); AAA domain; AAA ATPase domain; AAA domain; AAA domain (dynein-related subfamily); ABC transporter; ATPase domain predominantly from Archaea; Leucine Rich repeats (2 copies); Leucine rich repeat; NACHT domain; NB-ARC domain; NTPase; Holliday junction DNA helicase RuvB P-loop domain; Rx N-terminal domain; Thymidylate kinase	A0A3B6Q8S7_WHEAT			[MF] ADP binding [GO:0043531]
5761781	S	SILICO	TGCAGGATCCGCATGTCCTCGGGCGTGTTGATGAGGCAGTCCATGAAGGCGGCGTAGGTGGTGATGTCA	69		Sc0Loc00411910.1	1.02e-16	Lo7_v2_contig_1383504_1R	2.94e-15	PNT62427_bdi_cdna	1.14e-17				PF03140.15	DUF247	Plant protein of unknown function	I1IH06_BRADI		[CC] integral component of membrane [GO:0016021]
5762249	R	SILICO	TGCAGGCTCACTATTCCACAGGGGTCCGAGCAATATGTTCATCATATCCTCAGCAACATCACCG	64		Sc1Loc00143776.1	2.28e-24	Lo7_v2_contig_1344916_1R	6.49e-23	TRIUR3_20030-T1_tur_cdna	8.72e-25				PF04286.12	DUF445	Protein of unknown function (DUF445)	M8AQ11_TRIUA
5762679	R	SILICO	TGCAGGTAGATCGTATCCAGAGGGATACTAACTTCCTCACGGGATTGGTACACCATAGAACAGGAGAGG	69				Lo7_v2_contig_267571_1R	4.98e-06
5763123	R	SILICO	TGCAGTACATCTACAACCAGCTGCTAAGGTGGCATCGCAGCCGCTGTCGTCGACGCGGACGGCACCTTC	69				Lo7_v2_contig_128224_1R	1.98e-17
5763133	R	SILICO	TGCAGTACCTACTGGGGGGCAATGAAGCTGAGAGAGAGTGATGCCCATCATCAACACAGGAGGTGAGCC	69	1RS			Lo7_v2_contig_2885789_1R	2.26e-10
5763207	S	SILICO	TGCAGTAGCGTTGGCCGCGCGGCTTCTTCAGCCTGGCCCGCGACCTGGCCGCCGACGAACCACCGAGAT	69				Lo7_v2_contig_1379151_1R	7.89e-10
5763811	S	SILICO	TGCAGTGGCCGTGCTCAATCTGCGGCGGAGACTACCAAGACGGCGTGACAGAGCTGGTTCTGCCGAGAT	69				Lo7_v2_contig_335130_1R	1.98e-17	TraesCS1A02G331000.1_tae_cdna	9.33e-19							A0A3B5Y4I0_WHEAT		[CC] integral component of membrane [GO:0016021]
5763850	R	SILICO	TGCAGTGGGTCGTCGCGGGAGGGCTTTGGCGGCTGACGACGGGAGGTGCTCTTCACAGCAGGCTTGGTT	69				Lo7_v2_contig_25839_1R	1.34e-19
5763859	S	SILICO	TGCAGTGGTCCATGACCCTGACGCCCATGCAGGGCAAGAAGTTGAGCCCTCCACAGATCGCCG	63		Sc1Loc00642497.1	3.09e-16	Lo7_v2_contig_145659_1R	8.77e-15	TraesCS6A02G010000.1_tae_cdna	2.96e-24	CL0271; CL0271	F-box; F-box	F-box-like domain; F-box-like domain	PF00646.33; PF12937.7; PF17809.1	F-box; F-box-like; UPA_2	F-box domain; F-box-like; UPA domain	A0A3B6NJE8_WHEAT
5764050	S	SILICO	TGCAGTTCCTTGCCAGAGCTAGCTCTTCCTCGACCCCTGCACCTCCCGCCACGGATTCAAGCCG	64				Lo7_v2_contig_159161_1R	1.34e-12	AET3Gv20608700.2_ata_cdna	1.8e-14							A0A3B6C2X3_WHEAT
5769131	S	SILICO	TGCAGGCGGCGGCGGCGGCCCGTGCTTCTCGATCCG	36				Lo7_v2_contig_127354_1R	2.86e-08	TraesCS1D02G341300.3_tae_cdna	3.56e-10							A0A3B5ZZC5_WHEAT
5769399	S	SILICO	TGCAGAACCATCTGACTCGGAGAAGGCTCCATCCGTAGACAGAGCGATCCGTCCG	55				Lo7_v2_contig_154465_1R	7.72e-08
5769743	S	SILICO	TGCAGAATCCTTCCTCCCGTGCCATAAGAAGTCGCGGATGACCCG	45	1RS	Sc6Loc00092479.1	3.85e-12	Lo7_v2_contig_1366501_1R	7.64e-06	Sc6Loc00092479.1	1.93e-10							R7W0H1_AEGTA	[BP] nuclear-transcribed mRNA catabolic process, nonsense-mediated decay [GO:0000184]		[MF] ATP binding [GO:0005524]; [MF] protein serine/threonine kinase activity [GO:0004674]
5770081	R	SILICO	TGCAGACCGCACCACTCCGTCGCCCGCGCTTCCCCTCTTCCCCGAGCTCCCCG	53				Lo7_v2_contig_68065_1R	4.81e-10	TRIUR3_34342-T1_tur_cdna	9.48e-10							M7Z5M5_TRIUA
5770695	R	SILICO	TGCAGAGCCCAGAGCCTCCGACGTCACGGCGCATACGGATGTAGCCG	47				Lo7_v2_contig_89648_1R	3.85e-10	TraesCS2D02G544800.1_tae_cdna	6.17e-11	CL0125; CL0125	Peptidase_CA; Peptidase_CA	Peptidase clan CA; Peptidase clan CA	PF08246.12; PF00112.23; PF03051.15	Inhibitor_I29; Peptidase_C1; Peptidase_C1_2	Cathepsin propeptide inhibitor domain (I29); Papain family cysteine protease; Peptidase C1-like family	A0A2X0SPR4_WHEAT			[MF] cysteine-type peptidase activity [GO:0008234]
5771815	R	SILICO	TGCAGATTGGAAGTCGATGACGAGATGGACATACGCATATCGGCCGAGGAACTTCTTCCG	60		Sc1Loc01915723.4	2.85e-16	Lo7_v2_contig_59581_1R	8.01e-15	TraesCS4A02G300600.1_tae_cdna	1.15e-22				PF03042.14	Birna_VP5	Birnavirus VP5 protein	A0A3B6HZI1_WHEAT
5772456	S	SILICO	TGCAGCACGTTCAAAGCAAGGGACCTAGCCCCTGCCGTCACCG	43				Lo7_v2_contig_1360212_1R	1.6e-07
5772750	R	SILICO	TGCAGCAGCCATGGCCAAGGAGGTGAGCGAGGAGCCG	37		Sc1Loc00237931.1	7.07e-07	Lo7_v2_contig_1355230_1R	2.59e-09	TraesCS2B02G077700.1_tae_cdna	1.13e-10	CL0430	CopD_like	Copper resistance protein D	PF06577.12; PF13664.6; PF00230.20	DUF1134; DUF4149; MIP	Protein of unknown function (DUF1134); Domain of unknown function (DUF4149); Major intrinsic protein	A0A3B6BYT8_WHEAT		[CC] integral component of membrane [GO:0016021]	[MF] channel activity [GO:0015267]
5773009	R	SILICO	TGCAGCAGGTTACAGGAGGGTGACTACTGATTAACGTGCTCCGTGGAGCACAGCACCG	58				Lo7_v2_contig_155448_1R	9.15e-14
5774522	R	SILICO	TGCAGCCTGAATCTGCATCAATCCTCACCGCCTACTACTCCG	42				Lo7_v2_contig_70490_1R	1.01e-09	AET3Gv20908600.26_ata_cdna	1.59e-10							N1R0P1_AEGTA
5774895	S	SILICO	TGCAGCGATGTAGGCAGTGGACTGCAACCACGCAAGCCATAGACAGGAGGAAGTACCG	58				Lo7_v2_contig_79146_1R	1.36e-11
5775370	S	SILICO	TGCAGCGTCGTCGCCTTGACTCGCCGCGCCCTCGGAGCAGCCAGGAAGAAATCAGCCG	58				Lo7_v2_contig_327834_1R	2.46e-08
5775395	S	SILICO	TGCAGCGTGATGGATGGCATTGTAGCCTCGGACATGGAGCCG	42	1RS	Sc1Loc00275169.2	2.73e-13	Lo7_v2_contig_1359918_1R	6.8e-12	TRIDC2BG009930.2_tdi_cdna	3.06e-13	CL0033; CL0033	POZ; POZ	POZ domain superfamily; POZ domain superfamily	PF07707.15; PF00651.31	BACK; BTB	BTB And C-terminal Kelch; BTB/POZ domain	A0A0Q3HZW1_BRADI
5777063	R	SILICO	TGCAGGAAGATATTGGTTCGGCCATGGAATCGTCGCCTGATCTGAATGTGGAAATCTTCCG	61				Lo7_v2_contig_59581_1R	6.78e-16
5777397	S	SILICO	TGCAGGAGATGAGCTCCTCACCTGGCGACCAGCAGCAGCAGCCCCGTGCAGGCAACCG	58				Lo7_v2_contig_335130_1R	1.77e-16	TRIDC2BG023480.2_tdi_cdna	2.88e-17							A0A3B6UBN7_WHEAT
5777826	R	SILICO	TGCAGGATGGGCAGTTCGCTGGCAACTAAGGAGCTCAGCAGTCTCCG	47				Lo7_v2_contig_2869623_1R	5.72e-08
5778507	S	SILICO	TGCAGGCGAGCAGCGGATCGCGGAAGGTCGAACTCCG	37				Lo7_v2_contig_263888_1R	4.67e-06	TRIDC1BG005820.1_tdi_cdna	4.82e-09	CL0016	PKinase	Protein kinase superfamily	PF00069.25	Pkinase	Protein kinase domain	M0YT97_HORVV			[MF] ATP binding [GO:0005524]; [MF] protein kinase activity [GO:0004672]
5778962	R	SILICO	TGCAGGCTTCACTGGTGGTGACCTCGACGAGGAGGCTGATGATCCCG	47	1RS	Sc1Loc01925855.2	2.83e-14	Lo7_v2_contig_60257_1R	7.44e-13	TRIDC5BG083390.5_tdi_cdna	8.02e-16				PF08340.11; PF04784.14; PF14389.6	DUF1732; DUF547; Lzipper-MIP1	Domain of unknown function (DUF1732); Protein of unknown function, DUF547; Leucine-zipper of ternary complex factor MIP1	R7WA15_AEGTA
5779396	S	SILICO	TGCAGGGCTAATACCATCAAGGAATGCAGGGCCAGCAAAAACTGCGCCG	49		Sc1Loc01386264.1	1.59e-11	Lo7_v2_contig_270791_1R	4.24e-10	TraesCS1D02G326600.1_tae_cdna	7.28e-17				PF04625.13; PF07174.11	DEC-1_N; FAP	DEC-1 protein, N-terminal region; Fibronectin-attachment protein (FAP)	A0A3B5ZYA0_WHEAT
5780002	R	SILICO	TGCAGGTCAATCCATCCGCTCTAGATCGAGCCGCCCGTCGGTCTAGCTCTCCG	53				Lo7_v2_contig_1784711_1R	9.29e-13
5781333	R	SILICO	TGCAGTCACGCGTGGAGCAGCTAGCCACGGTTGAGGCACTATAGGTATTACAACCG	56				Lo7_v2_contig_2888062_1R	2.79e-07
5781550	R	SILICO	TGCAGTCCGTTGGCGCGGCGGCACGGGGCCGCGGGAGGGGAGCAGGGCCGCGGCCG	56				Lo7_v2_contig_1360510_1R	3.63e-12	TRIDC1AG038450.5_tdi_cdna	1.48e-20	CL0015; CL0015	MFS; MFS	Major Facilitator Superfamily; Major Facilitator Superfamily	PF07690.16; PF00854.21	MFS_1; PTR2	Major Facilitator Superfamily; POT family	A0A3B5Y1K9_WHEAT		[CC] integral component of membrane [GO:0016021]	[MF] transmembrane transporter activity [GO:0022857]
5782683	R	SILICO	TGCAGTGTAAATTCTATTTGCAGTAAGACTCCAAGCAATTGTATCTGTCTCCG	53				Lo7_v2_contig_145634_1R	2.05e-08
5783404	S	SILICO	TGCAGTTTTGACACAAACCTACTGCACTGACTGCCGCCTGCCTCCCGTGCTTCTTCCCCG	60				Lo7_v2_contig_164804_1R	3.19e-07
5790858	S	SILICO	TGCAGGACGCCTACGGCCGCGACCACCGCGACAAGACGCAGGTGCGCGTGTGGCGCCGCCCG	62		Sc1Loc00106759.3	9.21e-23	Lo7_v2_contig_128539_1R	2.6e-21	TraesCS1D02G312600.1_tae_cdna	1e-23	CL0106; CL0063	6PGD_C; NADP_Rossmann	6-phosphogluconate dehydrogenase C-terminal-like superfamily; FAD/NAD(P)-binding Rossmann fold Superfamily	PF07479.14; PF01210.23	NAD_Gly3P_dh_C; NAD_Gly3P_dh_N	NAD-dependent glycerol-3-phosphate dehydrogenase C-terminus; NAD-dependent glycerol-3-phosphate dehydrogenase N-terminus	A0A3B5ZYC4_WHEAT	[BP] carbohydrate metabolic process [GO:0005975]; [BP] glycerol-3-phosphate catabolic process [GO:0046168]	[CC] glycerol-3-phosphate dehydrogenase complex [GO:0009331]	[MF] glycerol-3-phosphate dehydrogenase [NAD+] activity [GO:0004367]; [MF] NAD binding [GO:0051287]
5791225	S	SILICO	TGCAGGTTGGCGGCGGCGGCCTCCAGCATGGCGGCCGTGGCGGCGGCGTTGTGGTCGTGCAGCGGGTCG	69				Lo7_v2_contig_2868838_1R	2.12e-23	TraesCS1D02G321500.1_tae_cdna	1.92e-27							A0A3B5ZY47_WHEAT			[MF] DNA-binding transcription factor activity [GO:0003700]
5791939	S	SILICO	TGCAGACTACGAGTTCCAGATCTTGTTTCCG	31	1RS			Lo7_v2_contig_146382_1R	5e-08
5794235	S	SILICO	TGCAGGTCATCCAGAGGTGAGGCCCCAGGCGCCCG	35				Lo7_v2_contig_2869051_1R	2.58e-08	TRIDC1AG063610.2_tdi_cdna	1.1e-09				PF09835.9	DUF2062	Uncharacterized protein conserved in bacteria (DUF2062)	A0A3B5Y7T8_WHEAT		[CC] integral component of membrane [GO:0016021]
5794732	R	SILICO	TGCAGGCATTTGCGGGCGTCGCTGTCCGTTTATCGTTCCGCGCACGCGTTGGGCCG	56				Lo7_v2_contig_125837_1R	9.75e-07
5795003	S	SILICO	TGCAGGGGGAGACGGGCTACACGGAGAACACCACCAAACTCTCCATGGCCCCG	53		Sc1Loc01464246.1	8.32e-16	Lo7_v2_contig_2871693_1R	2.19e-14	TraesCS1D02G347400.1_tae_cdna	5.6e-19	CL0159; CL0022; CL0022; CL0022; CL0022; CL0202; CL0016; CL0016; CL0016	E-set; LRR; LRR; LRR; LRR; GBD; PKinase; PKinase; PKinase	Ig-like fold superfamily (E-set); Leucine Rich Repeat; Leucine Rich Repeat; Leucine Rich Repeat; Leucine Rich Repeat; Galactose-binding domain-like superfamily; Protein kinase superfamily; Protein kinase superfamily; Protein kinase superfamily	PF13260.6; PF04276.12; PF14610.6; PF14575.6; PF00560.33; PF12799.7; PF13516.6; PF13855.6; PF12819.7; PF00069.25; PF17667.1; PF07714.17; PF08693.10; PF15102.6	DUF4051; DUF443; DUF4448; EphA2_TM; LRR_1; LRR_4; LRR_6; LRR_8; Malectin_like; Pkinase; Pkinase_fungal; Pkinase_Tyr; SKG6; TMEM154	Protein of unknown function (DUF4051); Protein of unknown function (DUF443); Protein of unknown function (DUF4448); Ephrin type-A receptor 2 transmembrane domain; Leucine Rich Repeat; Leucine Rich repeats (2 copies); Leucine Rich repeat; Leucine rich repeat; Malectin-like domain; Protein kinase domain; Fungal protein kinase; Protein tyrosine kinase; Transmembrane alpha-helix domain; TMEM154 prote…	A0A3B5ZYZ3_WHEAT		[CC] integral component of membrane [GO:0016021]	[MF] ATP binding [GO:0005524]; [MF] protein kinase activity [GO:0004672]
5795504	R	SILICO	TGCAGTGGCACTCGAGCTGCAAGAGGCGGGCGCTGGTCATGGTCGCCG	48				Lo7_v2_contig_1365467_1R	4.05e-10
5796251	S	SILICO	TGCAGCCTCCACAGGGCCAAGGTCGAGGCCGAGCCAGCACCGCCACCCAAGCTGCTATTCATCTCGCCG	69		Sc1Loc00779732.1	7.35e-25	Lo7_v2_contig_155730_1R	2.12e-23	TraesCS1D02G320500.1_tae_cdna	1.92e-27	CL0271; CL0271	F-box; F-box	F-box-like domain; F-box-like domain	PF00646.33; PF12937.7	F-box; F-box-like	F-box domain; F-box-like	A0A3B5ZZS5_WHEAT		[CC] extracellular region [GO:0005576]	[MF] hormone activity [GO:0005179]
5796806	R	SILICO	TGCAGTTCGCAGTGGACGCGGAGAGAGGCGACAGCGGGGTGTGCGGTAATACGGTGGGGCCAGGGTGGC	69	1RS			Lo7_v2_contig_1351158_1R	9.61e-28	TraesCS1D02G089300.1_tae_cdna	4.24e-23	CL0186; CL0186; CL0186; CL0186; CL0186; CL0186; CL0163; CL0186	Beta_propeller; Beta_propeller; Beta_propeller; Beta_propeller; Beta_propeller; Beta_propeller; Calcineurin; Beta_propeller	Beta propeller clan; Beta propeller clan; Beta propeller clan; Beta propeller clan; Beta propeller clan; Beta propeller clan; Calcineurin-like phosphoesterase superfamily; Beta propeller clan	PF01344.25; PF07646.15; PF13415.6; PF13418.6; PF13854.6; PF13964.6; PF00149.28; PF03089.14; PF16891.5	Kelch_1; Kelch_2; Kelch_3; Kelch_4; Kelch_5; Kelch_6; Metallophos; RAG2; STPPase_N	Kelch motif; Kelch motif; Galactose oxidase, central domain; Galactose oxidase, central domain; Kelch motif; Kelch motif; Calcineurin-like phosphoesterase; Recombination activating protein 2; Serine-threonine protein phosphatase N-terminal domain	A0A1D5S273_WHEAT	[BP] brassinosteroid mediated signaling pathway [GO:0009742]	[CC] nucleus [GO:0005634]	[MF] metal ion binding [GO:0046872]; [MF] protein serine/threonine phosphatase activity [GO:0004722]
5798029	S	SILICO	TGCAGCTCATAGGGTTTTTACTTACCATAAAGAGGCCCCAGGACTCGATGGCTGACCG	58		Sc4Loc01509055.1	8.8e-10	Lo7_v2_contig_1360954_1R	2.15e-15	TraesCS1A02G320100.1_tae_cdna	6.34e-13	CL0029; CL0029	Cupin; Cupin	Cupin fold; Cupin fold	PF03171.20; PF14226.6	2OG-FeII_Oxy; DIOX_N	2OG-Fe(II) oxygenase superfamily; non-haem dioxygenase in morphine synthesis N-terminal	A0A3B5Y3N5_WHEAT			[MF] metal ion binding [GO:0046872]; [MF] oxidoreductase activity [GO:0016491]
5798527	S	SILICO	TGCAGGTTGGTGAGCCAAATCGGCCGGCCACCG	33	1RS			Lo7_v2_contig_129947_1R	5.74e-09	TraesCS1D02G115500.1_tae_cdna	5.23e-06				PF03080.15; PF14365.6	Neprosin; Neprosin_AP	Neprosin; Neprosin activation peptide	A0A3B5ZSB9_WHEAT
5799653	R	SILICO	TGCAGAGCCGACGGGCGGTAGCGGGCGGGGGCACACGCCCAAACCACCAAACCCCAACTCCG	62		Sc0Loc01737838.1	3.43e-09	Lo7_v2_contig_155030_1R	1.11e-19	AET3Gv20587100.1_ata_cdna	2.69e-18	CL0058; CL0058; CL0058; CL0058	Glyco_hydro_tim; Glyco_hydro_tim; Glyco_hydro_tim; Glyco_hydro_tim	Tim barrel glycosyl hydrolase superfamily; Tim barrel glycosyl hydrolase superfamily; Tim barrel glycosyl hydrolase superfamily; Tim barrel glycosyl hydrolase superfamily	PF00150.18; PF02836.17; PF02449.15; PF11790.8	Cellulase; Glyco_hydro_2_C; Glyco_hydro_42; Glyco_hydro_cc	Cellulase (glycosyl hydrolase family 5); Glycosyl hydrolases family 2, TIM barrel domain; Beta-galactosidase; Glycosyl hydrolase catalytic core	A0A3B6GUD6_WHEAT	[BP] carbohydrate metabolic process [GO:0005975]		[MF] hydrolase activity, hydrolyzing O-glycosyl compounds [GO:0004553]
5800343	R	SILICO	TGCAGGTGGAGCGTGCGGGTACCAGCGCGACGTGGAGAGCCCGCCGTTCTCCGCCATGATCACGGCCGA	69		Sc2Loc01926378.3	4.34e-15	Lo7_v2_contig_160786_1R	1.74e-24	TraesCS2D02G592900.1_tae_cdna	9.97e-25	CL0199; CL0159	DPBB; E-set	Double Psi beta barrel glucanase; Ig-like fold superfamily (E-set)	PF03330.18; PF01357.21	DPBB_1; Pollen_allerg_1	Lytic transglycolase; Pollen allergen	A0A3B6DPV4_WHEAT	[BP] sexual reproduction [GO:0019953]	[CC] extracellular region [GO:0005576]
5800417	R	SILICO	TGCAGCCGACGCCGCGTCAGATGGAGGCGCTGGATCTCGTGGCATACACGGCGAGCCGCTGCCTGTGCC	69		Sc2Loc01492288.1	5.29e-14	Lo7_v2_contig_263549_1R	2.26e-10	TRIUR3_01009-T1_tur_cdna	1.92e-27	CL0016; CL0016	PKinase; PKinase	Protein kinase superfamily; Protein kinase superfamily	PF00069.25; PF07714.17	Pkinase; Pkinase_Tyr	Protein kinase domain; Protein tyrosine kinase	M7Z7N0_TRIUA	[BP] cell surface receptor signaling pathway [GO:0007166]		[MF] ATP binding [GO:0005524]; [MF] protein kinase activity [GO:0004672]
5800470	R	SILICO	TGCAGTAGAGGATATGAAGAGATGGTGAGGTGTAGGGGTGAAAAATCCCAGCCAAGAAGGAAGGAGGGA	69		Sc0Loc01721725.1	1.97e-19	Lo7_v2_contig_1362824_1R	4.98e-25	Sc0Loc01721725.1	1.14e-17							A0A3B6AY35_WHEAT
5801695	S	SILICO	TGCAGTATGACAACTTGCAATCAGCCATAGTATCTGATCCCGCCG	45				Lo7_v2_contig_1380951_1R	9.94e-11
5801806	R	SILICO	TGCAGAGGCAACCCTGCGTGTGCTGGCAGCGACACCAATGGCCTGAGAAAGGTGGGGGTGTGTGCCAGC	69	1RS			Lo7_v2_contig_71028_1R	9.61e-28
5802060	S	SILICO	TGCAGGGGCCGATGCTGAGCGACCGCAGCGCGACGCAGGAGAAAAGCATCCTCGGGACGGTGTACCCAC	69	1RS	Sc1Loc00057967.1	1.73e-26	Lo7_v2_contig_119406_1R	4.98e-25	Sc1Loc00057967.1	9.97e-25				PF08387.10	FBD	FBD	A0A3B5ZPJ0_WHEAT
5802861	R	SILICO	TGCAGCAAGAGGCTCGACAGACGCAGAGCCCG	32				Lo7_v2_contig_312763_1R	7.3e-07
5803248	S	SILICO	TGCAGGCGCCCGACGTCGACGCCTTGCGCGCCCCCGTGGACGAGTTCGGCCCCGTCGACACCG	63		Sc1Loc02026404.1	2.71e-23	Lo7_v2_contig_68517_1R	7.68e-22	TraesCS1B02G245100.1_tae_cdna	1.26e-22				PF09420.10; PF05483.12	Nop16; SCP-1	Ribosome biogenesis protein Nop16; Synaptonemal complex protein 1 (SCP-1)	A0A1D5T0F9_WHEAT
5805416	R	SILICO	TGCAGCTGTGGAAGTGGGAGCTCCTCGCGCTGGCGCTCGTCTGCTGCCGCCTCGTCTCCG	60	1RS	Sc1Loc01335591.1	4.52e-20	Lo7_v2_contig_262096_1R	1.27e-18	Sc1Loc01335591.1	2.52e-18				PF15352.6	K1377	Susceptibility to monomelic amyotrophy	A0A3B5ZPB3_WHEAT	[BP] transmembrane transport [GO:0055085]	[CC] integral component of membrane [GO:0016021]; [CC] plasma membrane [GO:0005886]
6210188	S	SILICO	TGCAGCCGTGCCACATGCCAGGCGGCGCACCG	32				Lo7_v2_contig_62070_1R	1.72e-08
6210244	S	SILICO	TGCAGCTTCTCTAAAGCGCACGCGGGTGGGCCG	33				Lo7_v2_contig_267453_1R	2.44e-07
7062609	S	SILICO	TGCAGGGATCAGCCCGGTGAGGGAGTTGGAGGACAGATCAATGAACTCCATGGATACCAGGCCAGCTAT	69	1RS	Sc1Loc01952991.1	3.33e-29	Lo7_v2_contig_62038_1R	9.61e-28	Sc1Loc01952991.1	1.92e-27	CL0022; CL0022; CL0022; CL0022; CL0022	LRR; LRR; LRR; LRR; LRR	Leucine Rich Repeat; Leucine Rich Repeat; Leucine Rich Repeat; Leucine Rich Repeat; Leucine Rich Repeat	PF18462.1; PF08263.12; PF00560.33; PF12799.7; PF13516.6; PF13855.6; PF14580.6	DUF5612; LRRNT_2; LRR_1; LRR_4; LRR_6; LRR_8; LRR_9	Domain of unknown function (DUF5612); Leucine rich repeat N-terminal domain; Leucine Rich Repeat; Leucine Rich repeats (2 copies); Leucine Rich repeat; Leucine rich repeat; Leucine-rich repeat	A0A3B5XWG2_WHEAT		[CC] integral component of membrane [GO:0016021]
7063447	S	SILICO	TGCAGTCGGCCCTGCTCGACGACGTGTCCTCCGTCGCCGTGGCCGTCGCCGTCGCCGCGGCCCGCCTCG	69		Sc1Loc00087949.1	4.64e-21	Lo7_v2_contig_126702_1R	1.34e-19	TraesCS1D02G320800.1_tae_cdna	1.92e-27	CL0016; CL0159; CL0016; CL0168; CL0016; CL0016; CL0016	PKinase; E-set; PKinase; PAN; PKinase; PKinase; PKinase	Protein kinase superfamily; Ig-like fold superfamily (E-set); Protein kinase superfamily; PAN-like; Protein kinase superfamily; Protein kinase superfamily; Protein kinase superfamily	PF01636.23; PF01453.24; PF11883.8; PF14610.6; PF01683.18; PF12330.8; PF08276.11; PF00069.25; PF17667.1; PF07714.17; PF18861.1; PF08693.10; PF00954.20	APH; B_lectin; DUF3403; DUF4448; EB; Haspin_kinase; PAN_2; Pkinase; Pkinase_fungal; Pkinase_Tyr; PTP_tm; SKG6; S_locus_glycop	Phosphotransferase enzyme family; D-mannose binding lectin; Domain of unknown function (DUF3403); Protein of unknown function (DUF4448); EB module; Haspin like kinase domain; PAN-like domain; Protein kinase domain; Fungal protein kinase; Protein tyrosine kinase; Transmembrane domain of protein tyrosine phosphatase, receptor type J; Transmembrane alpha-helix domain; S-locus glycoprotein domain	A0A3B5ZZV1_WHEAT	[BP] recognition of pollen [GO:0048544]	[CC] integral component of membrane [GO:0016021]	[MF] ATP binding [GO:0005524]; [MF] protein serine/threonine kinase activity [GO:0004674]
7064799	R	SILICO	TGCAGCCAAGGTAACTTCACAGTAGGGGCGGCGGTAGAAGATGAGGCCATCCACTGCTAATGTTCTTCG	69				Lo7_v2_contig_1467752_1R	4.98e-25
7069077	S	SILICO	TGCAGACCCCGGGGCCCACCCAGTCGCCG	29	1RS	Sc1Loc01494678.2	2.71e-08	Lo7_v2_contig_2875596_1R	4.87e-07	Sc1Loc01494678.2	7.49e-07	CL0022; CL0022; CL0022; CL0022	LRR; LRR; LRR; LRR	Leucine Rich Repeat; Leucine Rich Repeat; Leucine Rich Repeat; Leucine Rich Repeat	PF08263.12; PF00560.33; PF12799.7; PF13516.6; PF13855.6	LRRNT_2; LRR_1; LRR_4; LRR_6; LRR_8	Leucine rich repeat N-terminal domain; Leucine Rich Repeat; Leucine Rich repeats (2 copies); Leucine Rich repeat; Leucine rich repeat	M7ZHP3_TRIUA
7070338	S	SILICO	TGCAGGGGTCCACATTTGCTCGACCGCCCG	30	1RS			Lo7_v2_contig_233776_1R	1.75e-07
7071662	R	SILICO	TGCAGTGCTGCTGGTAGGACGCCATGACTGGCCCG	35		Sc1Loc00799648.1	2.78e-11	Lo7_v2_contig_157795_1R	6.06e-10	Sc1Loc00799648.1	1.1e-09	CL0066; CL0066	Trefoil; Trefoil	Beta-trefoil superfamily; Beta-trefoil superfamily	PF14200.6; PF00652.22; PF00161.19	RicinB_lectin_2; Ricin_B_lectin; RIP	Ricin-type beta-trefoil lectin domain-like; Ricin-type beta-trefoil lectin domain; Ribosome inactivating protein	D6MWK5_RICCO	[BP] defense response [GO:0006952]; [BP] negative regulation of translation [GO:0017148]		[MF] rRNA N-glycosylase activity [GO:0030598]; [MF] toxin activity [GO:0090729]
7086781	R	SILICO	TGCAGTTCATTTATCTTCGGAGAAAGAAGTGTAGATTCGGAGGTGCCATCGTCGGAGGAGCTTCGCTTG	69				Lo7_v2_contig_98801_1R	9.61e-28
7089730	S	SILICO	TGCAGTCATTCCCTTTTCGTGTCTCGGAGGGCCCTGATGGGTTCCCACTCGTCCACGCCCG	61	1RS	Sc1Loc00852259.2	2.74e-10	Lo7_v2_contig_1348736_1R	1.7e-23	TRIUR3_29963-T1_tur_cdna	7.47e-19	CL0108; CL0108	Actin_ATPase; Actin_ATPase	Actin-like ATPase Superfamily; Actin-like ATPase Superfamily	PF00012.20; PF06723.13	HSP70; MreB_Mbl	Hsp70 protein; MreB/Mbl protein	M7ZQL9_TRIUA			[MF] ATP binding [GO:0005524]
7091197	S	SILICO	TGCAGACCGGTGGCCTCCTCGCACGGTGCCGCGCTCCCGCAGGGTGGCGGGCGGAGATGGCGCACGGTG	69		Sc1Loc01335387.2	3.33e-29	Lo7_v2_contig_262085_1R	9.61e-28	Sc1Loc01335387.2	1.92e-27	CL0447; CL0015; CL0015	Hypoth_1; MFS; MFS	DUF1304/DUF3784 clan; Major Facilitator Superfamily; Major Facilitator Superfamily	PF12650.7; PF07690.16; PF17093.5; PF00854.21	DUF3784; MFS_1; PBP_N; PTR2	Domain of unknown function (DUF3784); Major Facilitator Superfamily; Penicillin-binding protein N-terminus; POT family	A0A3B5XTQ5_WHEAT	[BP] oligopeptide transport [GO:0006857]	[CC] integral component of membrane [GO:0016021]	[MF] transmembrane transporter activity [GO:0022857]
7103520	S	SILICO	TGCAGACTGCATGAGCGCGACTGGCCGCGACGGCGGATGACGCGGCCCCCGGCCGTTCCTCCATAGCAA	69		Sc1Loc01404199.1	1.85e-13	Lo7_v2_contig_276406_1R	9.61e-28	Sc1Loc01404199.1	1.06e-11							A0A398AIT5_BRACM		[CC] integral component of membrane [GO:0016021]	[MF] ATP binding [GO:0005524]; [MF] protein serine/threonine kinase activity [GO:0004674]
7356062	R	SILICO	TGCAGCACGCTCCCAGCCCAGTTCAATAATAGGCACCG	38				Lo7_v2_contig_65264_1R	1.1e-07
7356277	S	SILICO	TGCAGTCGGAGCATCCCGAGAGCCTACCG	29	1RS	Sc1Loc00593455.1	2.71e-08	Lo7_v2_contig_144000_1R	4.87e-07	Sc1Loc00593455.1	7.49e-07	CL0104; CL0104; CL0104	Glyoxalase; Glyoxalase; Glyoxalase	VOC superfamily; VOC superfamily; VOC superfamily	PF00903.25; PF12681.7; PF13669.6	Glyoxalase; Glyoxalase_2; Glyoxalase_4	Glyoxalase/Bleomycin resistance protein/Dioxygenase superfamily; Glyoxalase-like domain; Glyoxalase/Bleomycin resistance protein/Dioxygenase superfamily	A0A3B5XWH3_WHEAT
7358345	S	SILICO	TGCAGACTGGCACGCCGGCGGCGGACGGCATCAAGGGCCACACCTTGACGTACAATTTCATGGCGGACA	69		Sc1Loc02012697.1	6.88e-19	Lo7_v2_contig_67021_1R	1.98e-17	TRIUR3_05838-T1_tur_cdna	2.19e-20	CL0026	CU_oxidase	Multicopper oxidase-like domain	PF07732.15	Cu-oxidase_3	Multicopper oxidase	M7YSB7_TRIUA
7413730	S	SILICO	TGCAGCCTTCGGGCGGAGTGGGACGGAGAGGCCG	34	1RS			Lo7_v2_contig_52636_1R	1.88e-09
7464188	S	SILICO	TGCAGTCTTGCGCAGCTGCTTTGAATTTCTCCTCCG	36		Sc1Loc00530604.1	3.65e-10	Lo7_v2_contig_1417402_1R	8.2e-09	TraesCS1D02G255500.4_tae_cdna	3.56e-10				PF01156.19	IU_nuc_hydro	Inosine-uridine preferring nucleoside hydrolase	A0A3B5ZVU5_WHEAT
7464252	R	SILICO	TGCAGCGTTGTCCATGTCACCCGAGATTGCCCGCACAACCGTCGGCCACAACGGCGTCCGTCGGTCCGT	69		Sc1Loc00087790.1	4.34e-15	Lo7_v2_contig_93080_1R	6.06e-24	AET3Gv20991500.1_ata_cdna	9.33e-19	CL0020	TPR	Tetratrico peptide repeat superfamily	PF00514.23	Arm	Armadillo/beta-catenin-like repeat	M8BY15_AEGTA		[CC] integral component of membrane [GO:0016021]
7467240	S	SILICO	TGCAGGTGAAGTTTGCTTCACCTGGGACGGCCCG	34	1RS	Sc1Loc01114826.1	1.33e-08	Lo7_v2_contig_2069092_1R	1.88e-09	Sc1Loc01114826.1	5.01e-07				PF00067.22	p450	Cytochrome P450	A0A3B5ZSD3_WHEAT		[CC] integral component of membrane [GO:0016021]	[MF] heme binding [GO:0020037]; [MF] iron ion binding [GO:0005506]; [MF] monooxygenase activity [GO:0004497]; [MF] oxidoreductase activity, acting on paired donors, with incorporation or reduction of molecular oxygen [GO:0016705]
7467241	R	SILICO	TGCAGGTGCAGGTGCTCCACTACAAGAAGGAGGCCG	36				Lo7_v2_contig_1399788_1R	1.93e-10
7502519	S	SILICO	TGCAGGTGCAGTGACGACGATCCATGCGGCTCAACAGAAACGCTGGATGGCTCCGAGGTGCAATCTCCG	69				Lo7_v2_contig_5862_1R	4.98e-25	TRIDC1AG028640.1_tdi_cdna	1.92e-27	CL0465; CL0465; CL0465; CL0465; CL0465; CL0229; CL0229; CL0229; CL0229	Ank; Ank; Ank; Ank; Ank; RING; RING; RING; RING	Ankyrin repeat superfamily; Ankyrin repeat superfamily; Ankyrin repeat superfamily; Ankyrin repeat superfamily; Ankyrin repeat superfamily; Ring-finger/U-box superfamily; Ring-finger/U-box superfamily; Ring-finger/U-box superfamily; Ring-finger/U-box superfamily	PF00023.30; PF12796.7; PF13606.6; PF13637.6; PF13857.6; PF00097.25; PF13920.6; PF13639.6; PF13445.6	Ank; Ank_2; Ank_3; Ank_4; Ank_5; zf-C3HC4; zf-C3HC4_3; zf-RING_2; zf-RING_UBOX	Ankyrin repeat; Ankyrin repeats (3 copies); Ankyrin repeat; Ankyrin repeats (many copies); Ankyrin repeats (many copies); Zinc finger, C3HC4 type (RING finger); Zinc finger, C3HC4 type (RING finger); Ring finger domain; RING-type zinc-finger	A0A3B5ZTF7_WHEAT
7506455	S	SILICO	TGCAGGCTGCCGACAGAGAAGAGACGGTGGCCG	33		Sc1Loc01892403.1	1.49e-07	Lo7_v2_contig_556026_1R	2.97e-06	HORVU2Hr1G013210.3_hvu_cdna	4.29e-07	CL0268; CL0268	Pec_lyase-like; Pec_lyase-like	Pectate lyase-like beta helix; Pectate lyase-like beta helix	PF13229.6; PF00544.19	Beta_helix; Pec_lyase_C	Right handed beta helix region; Pectate lyase	A0A287H436_HORVV	[BP] pectin catabolic process [GO:0045490]		[MF] metal ion binding [GO:0046872]; [MF] pectate lyase activity [GO:0030570]
7509530	S	SILICO	TGCAGCGAACTGTCGGTGCAGACATTGTTTCCCGGTGCATTGGTTGTCATTGTCTCATTCCG	62	1RS	Sc4Loc00640261.6	2.82e-10	Lo7_v2_contig_68341_1R	1.35e-18	TRIDC1AG050880.1_tdi_cdna	1e-23	CL0016; CL0016; CL0016; CL0016; CL0016	PKinase; PKinase; PKinase; PKinase; PKinase	Protein kinase superfamily; Protein kinase superfamily; Protein kinase superfamily; Protein kinase superfamily; Protein kinase superfamily	PF01636.23; PF12330.8; PF12260.8; PF00069.25; PF07714.17	APH; Haspin_kinase; PIP49_C; Pkinase; Pkinase_Tyr	Phosphotransferase enzyme family; Haspin like kinase domain; Protein-kinase domain of FAM69; Protein kinase domain; Protein tyrosine kinase	A0A3B5Y4I1_WHEAT		[CC] integral component of membrane [GO:0016021]	[MF] ATP binding [GO:0005524]; [MF] protein kinase activity [GO:0004672]
7509907	S	SILICO	TGCAGATGTATACGCACGTGTGGCGCGTTCACGCAGACATCTTGTGTCCG	50				Lo7_v2_contig_1425928_1R	8.01e-07
7510907	S	SILICO	TGCAGACAACTACCTCATCAACTGCGGCTCCACGGCCGACGCTAATCTCCCTGATAGGAGGGTCTTCAA	69	1RS			Lo7_v2_contig_1345109_1R	9.61e-28	TRIDC1BG019090.1_tdi_cdna	5.16e-22	CL0016; CL0016; CL0202; CL0202; CL0016; CL0016	PKinase; PKinase; GBD; GBD; PKinase; PKinase	Protein kinase superfamily; Protein kinase superfamily; Galactose-binding domain-like superfamily; Galactose-binding domain-like superfamily; Protein kinase superfamily; Protein kinase superfamily	PF03109.16; PF01636.23; PF11721.8; PF12819.7; PF00069.25; PF07714.17	ABC1; APH; Malectin; Malectin_like; Pkinase; Pkinase_Tyr	ABC1 family; Phosphotransferase enzyme family; Malectin domain; Malectin-like domain; Protein kinase domain; Protein tyrosine kinase	A0A3B5YV90_WHEAT		[CC] integral component of membrane [GO:0016021]	[MF] ATP binding [GO:0005524]; [MF] protein kinase activity [GO:0004672]
7510981	S	SILICO	TGCAGATCCATCGTCTCCGCTCTACACTACTACCTGACCCTCTTCGGGTCCATGGACAACTTGCTCCGA	69		Sc4Loc01996722.1	2.25e-12	Lo7_v2_contig_151928_1R	6.48e-11	TraesCS6B02G037100.1_tae_cdna	6.71e-27				PF02536.14	mTERF	mTERF	A0A3B6PGG9_WHEAT	[BP] regulation of transcription, DNA-templated [GO:0006355]		[MF] double-stranded DNA binding [GO:0003690]
7511027	S	SILICO	TGCAGGACACCCTGCTATTGCGCTCCCCTGGTCTTTTGTAGGTTTCCGCTGATGGATCTATCCG	64		Sc1Loc01965878.1	1.04e-09	Lo7_v2_contig_62983_1R	2.95e-08	Sc1Loc01965878.1	5.88e-08							A0A3B6LZ16_WHEAT
7511160	S	SILICO	TGCAGTGCTAGTTGTTGATAATACAAGATTGCCG	34	1RS			Lo7_v2_contig_1355390_1R	7.99e-08	TRIDC1BG027780.2_tdi_cdna	3.37e-09				PF04116.13; PF12076.8	FA_hydroxylase; Wax2_C	Fatty acid hydroxylase superfamily; WAX2 C-terminal domain	A0A3B5YVC2_WHEAT	[BP] lipid biosynthetic process [GO:0008610]	[CC] integral component of membrane [GO:0016021]	[MF] iron ion binding [GO:0005506]; [MF] oxidoreductase activity [GO:0016491]
7511449	R	SILICO	TGCAGGTCCTTGGCGTCCTTCACATCTCCGTGAAGAAGCACTTGCCG	47		Sc0Loc01721725.1	1.79e-10	Lo7_v2_contig_1362824_1R	2.13e-13	TRIUR3_29314-T1_tur_cdna	2.15e-10							M7Z1R0_TRIUA
7512353	S	SILICO	TGCAGACGCACGCTCGAGAGGCTCAGCTCTGTCATCCGCCG	41				Lo7_v2_contig_2875696_1R	1.4e-07	TraesCS1D02G334300.1_tae_cdna	9.92e-13	CL0578; CL0271; CL0271	AbiEI; F-box; F-box	Antitoxin of Type IV toxin-antitoxin, Abi system; F-box-like domain; F-box-like domain	PF09407.10; PF00646.33; PF12937.7	AbiEi_1; F-box; F-box-like	AbiEi antitoxin C-terminal domain; F-box domain; F-box-like	A0A3B6A096_WHEAT
7512845	R	SILICO	TGCAGCCGATCCAGCGACCTAAACACGAGGTTGAAGTCGTTCCCCG	46		Sc4Loc02162852.3	1.08e-06	Lo7_v2_contig_144477_1R	4.46e-09	TRIUR3_31656-T1_tur_cdna	1.37e-12	CL0063	NADP_Rossmann	FAD/NAD(P)-binding Rossmann fold Superfamily	PF16833.5; PF03492.15	EKLF_TAD2; Methyltransf_7	Erythroid krueppel-like transcription factor, transactivation 2; SAM dependent carboxyl methyltransferase	T1NLR1_TRIUA			[MF] methyltransferase activity [GO:0008168]
10983930	S	SILICO	TGCAGTGTATAGCTAGGATCATTGTGGAACAACTTTGATGAAAGTGAACGCATATCTTGATTAAGACTG	69				Lo7_v2_contig_1361676_1R	9e-22
12004486	S	SILICO	TGCAGCGTACAGTAGTTCCATAGACCCCCGGCAAGCAAATCTAAACCG	48				Lo7_v2_contig_1360298_1R	6.01e-08	AET3Gv20863400.1_ata_cdna	2.76e-09				PF02365.15	NAM	No apical meristem (NAM) protein	A0A3B6GZ27_WHEAT	[BP] regulation of transcription, DNA-templated [GO:0006355]	[CC] nucleus [GO:0005634]	[MF] DNA binding [GO:0003677]
12769555	S	SILICO	TGCAGCGAAGCAGGCCAGCGAGGCGTTGGCCAAAGAAAAGGAGGCCGGCGAGAAACACACGACCCGAGA	69	1RS			Lo7_v2_contig_1349924_1R	7.89e-10
14821091	S	SILICO	TGCAGGTCTACGAGGCTGGGTCGGGTCAAATGGTTAACCGGGAGAAATCTTCCATCATGTTCAGCCGAG	69				Lo7_v2_contig_150699_1R	1.63e-18
16404257	S	SILICO	TGCAGCTGTCCGAGTGCTCGTTTTCGCGGCGACGGCGGGAGCGCGGGTGTCGTCCATCGAGTCCGCGGC	69	1RS	Sc1Loc01338803.1	3.33e-29	Lo7_v2_contig_262371_1R	9.61e-28	Sc1Loc01338803.1	1.92e-27	CL0137	HAD	HAD superfamily	PF12710.7	HAD	haloacid dehalogenase-like hydrolase	A0A3B5YVY6_WHEAT		[CC] integral component of membrane [GO:0016021]	[MF] transferase activity, transferring acyl groups [GO:0016746]
16404277	S	SILICO	TGCAGAACCCGGAGTCTCTTAGTGCCCG	28				Lo7_v2_contig_71211_1R	1.28e-06
16404633	R	SILICO	TGCAGGAGGTCGCCGAGGTCATGGCCCG	28				Lo7_v2_contig_331534_1R	4.45e-06
16412218	S	SILICO	TGCAGCCAATCGCAGCACAAGGGCTTGCAAGAGAAAGCTTTGTTTATGCTAAGAAGATGGAGACGACCG	69				Lo7_v2_contig_250613_1R	2.26e-10
16418353	R	SILICO	TGCAGGGCTAGACAAGCTCATCAACCTCAAGAGACTAATGATCAATTGTTGTTCATCCATCCG	63	1RS			Lo7_v2_contig_264186_1R	1.48e-05	TraesCS2B02G497000.1_tae_cdna	2.96e-24	CL0023; CL0023; CL0023; CL0023; CL0023; CL0023; CL0023; CL0023; CL0023; CL0022; CL0022; CL0023; CL0023; CL0023	P-loop_NTPase; P-loop_NTPase; P-loop_NTPase; P-loop_NTPase; P-loop_NTPase; P-loop_NTPase; P-loop_NTPase; P-loop_NTPase; P-loop_NTPase; LRR; LRR; P-loop_NTPase; P-loop_NTPase; P-loop_NTPase	P-loop containing nucleoside triphosphate hydrolase superfamily; P-loop containing nucleoside triphosphate hydrolase superfamily; P-loop containing nucleoside triphosphate hydrolase superfamily; P-loop containing nucleoside triphosphate hydrolase superfamily; P-loop containing nucleoside triphosphate hydrolase superfamily; P-loop containing nucleoside triphosphate hydrolase superfamily; P-loop co…	PF13173.6; PF13191.6; PF13238.6; PF13245.6; PF13401.6; PF13479.6; PF13671.6; PF12775.7; PF03029.17; PF05725.12; PF12799.7; PF05729.12; PF00931.22; PF18052.1; PF02367.17	AAA_14; AAA_16; AAA_18; AAA_19; AAA_22; AAA_24; AAA_33; AAA_7; ATP_bind_1; FNIP; LRR_4; NACHT; NB-ARC; Rx_N; TsaE	AAA domain; AAA ATPase domain; AAA domain; AAA domain; AAA domain; AAA domain; AAA domain; P-loop containing dynein motor region; Conserved hypothetical ATP binding protein; FNIP Repeat; Leucine Rich repeats (2 copies); NACHT domain; NB-ARC domain; Rx N-terminal domain; Threonylcarbamoyl adenosine biosynthesis protein TsaE	A0A3B6CDA3_WHEAT			[MF] ADP binding [GO:0043531]
16418461	S	SILICO	TGCAGTACAAAACCCCACACACCATGTGCAGAGAGCAGAGTGATATTGGTGATCATGCATGAGTCACCG	69	1RS			Lo7_v2_contig_2871972_1R	2.76e-09
16418479	S	SILICO	TGCAGTAGCAAGGCAGTTGGGCCTAGCCCATACCTATCAGCCCAGGAGGGATGCTGACATCGCTCCCCG	69				Lo7_v2_contig_1373625_1R	1.17e-07	TRIDC7BG020870.1_tdi_cdna	8.18e-26							A0A3B6SH61_WHEAT
16418525	S	SILICO	TGCAGTCCCTCCACTCCGCAGCTTCTCGTATTATGAGGAGCTGGGGTGGGTTGCCGAACACTGCCGAGA	69				Lo7_v2_contig_127836_1R	2.94e-15	AET5Gv21106800.1_ata_cdna	3.05e-12	CL0167; CL0361; CL0361; CL0361; CL0361; CL0361; CL0167	Zn_Beta_Ribbon; C2H2-zf; C2H2-zf; C2H2-zf; C2H2-zf; C2H2-zf; Zn_Beta_Ribbon	Zinc beta-ribbon; Classical C2H2 and C2HC zinc fingers; Classical C2H2 and C2HC zinc fingers; Classical C2H2 and C2HC zinc fingers; Classical C2H2 and C2HC zinc fingers; Classical C2H2 and C2HC zinc fingers; Zinc beta-ribbon	PF08271.12; PF15135.6; PF00096.26; PF12756.7; PF18868.1; PF13894.6; PF13912.6; PF12171.8; PF09723.10	TF_Zn_Ribbon; UPF0515; zf-C2H2; zf-C2H2_2; zf-C2H2_3rep; zf-C2H2_4; zf-C2H2_6; zf-C2H2_jaz; Zn-ribbon_8	TFIIB zinc-binding; Uncharacterised protein UPF0515; Zinc finger, C2H2 type; C2H2 type zinc-finger (2 copies); Zinc finger C2H2-type, 3 repeats; C2H2-type zinc finger; C2H2-type zinc finger; Zinc-finger double-stranded RNA-binding; Zinc ribbon domain	A0A3B6N287_WHEAT			[MF] nucleic acid binding [GO:0003676]
16418846	S	SILICO	TGCAGAACAGAAGCTACTCAACAAGCTGCGCTTTTCATCCGACTGTTCACCACCG	55		Sc1Loc00354775.1	3.31e-21	Lo7_v2_contig_1372165_1R	8.8e-20	TRIDC1AG047770.1_tdi_cdna	4.98e-20	CL0162	FBA	F-box associated	PF08268.12	FBA_3	F-box associated domain	A0A3B5Z170_WHEAT
16419279	R	SILICO	TGCAGACGGAGCGGAAGGTGGCAACTCCCATGACGGCATCGCGCGTCCTCCG	52				Lo7_v2_contig_266963_1R	7.32e-14	AET1Gv20519300.1_ata_cdna	2.9e-16	CL0072; CL0072; CL0072; CL0123; CL0072; CL0072; CL0072; CL0072; CL0072; CL0072; CL0072; CL0072	Ubiquitin; Ubiquitin; Ubiquitin; HTH; Ubiquitin; Ubiquitin; Ubiquitin; Ubiquitin; Ubiquitin; Ubiquitin; Ubiquitin; Ubiquitin	Ubiquitin superfamily; Ubiquitin superfamily; Ubiquitin superfamily; Helix-turn-helix clan; Ubiquitin superfamily; Ubiquitin superfamily; Ubiquitin superfamily; Ubiquitin superfamily; Ubiquitin superfamily; Ubiquitin superfamily; Ubiquitin superfamily; Ubiquitin superfamily	PF10302.9; PF11976.8; PF13881.6; PF18579.1; PF18396.1; PF06234.12; PF00240.23; PF14560.6; PF18036.1; PF18037.1; PF11543.8; PF08817.10	DUF2407; Rad60-SLD; Rad60-SLD_2; Raf1_HTH; TBK1_ULD; TmoB; ubiquitin; Ubiquitin_2; Ubiquitin_4; Ubiquitin_5; UN_NPL4; YukD	DUF2407 ubiquitin-like domain; Ubiquitin-2 like Rad60 SUMO-like; Ubiquitin-2 like Rad60 SUMO-like; Rubisco accumulation factor 1 helix turn helix domain; TANK binding kinase 1 ubiquitin-like domain; Toluene-4-monooxygenase system protein B (TmoB); Ubiquitin family; Ubiquitin-like domain; Ubiquitin-like domain; Ubiquitin-like domain; Nuclear pore localisation protein NPL4; WXG100 protein secretion…	A0A3B5ZVV9_WHEAT
16419939	S	SILICO	TGCAGATGATGGTTCACAATATTTGAACTATTCCG	35	1RS			Lo7_v2_contig_1402030_1R	1.33e-05
16421540	S	SILICO	TGCAGCGAACATAGTAGCAAGTCAGGAAGGAGAAAGGCAGAAGTACCG	48				Lo7_v2_contig_3111_1R	8.92e-06	TRIDC1BG050050.5_tdi_cdna	7.91e-10	CL0572	TIKI	Tiki-like, or EreA-ChaN-like 2His 2Glu metallopreotease SF	PF01213.19; PF04187.13; PF05757.11; PF11891.8	CAP_N; Cofac_haem_bdg; PsbQ; RETICULATA-like	Adenylate cyclase associated (CAP) N terminal; Haem-binding uptake, Tiki superfamily, ChaN; Oxygen evolving enhancer protein 3 (PsbQ); Protein RETICULATA-related	A0A3B5Z0B2_WHEAT
16422302	R	SILICO	TGCAGCTAAGTGATCATTCTAGGTGCTGAAGCGTGAGCCCTGCTGTAGTTGGAACCG	57		Sc1Loc02062641.3	1.35e-13	Lo7_v2_contig_73415_1R	3.76e-12	TRIUR3_20519-T1_tur_cdna	6.12e-13							M7ZBU9_TRIUA
16422437	S	SILICO	TGCAGCTCATCAGCCGTCCTTCGGTTCAGAGCAGTTTCATCTTCTCCG	48				Lo7_v2_contig_152064_1R	8.92e-06	TRIDC6BG009950.6_tdi_cdna	2.42e-16	CL0007; CL0007; CL0007; CL0007	KH; KH; KH; KH	K-Homology (KH) domain Superfamily; K-Homology (KH) domain Superfamily; K-Homology (KH) domain Superfamily; K-Homology (KH) domain Superfamily	PF00013.29; PF07650.17; PF13083.6; PF13184.6	KH_1; KH_2; KH_4; KH_5	KH domain; KH domain; KH domain; NusA-like KH domain	M8BTW0_AEGTA			[MF] RNA binding [GO:0003723]
16422960	S	SILICO	TGCAGGAAAAAAAAAGCAAAAACCAAAAGCATGTAACTTAGTGCGAGGGAGTGGGCCG	58				Lo7_v2_contig_1362363_1R	9.15e-14
16423096	S	SILICO	TGCAGGACCTCACACCGCCTCCCTTTGCATATCCGACACAGGGGTGCGGAGCCCG	55				Lo7_v2_contig_2874933_1R	3.5e-12
16423927	S	SILICO	TGCAGGGAGCTCGCGGTGTGCGACCCCCTGCACCGCCG	38		Sc1Loc01250217.1	3.9e-10	Lo7_v2_contig_236005_1R	9.01e-09	TRIDC7BG067890.1_tdi_cdna	3.57e-11	CL0271	F-box	F-box-like domain	PF12937.7	F-box-like	F-box-like	A0A3B6RRS4_WHEAT
16424234	R	SILICO	TGCAGGGTGATGCTGTAGGGCGGCGTCTGCTGCTGTTGCGCGGCGTGGCCCG	52				Lo7_v2_contig_1620334_1R	3.79e-11
16424651	S	SILICO	TGCAGGTTCGTCGGCCGTAAGCACCTCCACGACGACGAGGCCGACGGCTCCG	52				Lo7_v2_contig_2874933_1R	1.96e-08
16426084	R	SILICO	TGCAGGCGGGCGTGCGGGGTCGTGCAGGGAGTGGCCAGGGCGCGCGAGCACAGCCACGGGGAGCCGAGA	69	1RS			Lo7_v2_contig_2889245_1R	1.17e-07
16502931	S	SILICO	TGCAGCTAGAGCCATTGGACTGCGATGGAGGGTGGAGCTGAAGGATGCGTCCACAGCGACGGGCATCGC	69				Lo7_v2_contig_266909_1R	1.1e-20
16503109	R	SILICO	TGCAGATGCGCCGCCAGTTTTCTGTTGAGGGATCGCGTCGCTAGTCATTATCCTGGGAGCAGTTCCCCG	69				Lo7_v2_contig_444384_1R	6.92e-17
16508845	R	SILICO	TGCAGCCACGTGGCCAGCTGGCACCAGAGCAGGAACCG	38		Sc1Loc01504349.2	2.02e-07	Lo7_v2_contig_2877100_1R	4.67e-06	TRIDC1AG030270.1_tdi_cdna	3.57e-11	CL0225	FtsL	FtsL-like superfamily	PF17675.1; PF04977.15; PF01486.17; PF00319.18	APG6_N; DivIC; K-box; SRF-TF	Apg6 coiled-coil region; Septum formation initiator; K-box region; SRF-type transcription factor (DNA-binding and dimerisation domain)	A0A3B5XZM2_WHEAT	[BP] positive regulation of transcription by RNA polymerase II [GO:0045944]	[CC] nucleus [GO:0005634]	[MF] DNA-binding transcription factor activity [GO:0003700]; [MF] protein dimerization activity [GO:0046983]; [MF] RNA polymerase II regulatory region sequence-specific DNA binding [GO:0000977]
16509194	S	SILICO	TGCAGGCGCCCGTCTGTGTGCATTTCGCAAACCG	34				Lo7_v2_contig_2885032_1R	9.74e-07
16513803	R	SILICO	TGCAGCCATGGATATCCAGCTACCAGCAACAGGTTGGGGCTTCACGCCGAGTTCATATGGCTCTTCTGC	69				Lo7_v2_contig_60649_1R	4.98e-25	TRIDC1AG015700.1_tdi_cdna	1.92e-27	CL0021; CL0021; CL0021; CL0021; CL0021; CL0021; CL0511; CL0511; CL0511; CL0511	OB; OB; OB; OB; OB; OB; Retroviral_zf; Retroviral_zf; Retroviral_zf; Retroviral_zf	OB fold; OB fold; OB fold; OB fold; OB fold; OB fold; Retrovirus zinc finger-like domains; Retrovirus zinc finger-like domains; Retrovirus zinc finger-like domains; Retrovirus zinc finger-like domains	PF17244.2; PF04057.12; PF16900.5; PF08646.10; PF16099.5; PF01336.25; PF00098.23; PF13696.6; PF13917.6; PF14787.6	CDC24_OB3; Rep-A_N; REPA_OB_2; Rep_fac-A_C; RMI1_C; tRNA_anti-codon; zf-CCHC; zf-CCHC_2; zf-CCHC_3; zf-CCHC_5	Cell division control protein 24, OB domain 3; Replication factor-A protein 1, N-terminal domain; Replication protein A OB domain; Replication factor-A C terminal domain; Recq-mediated genome instability protein 1, C-terminal OB-fold; OB-fold nucleic acid binding domain; Zinc knuckle; Zinc knuckle; Zinc knuckle; GAG-polyprotein viral zinc-finger	A0A3B5XW40_WHEAT	[BP] DNA recombination [GO:0006310]; [BP] DNA repair [GO:0006281]; [BP] DNA replication [GO:0006260]	[CC] nucleus [GO:0005634]	[MF] DNA binding [GO:0003677]; [MF] zinc ion binding [GO:0008270]
16518350	S	SILICO	TGCAGACGAGCGTGTGCGGGAGTGAGCGGTGCGGACCG	38				Lo7_v2_contig_128508_1R	1.34e-06
16518379	R	SILICO	TGCAGTGTGGACGGCGCGGGTCTGGGGCCCGAGCCCAGATCTGGCGCGGCCG	52				Lo7_v2_contig_273074_1R	2.1e-14
16520455	S	SILICO	TGCAGCGGGACGGCGTCGATTGGTTCAGTGGCCATGGCTTCCG	43		Sc1Loc01437915.1	2.21e-08	Lo7_v2_contig_2869065_1R	1.08e-09	TraesCS1B02G433600.1_tae_cdna	2.07e-09	CL0405	DNA_b-psBarrel	DNA-binding pseudo-barrel domain	PF03754.13; PF02711.14	DUF313; Pap_E4	Domain of unknown function (DUF313); E4 protein	A0A3B5Z4F0_WHEAT
17345778	R	SILICO	TGCAGTGGCCTTTTGGTCCGAAAACAAGATTTTCCG	36				Lo7_v2_contig_2882183_1R	6.73e-10
17347106	S	SILICO	TGCAGCTAGGGTTGCATGCATGCGGCACTTGAGGAGCTGCACTCCTGCGGTGCTAATAACATTGGGCCG	69				Lo7_v2_contig_2871258_1R	3.83e-20
17347241	S	SILICO	TGCAGAAGTTCTAAAACTGGTTCATACCATTCTGTAAACCTTTTAAAAAATCGCTCTATTGGCCGAGAT	69				Lo7_v2_contig_1387217_1R	6.92e-17
17347640	S	SILICO	TGCAGATGATCGTGTGGGAGATAAGCTGGAGTCGGTAGTGAAAATGGGTTGATGTGTCAGCCGTTTTCC	69				Lo7_v2_contig_1350324_1R	3.83e-20	TraesCS1A02G220700.1_tae_cdna	1.92e-27	CL0266	PH	PH domain-like superfamily	PF05703.11; PF08458.10	Auxin_canalis; PH_2	Auxin canalisation; Plant pleckstrin homology-like region	A0A3B5Y0C1_WHEAT
17347928	R	SILICO	TGCAGCAGCCCCCTGGATACGGCTAGGGAGGGCAGTACGCCTTGACATACGGTACGGCCGTCGCCGAGA	69				Lo7_v2_contig_235955_1R	6.48e-11
17348259	S	SILICO	TGCAGCCTAGAAACAGTGGCATCATCAATAAGCAGTACACGGAAAAGTGACCAGAGCCTCCTTACCGAG	69				Lo7_v2_contig_6094_1R	2.26e-10	AET1Gv20689900.3_ata_cdna	2.34e-26	CL0221	RRM	RRM-like clan	PF16086.5; PF00076.22	DUF4816; RRM_1	Domain of unknown function (DUF4816); RNA recognition motif. (a.k.a. RRM, RBD, or RNP domain)	A0A3B5ZX20_WHEAT
17348986	S	SILICO	TGCAGGAGCCGCGGTTGGTTGGGTTGGGTTGGGTTGGGTCAGGCGAGTGGGATCATATTTCTGGACTAG	69				Lo7_v2_contig_1349432_1R	9.62e-09
17349627	R	SILICO	TGCAGTACGAGTACTTCGAGGAGAACCTCGAGAACAAGAGCGACCTCCTCCTTGAGTCTAACCCGTTCA	69	1RS	Sc0Loc00781784.1	9.56e-11	Lo7_v2_contig_1353362_1R	2.76e-09	TraesCS2B02G523700.1_tae_cdna	1.92e-27	CL0497; CL0497; CL0497; CL0497; CL0172; CL0172; CL0172; CL0172	GST_C; GST_C; GST_C; GST_C; Thioredoxin; Thioredoxin; Thioredoxin; Thioredoxin	Glutathione S-transferase, C-terminal domain; Glutathione S-transferase, C-terminal domain; Glutathione S-transferase, C-terminal domain; Glutathione S-transferase, C-terminal domain; Thioredoxin-like; Thioredoxin-like; Thioredoxin-like; Thioredoxin-like	PF00043.25; PF13410.6; PF14497.6; PF17171.4; PF02798.20; PF13409.6; PF13417.6; PF17172.4	GST_C; GST_C_2; GST_C_3; GST_C_6; GST_N; GST_N_2; GST_N_3; GST_N_4	Glutathione S-transferase, C-terminal domain; Glutathione S-transferase, C-terminal domain; Glutathione S-transferase, C-terminal domain; Glutathione S-transferase, C-terminal domain; Glutathione S-transferase, N-terminal domain; Glutathione S-transferase, N-terminal domain; Glutathione S-transferase, N-terminal domain; Glutathione S-transferase N-terminal domain	A0A3B6CEA5_WHEAT
17349913	R	SILICO	TGCAGTGGCCAGCTACCCACCTCCACGTGTGGGAGGTCTGATGTTCGATTCCTTGCTTTCTATGTTTTT	69				Lo7_v2_contig_69065_1R	2.94e-15
17349955	R	SILICO	TGCAGTGTCAGGTTGGTTAGTAGCTACTAATGGACAGCTACGAATGAAAAGAAAACGAAAATAAAGGCC	69				Lo7_v2_contig_151365_1R	1.63e-18
17350864	S	SILICO	TGCAGAGCCATCGCCTCCTCCTCGGCTTCAGATGCGGCTCTGGCTCCG	48		Sc1Loc00223494.3	4.38e-12	Lo7_v2_contig_1353548_1R	1.16e-10	AET1Gv20739300.5_ata_cdna	2.42e-16							A0A287DTZ4_HORVV
17351301	R	SILICO	TGCAGATGCAGATGGAGCACGCCATGGGAGTTCCCCATCCACCACGGTCACCGCCG	56		Sc0Loc01721725.1	1.4e-19	Lo7_v2_contig_1362824_1R	3.18e-19	Sc0Loc01721725.1	7.67e-18							A0A3B6AY35_WHEAT
17351922	S	SILICO	TGCAGCAGCAGCAACAACAACAACAACGACAGACACCG	38				Lo7_v2_contig_7906_1R	1.34e-06	TraesCSU02G220200.1_tae_cdna	2.75e-06	CL0482; CL0364; CL0482	Prolamin; Leu-IlvD; Prolamin	Di-sulfide bond pairrings; LeuD/IlvD-like; Di-sulfide bond pairrings	PF14575.6; PF13016.6; PF17676.1; PF00234.22	EphA2_TM; Gliadin; Peptidase_S66C; Tryp_alpha_amyl	Ephrin type-A receptor 2 transmembrane domain; Cys-rich Gliadin N-terminal; LD-carboxypeptidase C-terminal domain; Protease inhibitor/seed storage/LTP family	H6VLP5_WHEAT			[MF] nutrient reservoir activity [GO:0045735]
17352088	R	SILICO	TGCAGCAGGAGCCGACGCGCCCACTCCGTTCACTCCCGCGAGCACCG	47	1RS			Lo7_v2_contig_78827_1R	3.85e-10
17353417	R	SILICO	TGCAGCGGCCCGTAGCCGAGACGACGGGGAGACCGCACAGAGGTGCCG	48				Lo7_v2_contig_145988_1R	2.55e-06
17354389	S	SILICO	TGCAGCTTTGTAAGTTTTCCAAGTTGTGGAGGCATGCTCTTCAACTCCG	49	1RS	Sc1Loc01265002.8	1.59e-11	Lo7_v2_contig_2393_1R	4.24e-10	TraesCS1D02G009192.1_tae_cdna	7.28e-17				PF04344.13; PF18052.1	CheZ; Rx_N	Chemotaxis phosphatase, CheZ; Rx N-terminal domain	A0A3B5ZMR1_WHEAT
17355224	R	SILICO	TGCAGGCTGCCGTGTTTTTCTCTTGCTTCGTTTTTTGCTGGTTTGCTGCTCTGCTTCGCCG	61				Lo7_v2_contig_1456084_1R	4.28e-12
17355326	S	SILICO	TGCAGGGAGGAGAGCATGAAGTTGTAGGCGACCG	34		Sc6Loc01483914.3	5.66e-07	Lo7_v2_contig_164134_1R	1.19e-05	Sc6Loc01483914.3	5.66e-07	CL0020; CL0020; CL0159; CL0020; CL0020; CL0020; CL0020; CL0020; CL0020; CL0020; CL0020; CL0020; CL0020; CL0020; CL0020; CL0020; CL0020; CL0020; CL0020; CL0020; CL0020; CL0020; CL0020	TPR; TPR; E-set; TPR; TPR; TPR; TPR; TPR; TPR; TPR; TPR; TPR; TPR; TPR; TPR; TPR; TPR; TPR; TPR; TPR; TPR; TPR; TPR	Tetratrico peptide repeat superfamily; Tetratrico peptide repeat superfamily; Ig-like fold superfamily (E-set); Tetratrico peptide repeat superfamily; Tetratrico peptide repeat superfamily; Tetratrico peptide repeat superfamily; Tetratrico peptide repeat superfamily; Tetratrico peptide repeat superfamily; Tetratrico peptide repeat superfamily; Tetratrico peptide repeat superfamily; Tetratrico pep…	PF12895.7; PF03704.17; PF11838.8; PF10037.9; PF01535.20; PF12854.7; PF13041.6; PF13812.6; PF17177.4; PF08579.11; PF10602.9; PF17004.5; PF00515.28; PF13424.6; PF13428.6; PF13432.6; PF14559.6; PF07719.17; PF13174.6; PF13176.6; PF13181.6; PF17874.1; PF10366.9	ANAPC3; BTAD; ERAP1_C; MRP-S27; PPR; PPR_1; PPR_2; PPR_3; PPR_long; RPM2; RPN7; SRP_TPR_like; TPR_1; TPR_12; TPR_14; TPR_16; TPR_19; TPR_2; TPR_6; TPR_7; TPR_8; TPR_MalT; Vps39_1	Anaphase-promoting complex, cyclosome, subunit 3; Bacterial transcriptional activator domain; ERAP1-like C-terminal domain; Mitochondrial 28S ribosomal protein S27; PPR repeat; PPR repeat; PPR repeat family; Pentatricopeptide repeat domain; Pentacotripeptide-repeat region of PRORP; Mitochondrial ribonuclease P subunit (RPM2); 26S proteasome subunit RPN7; Putative TPR-like repeat; Tetratricopeptid…	A0A3B6QM87_WHEAT
17355660	S	SILICO	TGCAGGGTGGTTCTGGCGCTGCTGACGAGGCAGCGCTCCTATACGCCG	48	1RS	Sc1Loc00140894.3	9.64e-08	Lo7_v2_contig_1344633_1R	2.1e-07	TraesCS1A02G015800.1_tae_cdna	2.95e-15	CL0036	TIM_barrel	Common phosphate binding-site TIM barrel superfamily	PF00724.20; PF12779.7	Oxidored_FMN; YXWGXW	NADH:flavin oxidoreductase / NADH oxidase family; YXWGXW repeat (2 copies)	A0A3B5XTH2_WHEAT			[MF] FMN binding [GO:0010181]; [MF] oxidoreductase activity [GO:0016491]
17356726	S	SILICO	TGCAGTGCTAATTAGGCCAGGGGTTGGTTGTTTACTGTGTCTATGTAGCTAACCG	55				Lo7_v2_contig_104170_1R	6.33e-09
17357284	R	SILICO	TGCAGAAGATGTCGGCGTGCAGCCTCGCCGCGTCCCGCTGCGTCTGCAAGGCATGGCGCGCCGTGGTTG	69		Sc7Loc02091273.1	2.74e-11	Lo7_v2_contig_146312_1R	6.06e-24	OBART03G29400.1_obar_cdna	7.18e-14	CL0271; CL0271	F-box; F-box	F-box-like domain; F-box-like domain	PF00646.33; PF12937.7	F-box; F-box-like	F-box domain; F-box-like	A0A0D3FMD2_9ORYZ
17357328	S	SILICO	TGCAGAGCGCTGTACGTGTGCAGGGCGTGAGGACGAAATAGTACCGTGGTACTGAGACACTGTATAAAG	69				Lo7_v2_contig_1344736_1R	1.98e-17	TRIDC5BG074760.1_tdi_cdna	3.26e-18	CL0274	WRKY-GCM1	WRKY-GCM1 superfamily	PF03101.15	FAR1	FAR1 DNA-binding domain	A0A2X0SS69_WHEAT	[BP] regulation of transcription, DNA-templated [GO:0006355]		[MF] nucleic acid binding [GO:0003676]; [MF] zinc ion binding [GO:0008270]
17357367	R	SILICO	TGCAGATTGAGCACGCCATGGTTGTCAATGGCTTCTTCCACTTGAAGCACGCGCCAGGATGCCGTTGCT	69				Lo7_v2_contig_1362608_1R	9.62e-09
17357801	R	SILICO	TGCAGTCTCTCCGCTAGCTTCTCCTCCGAGCGTTGATGGTTTGAGCAGTACTTGTTCATCAGGAAGGAG	69		Sc1Loc01233988.1	1.73e-07	Lo7_v2_contig_233406_1R	4.98e-06	TraesCS2D02G018300.1_tae_cdna	1.92e-27				PF00317.21; PF18052.1	Ribonuc_red_lgN; Rx_N	Ribonucleotide reductase, all-alpha domain; Rx N-terminal domain	A0A3B6D7L4_WHEAT
17357827	R	SILICO	TGCAGTGGAGCTCTCGTCAGGCGGCTCCTCTGTGCTGCGATGCAGGGCTCGTCGGCTGCCCG	62				Lo7_v2_contig_133252_1R	3.39e-07
17357860	R	SILICO	TGCAGTTGACGAAGATTGGGGTGTCGGTGCTTGCGTCGTTCCTTGCTATGTGGACTGTGGAGGAACAAC	69				Lo7_v2_contig_1466886_1R	1.03e-14
17358396	R	SILICO	TGCAGCCTGAGCAGCACGTTCAGCACATCCTCGTCGTCGCCAACGCCG	48		Sc7Loc01333480.5	7.91e-09	Lo7_v2_contig_75552_1R	1.72e-08	TRIDC2BG000460.1_tdi_cdna	2.42e-16				PF00067.22	p450	Cytochrome P450	A0A3B6BWX0_WHEAT			[MF] heme binding [GO:0020037]; [MF] iron ion binding [GO:0005506]; [MF] monooxygenase activity [GO:0004497]; [MF] oxidoreductase activity, acting on paired donors, with incorporation or reduction of molecular oxygen [GO:0016705]
17358433	R	SILICO	TGCAGCGAGGCTCCAGCGCGTGGCGGTGCGAGAAGGCTGCAACCG	45				Lo7_v2_contig_127657_1R	2.19e-06
17358691	R	SILICO	TGCAGCTTCTGTTGGCTGCTGGGACTAAATTAGAGCACGTCATAGCTCAGTTAGCCCG	58		Sc1Loc02006141.1	3.74e-08	Lo7_v2_contig_6634_1R	2.02e-09	TRIDC3AG002720.2_tdi_cdna	6.77e-19				PF03094.15; PF16195.5	Mlo; UBA2_C	Mlo family; SUMO-activating enzyme subunit 2 C-terminus	A0A3B6E9I0_WHEAT	[BP] defense response [GO:0006952]; [BP] response to biotic stimulus [GO:0009607]	[CC] integral component of membrane [GO:0016021]	[MF] calmodulin binding [GO:0005516]
17358810	R	SILICO	TGCAGGCCCTCGCGCAAGTCATCCTTGCTCCTCCCTGAGACCAAAGCACGCAGCCGCCG	59		Sc1Loc01765655.1	7.94e-17	Lo7_v2_contig_385726_1R	2.22e-15	Sc1Loc01765655.1	4.42e-15
17359517	R	SILICO	TGCAGCCGTCGCCGTCAAGGCCAGCTTTGAGGCCAGCTCCG	41				Lo7_v2_contig_69434_1R	4.88e-07	TraesCS1A02G441100.1_tae_cdna	7.63e-08	CL0219; CL0219	RNase_H; RNase_H	Ribonuclease H-like superfamily; Ribonuclease H-like superfamily	PF13359.6; PF04827.14	DDE_Tnp_4; Plant_tran	DDE superfamily endonuclease; Plant transposon protein	A0A3B5Y7Z7_WHEAT
17359524	S	SILICO	TGCAGCTAGCCCAGCCACCCACATAAGCTGGCTCATGCTTACATGGCCG	49				Lo7_v2_contig_262818_1R	1.48e-09	AET7Gv20178500.1_ata_cdna	8.3e-10	CL0290	EPT_RTPC	EPT/RTPC-like superfamily	PF00275.20	EPSP_synthase	EPSP synthase (3-phosphoshikimate 1-carboxyvinyltransferase)	M8BCT0_AEGTA			[MF] transferase activity, transferring alkyl or aryl (other than methyl) groups [GO:0016765]
17359533	S	SILICO	TGCAGGCGCCCGTTCGCGTCACCGGCGCCTGCACGGACGCAAAGTGAGCCG	51				Lo7_v2_contig_232878_1R	1.55e-09
17382577	S	SILICO	TGCAGCAGGCGTCGCCGTACGGGGACCTGGAGGAGGTGCTGGCGCGGGCGGCGACGGCGGACCG	64		Sc1Loc00100009.1	2e-12	Lo7_v2_contig_127746_1R	5.69e-11	TRIDC5BG080160.2_tdi_cdna	8.72e-25	CL0110	GT-A	Glycosyl transferase clan GT-A	PF03407.16	Nucleotid_trans	Nucleotide-diphospho-sugar transferase	A0A3B6LYM0_WHEAT		[CC] integral component of membrane [GO:0016021]
17383015	R	SILICO	TGCAGTATCCGTGCATCATCTACATAGGCTGAACGTGTTCTAATACGCATGATAGAAGTAAATCTGAAA	69				Lo7_v2_contig_388056_1R	1.03e-14
17383024	R	SILICO	TGCAGTCATTTATTCATTTTTCACTGCTGCCGACATGCAACCATGCATGCATCTGAGACTAGCTACGTA	69		Sc6Loc00297709.1	6.44e-13	Lo7_v2_contig_135886_1R	1.86e-11	Sc6Loc00297709.1	3.72e-11							M7ZCB1_TRIUA		[CC] integral component of membrane [GO:0016021]
17383094	R	SILICO	TGCAGTTCTGAATCTGAACTTGTGACCATATATCATGCACGCATATGCAGCATGGTTGCAGGTTTCGTC	69	1RS			Lo7_v2_contig_1345427_1R	4.98e-06
17383151	R	SILICO	TGCAGGATACCAAGCGAGTGTTTAGGATCCCACACATGGCATTTCTTGACCTTGGGCTAATCACCGAGA	69	1RS	Sc6Loc00830510.1	3.56e-16	Lo7_v2_contig_127101_1R	6.06e-24	AET5Gv20716900.27_ata_cdna	1.69e-15							A0A2K2A2Z9_POPTR
17385325	S	SILICO	TGCAGCGGCGCCAGCGGGGCAAGGCGCCGCCGTTTCCTCCG	41		Sc1Loc01991319.2	3.84e-11	Lo7_v2_contig_64980_1R	9.42e-10	TraesCS1D02G176400.1_tae_cdna	9.92e-13				PF00067.22; PF09715.10	p450; Plasmod_dom_1	Cytochrome P450; Plasmodium protein of unknown function (Plasmod_dom_1)	A0A3B5ZT38_WHEAT			[MF] heme binding [GO:0020037]; [MF] iron ion binding [GO:0005506]; [MF] monooxygenase activity [GO:0004497]; [MF] oxidoreductase activity, acting on paired donors, with incorporation or reduction of molecular oxygen [GO:0016705]
17387440	R	SILICO	TGCAGCGGCAGGAGGACGATGTTGCTGCTTATCTGGAGGGACACGACCG	49				Lo7_v2_contig_1684135_1R	6.29e-08	AET1Gv20396400.3_ata_cdna	3.77e-14	CL0023; CL0023	P-loop_NTPase; P-loop_NTPase	P-loop containing nucleoside triphosphate hydrolase superfamily; P-loop containing nucleoside triphosphate hydrolase superfamily	PF00005.27; PF02463.19	ABC_tran; SMC_N	ABC transporter; RecF/RecN/SMC N terminal domain	T1NMW1_TRIUA
17391171	S	SILICO	TGCAGCTCCTCCCTAGCAACACAGTGCGACAGTTCTACGCCAACCTCAACGGCCAGCAGTTGTATTCGA	69	1RS	Sc1Loc00260038.3	2.74e-11	Lo7_v2_contig_1357975_1R	7.89e-10	OMERI05G20880.1_omer_cdna	3.72e-11	CL0022; CL0022; CL0022; CL0022; CL0202; CL0202; CL0016; CL0016	LRR; LRR; LRR; LRR; GBD; GBD; PKinase; PKinase	Leucine Rich Repeat; Leucine Rich Repeat; Leucine Rich Repeat; Leucine Rich Repeat; Galactose-binding domain-like superfamily; Galactose-binding domain-like superfamily; Protein kinase superfamily; Protein kinase superfamily	PF00560.33; PF12799.7; PF13516.6; PF13855.6; PF11721.8; PF12819.7; PF00069.25; PF07714.17	LRR_1; LRR_4; LRR_6; LRR_8; Malectin; Malectin_like; Pkinase; Pkinase_Tyr	Leucine Rich Repeat; Leucine Rich repeats (2 copies); Leucine Rich repeat; Leucine rich repeat; Malectin domain; Malectin-like domain; Protein kinase domain; Protein tyrosine kinase	A0A0E0DU21_9ORYZ			[MF] ATP binding [GO:0005524]; [MF] protein kinase activity [GO:0004672]
17391295	S	SILICO	TGCAGTTGGTGGCGGTGGTGGTGGGTAGGCTGAAGGTGGGGTTGCAGCCCTTCCTCCAGTCCCG	64		Sc1Loc01339564.1	3.86e-15	Lo7_v2_contig_262433_1R	1.1e-13	TRIDC1AG052450.1_tdi_cdna	8.72e-25	CL0016; CL0001; CL0168; CL0016; CL0016; CL0016; CL0186	PKinase; EGF; PAN; PKinase; PKinase; PKinase; Beta_propeller	Protein kinase superfamily; EGF superfamily; PAN-like; Protein kinase superfamily; Protein kinase superfamily; Protein kinase superfamily; Beta propeller clan	PF01636.23; PF01453.24; PF12662.7; PF01683.18; PF08725.11; PF08276.11; PF12260.8; PF00069.25; PF07714.17; PF13360.6; PF00954.20	APH; B_lectin; cEGF; EB; Integrin_b_cyt; PAN_2; PIP49_C; Pkinase; Pkinase_Tyr; PQQ_2; S_locus_glycop	Phosphotransferase enzyme family; D-mannose binding lectin; Complement Clr-like EGF-like; EB module; Integrin beta cytoplasmic domain; PAN-like domain; Protein-kinase domain of FAM69; Protein kinase domain; Protein tyrosine kinase; PQQ-like domain; S-locus glycoprotein domain	A0A3B5Y5D0_WHEAT	[BP] recognition of pollen [GO:0048544]		[MF] ATP binding [GO:0005524]; [MF] protein serine/threonine kinase activity [GO:0004674]
17392688	S	SILICO	TGCAGCGTGGCGAGCGATGCATTGCAGCTTCGACAGCCGCCCG	43				Lo7_v2_contig_2869070_1R	2.53e-11
17393101	S	SILICO	TGCAGAGTGTGTGCTGCTTCTGGAGGAGCGGGTGAGGCTGGGGGGCGGCGGCCG	54	1RS			Lo7_v2_contig_256605_1R	5.01e-10	HORVU1Hr1G011840.2_hvu_cdna	9.88e-10	CL0023; CL0023; CL0023; CL0023; CL0023; CL0172; CL0023; CL0023; CL0023; CL0023	P-loop_NTPase; P-loop_NTPase; P-loop_NTPase; P-loop_NTPase; P-loop_NTPase; Thioredoxin; P-loop_NTPase; P-loop_NTPase; P-loop_NTPase; P-loop_NTPase	P-loop containing nucleoside triphosphate hydrolase superfamily; P-loop containing nucleoside triphosphate hydrolase superfamily; P-loop containing nucleoside triphosphate hydrolase superfamily; P-loop containing nucleoside triphosphate hydrolase superfamily; P-loop containing nucleoside triphosphate hydrolase superfamily; Thioredoxin-like; P-loop containing nucleoside triphosphate hydrolase supe…	PF13401.6; PF13479.6; PF13481.6; PF06745.13; PF03796.15; PF00462.24; PF05729.12; PF08423.11; PF00154.21; PF05621.11	AAA_22; AAA_24; AAA_25; ATPase; DnaB_C; Glutaredoxin; NACHT; Rad51; RecA; TniB	AAA domain; AAA domain; AAA domain; KaiC; DnaB-like helicase C terminal domain; Glutaredoxin; NACHT domain; Rad51; recA bacterial DNA recombination protein; Bacterial TniB protein	A0A287EN58_HORVV	[BP] double-strand break repair via homologous recombination [GO:0000724]	[CC] Rad51B-Rad51C-Rad51D-XRCC2 complex [GO:0033063]	[MF] ATP binding [GO:0005524]; [MF] DNA binding [GO:0003677]; [MF] DNA-dependent ATPase activity [GO:0008094]
17395283	S	SILICO	TGCAGGCCACCAGCCATGCGTACTGAGGATGCGCGCGCTCTTGATTCCG	49				Lo7_v2_contig_1363990_1R	9.97e-12	AET1Gv20642300.1_ata_cdna	7.28e-17	CL0271; CL0271; CL0022; CL0022; CL0022; CL0022	F-box; F-box; LRR; LRR; LRR; LRR	F-box-like domain; F-box-like domain; Leucine Rich Repeat; Leucine Rich Repeat; Leucine Rich Repeat; Leucine Rich Repeat	PF00646.33; PF12937.7; PF00560.33; PF12799.7; PF13516.6; PF13855.6	F-box; F-box-like; LRR_1; LRR_4; LRR_6; LRR_8	F-box domain; F-box-like; Leucine Rich Repeat; Leucine Rich repeats (2 copies); Leucine Rich repeat; Leucine rich repeat	A0A3B5YZB0_WHEAT
17395872	S	SILICO	TGCAGTTGGCTCAATAGCTGCTGGTGGTGGCACAGTGGTTGCCG	44		Sc1Loc01435799.1	1.28e-11	Lo7_v2_contig_286888_1R	3.28e-10	Sc1Loc01435799.1	6.33e-10				PF17823.1	DUF5585	Family of unknown function (DUF5585)	M8AWY4_AEGTA
17397148	R	SILICO	TGCAGAGCATCATGGGTGGAGCAATGAAGCATGACCGATGCTTCAAAGAATTACACGCGCGACACCGAG	69	1RS			Lo7_v2_contig_115510_1R	6.48e-11
17399980	S	SILICO	TGCAGCGCCGCCTGGTCGGGAGCGTACAGCCGCATGGAGTTGATGCCGTTGGACTTGAACATGCTGACG	69		Sc0Loc00706155.1	1.97e-19	Lo7_v2_contig_1361244_1R	4.98e-25	TraesCS1D02G237500.1_tae_cdna	1.92e-27	CL0058	Glyco_hydro_tim	Tim barrel glycosyl hydrolase superfamily	PF00332.18	Glyco_hydro_17	Glycosyl hydrolases family 17	Q7DLM1_WHEAT	[BP] carbohydrate metabolic process [GO:0005975]		[MF] licheninase activity [GO:0042972]
17403217	S	SILICO	TGCAGCCAGTATGGGCACTGCGGCTTCGGCGAGGAGTACTGCGGCGCCG	49		Sc1Loc00156428.1	1.94e-10	Lo7_v2_contig_1365031_1R	4.24e-10	TraesCS1D02G328700.1_tae_cdna	7.28e-17				PF00187.19	Chitin_bind_1	Chitin recognition protein	A0A3B5ZYW5_WHEAT			[MF] chitin binding [GO:0008061]
17403218	S	SILICO	TGCAGCCAGTACGGGCACTGCGGCTTCGGAGCCGAGTACTGCGGCGCCG	49		Sc1Loc00156428.1	1e-07	Lo7_v2_contig_1365031_1R	8.19e-13	TraesCS1D02G328900.1_tae_cdna	7.28e-17				PF00187.19	Chitin_bind_1	Chitin recognition protein	AGI2_WHEAT			[MF] carbohydrate binding [GO:0030246]; [MF] chitin binding [GO:0008061]
17403791	R	SILICO	TGCAGGTACAGTCCTAGCATGCGGTATAGTTGGGCGCCGCAGGCCTGCCCGCATAGCGTCTCCAGGGCG	69		Sc2Loc00085442.3	7.35e-25	Lo7_v2_contig_76301_1R	2.12e-23	TRIDC2AG017330.3_tdi_cdna	1.92e-27	CL0222	MviN_MATE	MviN, MATE-like superfamily	PF01554.18	MatE	MatE	A0A3B6ATG9_WHEAT		[CC] integral component of membrane [GO:0016021]	[MF] antiporter activity [GO:0015297]; [MF] drug transmembrane transporter activity [GO:0015238]
17403847	S	SILICO	TGCAGAATCTTTATGTGCCAATCTCAACGGGGTGGCAAGCCG	42				Lo7_v2_contig_145848_1R	4.29e-08
17404222	S	SILICO	TGCAGCGAGCCCTCAGAGATTTTGACCTCCACGAGCGCAAGCTTCTTGAGGAGGGGAAACTGAAGCGTC	69		Sc1Loc02048218.1	3.34e-10	Lo7_v2_contig_71184_1R	4.66e-19	AET1Gv20799300.1_ata_cdna	1.92e-27							A0A3B5Y417_WHEAT
17404967	S	SILICO	TGCAGGATAATCTACAGTCACCATCATCCG	30				Lo7_v2_contig_71001_1R	7.42e-06
18727965	S	SILICO	TGCAGCAGAAAAACTTGTCCGGACGTTCGGACAGTTTCCCGAATTGTCCG	50				Lo7_v2_contig_98308_1R	5.77e-15
100000162	R	SILICO	TGCAGCGCTCCTGGGCGCTCCTGTCCGCGCACGCTCTCGGGCTTTTGGCCCCGCTCTGGGCCGCGCCCG	69				Lo7_v2_contig_6704_1R	8.43e-16
100000273	R	SILICO	TGCAGGGAGGGTGGCGGCGGGGCATCTCTCTGCGAGGCGCGAGGGCGCGGCGAGCTAGGTCGGGCGCGC	69				Lo7_v2_contig_188084_1R	1.52e-12	AET2Gv21154700.1_ata_cdna	8.19e-07	CL0219	RNase_H	Ribonuclease H-like superfamily	PF13456.6	RVT_3	Reverse transcriptase-like	R7WFZ4_AEGTA		[CC] integral component of membrane [GO:0016021]	[MF] ATP binding [GO:0005524]; [MF] nucleic acid binding [GO:0003676]; [MF] protein serine/threonine kinase activity [GO:0004674]; [MF] RNA-DNA hybrid ribonuclease activity [GO:0004523]
100001593	S	SILICO	TGCAGAGCCGGGGACGACAGTGTTGCAAGCGGTGGTCATGGTTCTACGAGATCACCG	57				Lo7_v2_contig_1404285_1R	2.89e-07
100045724	S	SILICO	TGCAGCCAAAAGCATGAGTTTATCATTTCTCAATGTAAAACCCCAACCTCCTGAATTTGTTGCTTCATG	69	1RS			Lo7_v2_contig_1351623_1R	9.61e-28	TRIDC7BG025730.3_tdi_cdna	8.19e-07	CL0109; CL0263; CL0020; CL0020; CL0020; CL0020; CL0020; CL0020	CDA; His-Me_finger; TPR; TPR; TPR; TPR; TPR; TPR	Cytidine deaminase-like (CDA) superfamily; His-Me finger endonuclease superfamily; Tetratrico peptide repeat superfamily; Tetratrico peptide repeat superfamily; Tetratrico peptide repeat superfamily; Tetratrico peptide repeat superfamily; Tetratrico peptide repeat superfamily; Tetratrico peptide repeat superfamily	PF14432.6; PF18275.1; PF01535.20; PF12854.7; PF13041.6; PF13812.6; PF17177.4; PF13428.6	DYW_deaminase; His_Me_b4a2; PPR; PPR_1; PPR_2; PPR_3; PPR_long; TPR_14	DYW family of nucleic acid deaminases; His-Me finger endonuclease beta4-alpha2 domain; PPR repeat; PPR repeat; PPR repeat family; Pentatricopeptide repeat domain; Pentacotripeptide-repeat region of PRORP; Tetratricopeptide repeat	A0A3B6SDR6_WHEAT
100045749	S	SILICO	TGCAGATTGAGCAATGTGCTTGTGAAACATGTTGGCTTTCGTGTTGAGCCG	51				Lo7_v2_contig_1356445_1R	3.64e-11	TRIDC2AG039360.2_tdi_cdna	2.61e-10	CL0530; CL0530; CL0027	DNase_I-like; DNase_I-like; RdRP	DNase I-like; DNase I-like; RNA dependent RNA polymerase	PF03372.23; PF14529.6; PF07903.11; PF00078.27	Exo_endo_phos; Exo_endo_phos_2; PaRep2a; RVT_1	Endonuclease/Exonuclease/phosphatase family; Endonuclease-reverse transcriptase; PaRep2a protein; Reverse transcriptase (RNA-dependent DNA polymerase)	Q8H992_ORYSJ
100045756	S	SILICO	TGCAGCATGCAGCAAGTGGAAGAGACAAGTGCATCCTCCGTGTCCTGCCG	50	1RS			Lo7_v2_contig_1354232_1R	1.04e-11	OPUNC07G05610.1_opun_cdna	4.51e-07	CL0015; CL0015	MFS; MFS	Major Facilitator Superfamily; Major Facilitator Superfamily	PF13261.6; PF03137.20; PF00854.21	DUF4052; OATP; PTR2	Protein of unknown function (DUF4052); Organic Anion Transporter Polypeptide (OATP) family; POT family	A0A0E0LI22_ORYPU		[CC] integral component of membrane [GO:0016021]	[MF] transmembrane transporter activity [GO:0022857]
100045759	S	SILICO	TGCAGCCAGTGACGCCTTCAACCAAAAGAGTTGACCTCGCATTTGCCG	48				Lo7_v2_contig_1374455_1R	4.93e-09	AET1Gv20479300.1_ata_cdna	3.59e-14							F2CTN7_HORVV
100045760	S	SILICO	TGCAGCCCCGCACCGCGCAGCATTTCCAGACGGTGCTAGTGACTACCG	48				Lo7_v2_contig_181757_1R	2.73e-12
100045772	S	SILICO	TGCAGCGCTGCACTTCCGTTCGCATCTGATTTGTCTCTTTGTCCG	45				Lo7_v2_contig_1370785_1R	1.92e-13
100045825	S	SILICO	TGCAGTCCCTGACTAAGAACTCACCGACAAGATCGGCGCCG	41		Sc1Loc00205047.1	3.84e-11	Lo7_v2_contig_1351401_1R	9.42e-10	TRIDC1BG044060.1_tdi_cdna	1.47e-10	CL0016; CL0168; CL0016; CL0016; CL0016; CL0016; CL0016	PKinase; PAN; PKinase; PKinase; PKinase; PKinase; PKinase	Protein kinase superfamily; PAN-like; Protein kinase superfamily; Protein kinase superfamily; Protein kinase superfamily; Protein kinase superfamily; Protein kinase superfamily	PF01636.23; PF01453.24; PF08276.11; PF12260.8; PF00069.25; PF07714.17; PF05445.11; PF07387.11; PF00954.20	APH; B_lectin; PAN_2; PIP49_C; Pkinase; Pkinase_Tyr; Pox_ser-thr_kin; Seadorna_VP7; S_locus_glycop	Phosphotransferase enzyme family; D-mannose binding lectin; PAN-like domain; Protein-kinase domain of FAM69; Protein kinase domain; Protein tyrosine kinase; Poxvirus serine/threonine protein kinase; Seadornavirus VP7; S-locus glycoprotein domain	A0A3B5YYY7_WHEAT	[BP] recognition of pollen [GO:0048544]	[CC] integral component of membrane [GO:0016021]	[MF] ATP binding [GO:0005524]; [MF] protein serine/threonine kinase activity [GO:0004674]
100045834	S	SILICO	TGCAGTTCGCACTACATATACCAAAGTCCCG	31				Lo7_v2_contig_1439589_1R	6.09e-07
100113127	S	SILICO	TGCAGAAGATCAACTGAATCGTCTTCCTCAGTGTTGCCG	39				Lo7_v2_contig_133157_1R	1.9e-11	TRIDC5AG047040.1_tdi_cdna	1.02e-11	CL0472; CL0328; CL0328; CL0559; CL0328; CL0396	Peptidase_U; 2heme_cytochrom; 2heme_cytochrom; CBD9-like; 2heme_cytochrom; Marvel-like	Peptidase clan U; Transmembrane di-heme cytochrome superfamily; Transmembrane di-heme cytochrome superfamily; Small molecule-binding and fam 9 carbohydrate-binding module; Transmembrane di-heme cytochrome superfamily; MARVEL domain containing superfamily	PF02517.16; PF03188.16; PF01578.20; PF03351.17; PF08592.11; PF10348.9; PF01284.23; PF13630.6; PF11712.8	CPBP; Cytochrom_B561; Cytochrom_C_asm; DOMON; DUF1772; DUF2427; MARVEL; SdpI; Vma12	CPBP intramembrane metalloprotease; Eukaryotic cytochrome b561; Cytochrome C assembly protein; DOMON domain; Domain of unknown function (DUF1772); Domain of unknown function (DUF2427); Membrane-associating domain; SdpI/YhfL protein family; Endoplasmic reticulum-based factor for assembly of V-ATPase	A0A3B6LR34_WHEAT	[BP] oxidation-reduction process [GO:0055114]	[CC] integral component of membrane [GO:0016021]
100119578	R	SILICO	TGCAGGTCGGCGACGCCAAGGAGGAGGACCCGAAGAAGCCGGCGGCCACCGTGGTCGAATACTACCCGC	69				Lo7_v2_contig_2889887_1R	4.09e-26	TRIDC1AG007710.1_tdi_cdna	5.16e-22				PF00403.26	HMA	Heavy-metal-associated domain	A0A3B5XUH6_WHEAT
980396_A	R	SNP	TGCAGGAGGTTTACCTATGGCCATCTTGCACAGCTCAAGTACATTATGCCTGAGGCTATTGTCATCAAC	69		Sc7Loc01839250.3	3.8e-22	Lo7_v2_contig_127501_1R	4.66e-19	TraesCS2D02G023000.1_tae_cdna	8.18e-26	CL0123; CL0123	HTH; HTH	Helix-turn-helix clan; Helix-turn-helix clan	PF08839.11; PF16679.5	CDT1; CDT1_C	DNA replication factor CDT1 like; DNA replication factor Cdt1 C-terminal domain	A0A2X0TQ12_WHEAT
988808_Z	S	SNP	TGCAGGGAACCTTTTGAATTTGTTCCGTTGAGAGCAACATAGTCAATAACTGCTGGCTCTGTCCCCTTT	69		Sc1Loc01404399.2	1.73e-26	Lo7_v2_contig_2765_1R	4.98e-25	TRIUR3_22611-T1_tur_cdna	1.92e-27	CL0219; CL0219; CL0410	RNase_H; RNase_H; LEF-8-like	Ribonuclease H-like superfamily; Ribonuclease H-like superfamily; LEF-8 like region of RNA polymerase Rpb2	PF13359.6; PF04827.14; PF06883.12; PF04563.15; PF04561.14; PF04565.16; PF00562.28; PF04560.20	DDE_Tnp_4; Plant_tran; RNA_pol_Rpa2_4; RNA_pol_Rpb2_1; RNA_pol_Rpb2_2; RNA_pol_Rpb2_3; RNA_pol_Rpb2_6; RNA_pol_Rpb2_7	DDE superfamily endonuclease; Plant transposon protein; RNA polymerase I, Rpa2 specific domain; RNA polymerase beta subunit; RNA polymerase Rpb2, domain 2; RNA polymerase Rpb2, domain 3; RNA polymerase Rpb2, domain 6; RNA polymerase Rpb2, domain 7	M7ZRZ1_TRIUA	[BP] megagametogenesis [GO:0009561]; [BP] transcription, DNA-templated [GO:0006351]	[CC] cytosol [GO:0005829]; [CC] nucleus [GO:0005634]	[MF] DNA binding [GO:0003677]; [MF] DNA-directed 5'-3' RNA polymerase activity [GO:0003899]; [MF] hydrolase activity, acting on ester bonds [GO:0016788]; [MF] ribonucleoside binding [GO:0032549]
1021997	R	SNP	TGCAGACCTCCTATTACATAGGCAGTACCAGATCAGAATTTTTTGCTGTCTCAGATGGTTTATTCACAA	69				Lo7_v2_contig_70947_1R	1.34e-19
1065263	R	SNP	TGCAGCTCCTAGACACTAACTACATGCATGACTCAACTCATGCGGCGAAATAAACATGATGAAACACCT	69				Lo7_v2_contig_568232_1R	4.09e-07	AET7Gv20277000.3_ata_cdna	8.19e-07	CL0523; CL0523	GAG-polyprotein; GAG-polyprotein	LTR-copia-type polyprotein segment; LTR-copia-type polyprotein segment	PF13961.6; PF14244.6	DUF4219; Retrotran_gag_3	Domain of unknown function (DUF4219); gag-polypeptide of LTR copia-type	C7J7K5_ORYSJ
1070669	R	SNP	TGCAGGTCCTTTTCACGAGTAAGGAACAGGAGGGCAGGACCAGGAACGAAGGCATGAACGGCGATCGGC	69		Sc0Loc01393622.1	2.4e-18	Lo7_v2_contig_2882336_1R	2.58e-22	Sc0Loc01393622.1	1.39e-16							B7FZ64_PHATC			[MF] DNA photolyase activity [GO:0003913]
1094345_Z	R	SNP	TGCAGCAACAGCATGATGACAACGATGGAGGCCACGAACGACGTGGCGTTGCAGTAGAAGAATGCCTGG	69		Sc0Loc01480947.1	2.25e-12	Lo7_v2_contig_384604_1R	2.41e-16	TraesCS5A02G551500.1_tae_cdna	1.92e-27	CL0347	Tetraspannin	Tetraspannin-like	PF13962.6; PF09057.10; PF00335.20	PGG; Smac_DIABLO; Tetraspanin	Domain of unknown function; Second Mitochondria-derived Activator of Caspases; Tetraspanin family	A0A3B6KUL2_WHEAT		[CC] integral component of membrane [GO:0016021]
1101499	R	SNP	TGCAGAACCAATTTTGAAAAGTTCAACAATTAGATTGTAGCCAGTATCAGACTGCAATAAATAACACCG	69				Lo7_v2_contig_2868632_1R	1.34e-19	AET1Gv20910300.2_ata_cdna	9.97e-06				PF08387.10	FBD	FBD	A0A3B6A0T8_WHEAT
1110371_A	S	SNP	TGCAGTCTGGATGGGAGGCGTTTGTTCATGCAAATCAGATACAAGACAACTCCTATTTGATGTTTCGTA	69		Sc1Loc00338528.3	7.35e-25	Lo7_v2_contig_1369310_1R	2.12e-23	TraesCS1D02G407400.1_tae_cdna	1.92e-27	CL0405; CL0094	DNA_b-psBarrel; Peptidase_ME	DNA-binding pseudo-barrel domain; LuxS/MPP-like metallohydrolase	PF02362.21; PF16187.5; PF17464.2	B3; Peptidase_M16_M; Pns11_12	B3 DNA binding domain; Middle or third domain of peptidase_M16; Non-structural protein 11 and 12	A0A3B6A1G4_WHEAT		[CC] nucleus [GO:0005634]	[MF] DNA binding [GO:0003677]
1125261	R	SNP	TGCAGCATGTACATGGCCTGGCCACGTAAGGCAGAGCGCACATGGCCACGTTCGGTAGTGCCTTGATTT	69				Lo7_v2_contig_1455214_1R	3.36e-08
1126512	S	SNP	TGCAGTTAAAAGAATTTTGAGGTATCTAAAGTTTTCAGAAAGACTTGGACTTCAGATTGTCCG	63				Lo7_v2_contig_2814675_1R	2.06e-16	HORVU7Hr1G114140.1_hvu_cdna	2.59e-12	CL0219; CL0022; CL0022; CL0022; CL0023	RNase_H; LRR; LRR; LRR; P-loop_NTPase	Ribonuclease H-like superfamily; Leucine Rich Repeat; Leucine Rich Repeat; Leucine Rich Repeat; P-loop containing nucleoside triphosphate hydrolase superfamily	PF01612.20; PF00560.33; PF12799.7; PF13855.6; PF00931.22	DNA_pol_A_exo1; LRR_1; LRR_4; LRR_8; NB-ARC	3'-5' exonuclease; Leucine Rich Repeat; Leucine Rich repeats (2 copies); Leucine rich repeat; NB-ARC domain	A0A287XVF4_HORVV
1127009	S	SNP	TGCAGGAGGAGGCTTTTCGCTTCCTGTTCGCGCTGCCCTTTGGTCACATCTATCACGATGATGCGTCCA	69				Lo7_v2_contig_2869422_1R	4.37e-13
1127032_Z	S	SNP	TGCAGTATAACACGGACTGGATGGGTCGCGAGATTTACCACGGCAACCCGAACGGGGTGGCTGACATGG	69	1RS	Sc2Loc00152738.1	2.11e-06	Lo7_v2_contig_1365657_1R	4.98e-06	TRIUR3_04375-T1_tur_cdna	1.92e-27	CL0015	MFS	Major Facilitator Superfamily	PF07670.14; PF13787.6; PF13347.6	Gate; HXXEE; MFS_2	Nucleoside recognition; Protein of unknown function with HXXEE motif; MFS/sugar transport protein	T1LI50_TRIUA		[CC] integral component of membrane [GO:0016021]
1129947_B	R	SNP	TGCAGCCGATCCATTCGGTCCCCTCGGTCCTCACCGAGCCTAGGTGCTGCCG	52				Lo7_v2_contig_302869_1R	1.32e-10
1131344	S	SNP	TGCAGATACCGAATGAATTTTCACCTGTTTTTAACCATTCATGGATGAATGGTTCGGATGAATCCACCA	69		Sc1Loc01794127.2	7.35e-25	Lo7_v2_contig_4078_1R	2.12e-23	TRIDC1BG051920.7_tdi_cdna	1.92e-27	CL0369	GHD	Glycosyl hydrolase domain superfamily	PF16561.5; PF04739.15	AMPK1_CBM; AMPKBI	Glycogen recognition site of AMP-activated protein kinase; 5'-AMP-activated protein kinase beta subunit, interaction domain	A0A3B5ZY75_WHEAT
1133147	R	SNP	TGCAGCTTCTTCCCTTGAGCATCAGGCTTAGTTTATTGCTTTGTTGGTTCTGGCATCGGAGCAAGTATA	69				Lo7_v2_contig_126221_1R	2.94e-15
1139735	R	SNP	TGCAGCACCTCATGCGACAGAGAGACGACGCGTTTGCCAGGGTCAGATCCGCGGGCAACGCTCGGAATC	69				Lo7_v2_contig_1368494_1R	1.34e-19	AET1Gv20216800.1_ata_cdna	3.97e-17
1150354	R	SNP	TGCAGCCGCCCCCGCCGCGATCTCTGGGCCCTGCCCCAGGTGCAGCAGGATCGCGCCG	58		Sc1Loc01999159.3	4.56e-07	Lo7_v2_contig_65664_1R	1.27e-05	TraesCSU02G043800.1_tae_cdna	2.88e-17	CL0222; CL0222	MviN_MATE; MviN_MATE	MviN, MATE-like superfamily; MviN, MATE-like superfamily	PF01554.18; PF10251.9; PF14667.6	MatE; PEN-2; Polysacc_synt_C	MatE; Presenilin enhancer-2 subunit of gamma secretase; Polysaccharide biosynthesis C-terminal domain	A0A3B6UAE6_WHEAT		[CC] integral component of membrane [GO:0016021]	[MF] antiporter activity [GO:0015297]; [MF] drug transmembrane transporter activity [GO:0015238]
1150807	R	SNP	TGCAGCAGGCAGCGGCACACTAGGCCTAGCACTAGCCGCTCGCCGACATCCCGCGCAGACTTGGCATCG	69				Lo7_v2_contig_1455030_1R	5.32e-12	AET3Gv21034600.8_ata_cdna	4.24e-23
1159494	R	SNP	TGCAGCAGGTGGGCGAGGGACACCACCGCCGGCCGGGATTCGGCGTCTTCCCCG	54				Lo7_v2_contig_2869065_1R	1.18e-11	TraesCS1B02G433600.1_tae_cdna	7.11e-18	CL0405	DNA_b-psBarrel	DNA-binding pseudo-barrel domain	PF03754.13; PF02711.14	DUF313; Pap_E4	Domain of unknown function (DUF313); E4 protein	A0A3B5Z4F0_WHEAT
1160959	S	SNP	TGCAGCACCACCGCTGGATCAGGGACCAGCCCGAGCACCCATCTAGGTCTCCCTACGTAGGAACGCGGT	69				Lo7_v2_contig_61252_1R	4.37e-13
1162338	S	SNP	TGCAGCGCTCTGCCGCCGTTTCTGGGCCAGGCACCGAGTCACATGCCCGCGCTGGCCCGGGATCCACCG	69		Sc0Loc01441425.2	7.85e-12	Lo7_v2_contig_233920_1R	1.25e-13	TraesCS3D02G405400.1_tae_cdna	3.26e-18	CL0229; CL0229; CL0229; CL0229; CL0229; CL0229; CL0229; CL0229; CL0229; CL0229; CL0229; CL0229; CL0229; CL0229; CL0229; CL0229	RING; RING; RING; RING; RING; RING; RING; RING; RING; RING; RING; RING; RING; RING; RING; RING	Ring-finger/U-box superfamily; Ring-finger/U-box superfamily; Ring-finger/U-box superfamily; Ring-finger/U-box superfamily; Ring-finger/U-box superfamily; Ring-finger/U-box superfamily; Ring-finger/U-box superfamily; Ring-finger/U-box superfamily; Ring-finger/U-box superfamily; Ring-finger/U-box superfamily; Ring-finger/U-box superfamily; Ring-finger/U-box superfamily; Ring-finger/U-box superfami…	PF05883.11; PF11793.8; PF14446.6; PF14447.6; PF12906.7; PF06011.12; PF12861.7; PF17122.5; PF00097.25; PF13923.6; PF13920.6; PF12678.7; PF17123.5; PF13639.6; PF14634.6; PF13445.6; PF17120.5	Baculo_RING; FANCL_C; Prok-RING_1; Prok-RING_4; RINGv; TRP; zf-ANAPC11; zf-C3H2C3; zf-C3HC4; zf-C3HC4_2; zf-C3HC4_3; zf-rbx1; zf-RING_11; zf-RING_2; zf-RING_5; zf-RING_UBOX; Zn_ribbon_17	Baculovirus U-box/Ring-like domain; FANCL C-terminal domain; Prokaryotic RING finger family 1; Prokaryotic RING finger family 4; RING-variant domain; Transient receptor potential (TRP) ion channel; Anaphase-promoting complex subunit 11 RING-H2 finger; Zinc-finger; Zinc finger, C3HC4 type (RING finger); Zinc finger, C3HC4 type (RING finger); Zinc finger, C3HC4 type (RING finger); RING-H2 zinc fing…	A0A3B6H3I9_WHEAT		[CC] integral component of membrane [GO:0016021]
1163651	S	SNP	TGCAGAGAAGTCCATTAACCACCAGAATGAACAACATCGTGGGACAAAACGCAAACAAACATGAAGAAA	69				Lo7_v2_contig_1370568_1R	6.92e-17
1179602	R	SNP	TGCAGCCAATAGAAAGGCATGCATCACGCGTCTACACAAGGCAGATCTTCCTGAAGGTCCAGAAGGAGC	69		Sc6Loc01977671.1	8.95e-24	Lo7_v2_contig_1372019_1R	2.94e-15	TRIDC6BG069070.2_tdi_cdna	8.18e-26	CL0219; CL0274; CL0219	RNase_H; WRKY-GCM1; RNase_H	Ribonuclease H-like superfamily; WRKY-GCM1 superfamily; Ribonuclease H-like superfamily	PF13610.6; PF08349.11; PF03101.15; PF10551.9; PF04360.12; PF04434.17	DDE_Tnp_IS240; DUF1722; FAR1; MULE; Serglycin; SWIM	DDE domain; Protein of unknown function (DUF1722); FAR1 DNA-binding domain; MULE transposase domain; Serglycin; SWIM zinc finger	A0A287V6L4_HORVV	[BP] regulation of transcription, DNA-templated [GO:0006355]		[MF] zinc ion binding [GO:0008270]
1191259	S	SNP	TGCAGAAGACAACCTGCCAAGGACCTTGATTCAAGGACTCACTTCGTTGAGCAGCAGAGAAGGAGGCCA	69				Lo7_v2_contig_1357157_1R	1.34e-19	AET1Gv20522500.16_ata_cdna	4.24e-23	CL0001	EGF	EGF superfamily	PF18372.1	I-EGF_1	Integrin beta epidermal growth factor like domain 1	A0A3B5ZU64_WHEAT
1207458_Z	S	SNP	TGCAGCACGCTTGCACACGGCGCCTCAACTTAACAGAGCATGCGTACGCAGGCGTGCGAGTGCAACGTG	69				Lo7_v2_contig_1346768_1R	7.89e-10	TraesCS1D02G337300.1_tae_cdna	5.16e-22	CL0025	His_Kinase_A	His Kinase A (phospho-acceptor) domain	PF07536.14; PF00067.22	HWE_HK; p450	HWE histidine kinase; Cytochrome P450	A0A3B6A0D1_WHEAT			[MF] heme binding [GO:0020037]; [MF] iron ion binding [GO:0005506]; [MF] monooxygenase activity [GO:0004497]; [MF] oxidoreductase activity, acting on paired donors, with incorporation or reduction of molecular oxygen [GO:0016705]
1209735	R	SNP	TGCAGAGCTCTCAAATGTTCATGTCGTTTTTGCTGGAACCATAGTTTCTTCTTGCTGGAAGCGCTTTTT	69		Sc7Loc02011162.1	8.38e-18	Lo7_v2_contig_270404_1R	1.63e-18	Sc7Loc02011162.1	4.83e-16							D8M8T7_BLAHO		[CC] integral component of membrane [GO:0016021]	[MF] ATP binding [GO:0005524]; [MF] ATPase activity, coupled to transmembrane movement of substances [GO:0042626]
1214947_Z	S	SNP	TGCAGCGTGGATGGCAACAGCGGCTGCAACGGCGGCATGATGGACTACGCATTCTCCTACATCGCCTCC	69	1RS	Sc3Loc01366674.1	4.07e-09	Lo7_v2_contig_1344560_1R	2.12e-23	AET1Gv20056700.14_ata_cdna	1.92e-27	CL0125	Peptidase_CA	Peptidase clan CA	PF08246.12; PF10158.9; PF00112.23; PF10368.9	Inhibitor_I29; LOH1CR12; Peptidase_C1; YkyA	Cathepsin propeptide inhibitor domain (I29); Tumour suppressor protein; Papain family cysteine protease; Putative cell-wall binding lipoprotein	N1QVR8_AEGTA			[MF] cysteine-type peptidase activity [GO:0008234]
1216317	R	SNP	TGCAGAGCATGATATCCAACAGCCACTTTCTGCAAAGCGTCTCGTTGGACGCCATTAGATTTGATCGTC	69				Lo7_v2_contig_1347878_1R	5.68e-18
1233801_A	S	SNP	TGCAGAAGACGTGGTCCTGGGTCCTGAGCACCGCGTCGGCGAGCGGGGCCGAGGAAACCACGACGGCCC	69		Sc1Loc02160029.1	1.73e-26	Lo7_v2_contig_9380_1R	4.98e-25	TraesCS1D02G337200.1_tae_cdna	1.92e-27				PF00067.22	p450	Cytochrome P450	A0A3B5ZYM4_WHEAT			[MF] heme binding [GO:0020037]; [MF] iron ion binding [GO:0005506]; [MF] oxidoreductase activity, acting on paired donors, with incorporation or reduction of molecular oxygen [GO:0016705]
1244458	R	SNP	TGCAGCGTCACCGCGTTCAGCTCCGTCCCCGGCGCCGGCTGCCGGTGCGGCAAGGTCATGGCGAAGCTA	69		Sc1Loc01451045.2	1.73e-26	Lo7_v2_contig_2870312_1R	4.98e-25	Sc1Loc01451045.2	9.97e-25				PF05056.12	DUF674	Protein of unknown function (DUF674)	A0A3B5Y6W1_WHEAT
1254384	R	SNP	TGCAGTTTGCTGCGCCGACGTACAACACAGCTCCAGGTCTAACATTTGACCCGCAAACACCAAGGGACA	69		Sc5Loc00182107.1	2.4e-18	Lo7_v2_contig_146219_1R	1.63e-18	AET5Gv21039500.1_ata_cdna	5.16e-22							R7WE36_AEGTA	[BP] regulation of transcription, DNA-templated [GO:0006355]
1270609	R	SNP	TGCAGAAATTGGTGTGTAGCTCTAAAATGTATGTATGTAGTCTATTAGTTTTTTCTTTGAGGTGACGGG	69				Lo7_v2_contig_1455030_1R	5.68e-18	AET3Gv21034600.9_ata_cdna	5.16e-22
1275700	R	SNP	TGCAGCAGCCCCCTGGATACGGCTAGGGAGGGCAGTACGCCTTGACATACGGTACGGCCGTCGCCGGAG	69				Lo7_v2_contig_235955_1R	1.86e-11
1281020	S	SNP	TGCAGGCGTCCGTGAACACGGACGGGACATTCGCCCATGTCTTCGCCGGCCACCCCG	57				Lo7_v2_contig_3565_1R	4.89e-17
1687003	S	SNP	TGCAGGTAGGTTAGATAGATTCATAGACGCTACGTACCCTTGAATGGTGCATGTCATGGCCAAGTTCAT	69				Lo7_v2_contig_87655_1R	2.12e-23
2256838_A	R	SNP	TGCAGCCGCCGCATGAAGTGCCACGTCGAGACGACCATGTCCTTGGGCTCCTTGCACACATAGACGACC	69		Sc3Loc02012453.1	1.02e-16	Lo7_v2_contig_9455_1R	2.26e-10	Sc3Loc02012453.1	5.89e-15	CL0023; CL0023	P-loop_NTPase; P-loop_NTPase	P-loop containing nucleoside triphosphate hydrolase superfamily; P-loop containing nucleoside triphosphate hydrolase superfamily	PF00685.27; PF13469.6	Sulfotransfer_1; Sulfotransfer_3	Sulfotransferase domain; Sulfotransferase family	A0A3B5XTQ2_WHEAT			[MF] sulfotransferase activity [GO:0008146]
2277135	R	SNP	TGCAGCAAATTAGGTGGTCGATTTTGAGATGTAGCTTTCGGTCATGGATAATTAGGGGCGAATCAGTGA	69				Lo7_v2_contig_1350530_1R	1.43e-06
2283421	R	SNP	TGCAGGGAGCCCAAGGACATGGTGGTCTCGATGTGGCACTTCCTCCGCGGCGCCTGGCGGTTCACCTTC	69		Sc3Loc02012453.1	3.12e-23	Lo7_v2_contig_9455_1R	6.48e-11	TRIDC1AG002360.1_tdi_cdna	1.92e-27	CL0023; CL0023	P-loop_NTPase; P-loop_NTPase	P-loop containing nucleoside triphosphate hydrolase superfamily; P-loop containing nucleoside triphosphate hydrolase superfamily	PF00685.27; PF13469.6	Sulfotransfer_1; Sulfotransfer_3	Sulfotransferase domain; Sulfotransferase family	A0A3B5XTQ2_WHEAT			[MF] sulfotransferase activity [GO:0008146]
2304287	S	SNP	TGCAGATTGCGTCTCCCGTTGGTCCCCGCTCCCGCCCTTCTCCGACGACGCTGAATCTGTTCGCCTCGA	69		Sc6Loc00148504.1	4.07e-09	Lo7_v2_contig_2877340_1R	4.66e-19	TraesCS1D02G347800.1_tae_cdna	1.92e-27							A0A3B6A0P1_WHEAT
3341777_A	R	SNP	TGCAGCTACCTTGCTTCCCACAAACTCATCCTTCTTGTGTACACCTTCATTTACCG	56				Lo7_v2_contig_269918_1R	1.04e-12
3343409	S	SNP	TGCAGAATCATAAGCAACACCGAACATCTTGTCTGCAAGATCATGGCGCCTGTTAGCTACGATCTAGTG	69		Sc0Loc01506262.1	3.56e-16	Lo7_v2_contig_1374869_1R	1.34e-19	TRIDC1BG003430.1_tdi_cdna	9.97e-25	CL0028	AB_hydrolase	Alpha/Beta hydrolase fold	PF03403.13	PAF-AH_p_II	Platelet-activating factor acetylhydrolase, isoform II	A0A3B5YRX3_WHEAT		[CC] integral component of membrane [GO:0016021]
3345509	R	SNP	TGCAGCTGTATATATGTTGCAGGAATCTATCTTCCAGTGGCCTCAGCGGCAACTTGTCATCTTCATTTG	69		Sc1Loc01336667.3	2.93e-17	Lo7_v2_contig_262192_1R	2.12e-23	Sc1Loc01336667.3	1.69e-15	CL0016; CL0159; CL0011; CL0022; CL0022; CL0022; CL0022; CL0202; CL0016; CL0016; CL0016	PKinase; E-set; Ig; LRR; LRR; LRR; LRR; GBD; PKinase; PKinase; PKinase	Protein kinase superfamily; Ig-like fold superfamily (E-set); Immunoglobulin superfamily; Leucine Rich Repeat; Leucine Rich Repeat; Leucine Rich Repeat; Leucine Rich Repeat; Galactose-binding domain-like superfamily; Protein kinase superfamily; Protein kinase superfamily; Protein kinase superfamily	PF03109.16; PF05454.11; PF11857.8; PF14610.6; PF02480.16; PF00560.33; PF12799.7; PF13516.6; PF13855.6; PF12819.7; PF15065.6; PF12260.8; PF00069.25; PF07714.17; PF08693.10; PF15102.6	ABC1; DAG1; DUF3377; DUF4448; Herpes_gE; LRR_1; LRR_4; LRR_6; LRR_8; Malectin_like; NCU-G1; PIP49_C; Pkinase; Pkinase_Tyr; SKG6; TMEM154	ABC1 family; Dystroglycan (Dystrophin-associated glycoprotein 1); Domain of unknown function (DUF3377); Protein of unknown function (DUF4448); Alphaherpesvirus glycoprotein E; Leucine Rich Repeat; Leucine Rich repeats (2 copies); Leucine Rich repeat; Leucine rich repeat; Malectin-like domain; Lysosomal transcription factor, NCU-G1; Protein-kinase domain of FAM69; Protein kinase domain; Protein ty…	A0A3B5ZYY7_WHEAT		[CC] integral component of membrane [GO:0016021]	[MF] ATP binding [GO:0005524]; [MF] protein kinase activity [GO:0004672]
3354238	R	SNP	TGCAGTCTTACCAGAAAAGCAGCAGCTAGCAGTAGGGCAGTACAACAGCCATATACATTCCACTGTAAC	69				Lo7_v2_contig_79803_1R	2.12e-23
3355117	S	SNP	TGCAGCACCTGGAGGTGGCCTTCGTGGAGTGCAGCCAAGGGAAGGATTACTTCGGCGGCGACAGCGTCA	69	1RS	Sc1Loc00224997.2	3.33e-29	Lo7_v2_contig_1353721_1R	9.61e-28	Sc1Loc00224997.2	1.92e-27	CL0497; CL0497; CL0497; CL0172; CL0172; CL0172	GST_C; GST_C; GST_C; Thioredoxin; Thioredoxin; Thioredoxin	Glutathione S-transferase, C-terminal domain; Glutathione S-transferase, C-terminal domain; Glutathione S-transferase, C-terminal domain; Thioredoxin-like; Thioredoxin-like; Thioredoxin-like	PF00043.25; PF13410.6; PF14497.6; PF02798.20; PF13409.6; PF13417.6	GST_C; GST_C_2; GST_C_3; GST_N; GST_N_2; GST_N_3	Glutathione S-transferase, C-terminal domain; Glutathione S-transferase, C-terminal domain; Glutathione S-transferase, C-terminal domain; Glutathione S-transferase, N-terminal domain; Glutathione S-transferase, N-terminal domain; Glutathione S-transferase, N-terminal domain	A0A3B5ZV91_WHEAT
3355326_A	R	SNP	TGCAGTCGTCGCTCATCATGTCGGCAGTGGTGTCCGTGGTCATCGCCGTCATCTGGCTGTTCACGGAAC	69		Sc2Loc00085442.3	3.33e-29	Lo7_v2_contig_76301_1R	3.14e-21	Sc2Loc00085442.3	1.92e-27	CL0222	MviN_MATE	MviN, MATE-like superfamily	PF01554.18	MatE	MatE	A0A3B6DBL4_WHEAT		[CC] integral component of membrane [GO:0016021]	[MF] antiporter activity [GO:0015297]; [MF] drug transmembrane transporter activity [GO:0015238]
3355680_Z	S	SNP	TGCAGGCATGGTGCATCGAGAGGCGAGGCCCCGTGTTTCTGGCCATGACTAATCCG	56	1RS	Sc4Loc00216020.2	1.15e-20	Lo7_v2_contig_121660_1R	1.04e-12	TraesCS6B02G054800.1_tae_cdna	1.48e-20	CL0184	DMT	Drug/Metabolite transporter superfamily	PF00892.20	EamA	EamA-like transporter family	A0A3B6PHB8_WHEAT		[CC] integral component of membrane [GO:0016021]	[MF] transmembrane transporter activity [GO:0022857]
3362717_A	S	SNP	TGCAGCAGCGCCGCGTTGGTGCGCAGGAAGAAGAAGTTTGTGAGCGCGGCCCCGTGCACGCCCATCAGC	69		Sc1Loc01943488.1	3.33e-29	Lo7_v2_contig_61408_1R	9.61e-28	Sc1Loc01943488.1	1.92e-27				PF04577.14	DUF563	Protein of unknown function (DUF563)	A0A3B6LDU2_WHEAT			[MF] transferase activity, transferring glycosyl groups [GO:0016757]
3364850	S	SNP	TGCAGTGTCAGCCATCTTGGCGATCAAGGCGAAGTATCAGGTGCATAAAAACTGGATGGGCGACCCGTG	69		Sc1Loc01464246.1	2.56e-24	Lo7_v2_contig_2871693_1R	4.98e-25	TraesCS1D02G347400.1_tae_cdna	2.86e-25	CL0159; CL0022; CL0022; CL0022; CL0022; CL0202; CL0016; CL0016; CL0016	E-set; LRR; LRR; LRR; LRR; GBD; PKinase; PKinase; PKinase	Ig-like fold superfamily (E-set); Leucine Rich Repeat; Leucine Rich Repeat; Leucine Rich Repeat; Leucine Rich Repeat; Galactose-binding domain-like superfamily; Protein kinase superfamily; Protein kinase superfamily; Protein kinase superfamily	PF13260.6; PF04276.12; PF14610.6; PF14575.6; PF00560.33; PF12799.7; PF13516.6; PF13855.6; PF12819.7; PF00069.25; PF17667.1; PF07714.17; PF08693.10; PF15102.6	DUF4051; DUF443; DUF4448; EphA2_TM; LRR_1; LRR_4; LRR_6; LRR_8; Malectin_like; Pkinase; Pkinase_fungal; Pkinase_Tyr; SKG6; TMEM154	Protein of unknown function (DUF4051); Protein of unknown function (DUF443); Protein of unknown function (DUF4448); Ephrin type-A receptor 2 transmembrane domain; Leucine Rich Repeat; Leucine Rich repeats (2 copies); Leucine Rich repeat; Leucine rich repeat; Malectin-like domain; Protein kinase domain; Fungal protein kinase; Protein tyrosine kinase; Transmembrane alpha-helix domain; TMEM154 prote…	A0A3B5ZYZ3_WHEAT		[CC] integral component of membrane [GO:0016021]	[MF] ATP binding [GO:0005524]; [MF] protein kinase activity [GO:0004672]
3365286	R	SNP	TGCAGTCAGAGCGGCCCATGTACCAGTTCTCCGACTTCCCGTGGCCG	47	1RS	Sc1Loc02019571.1	1.79e-10	Lo7_v2_contig_67795_1R	4.7e-09	TraesCS2B02G085300.1_tae_cdna	8.02e-16	CL0063; CL0063; CL0063; CL0063; CL0063; CL0063; CL0063; CL0063; CL0063; CL0063; CL0063; CL0063; CL0063; CL0063	NADP_Rossmann; NADP_Rossmann; NADP_Rossmann; NADP_Rossmann; NADP_Rossmann; NADP_Rossmann; NADP_Rossmann; NADP_Rossmann; NADP_Rossmann; NADP_Rossmann; NADP_Rossmann; NADP_Rossmann; NADP_Rossmann; NADP_Rossmann	FAD/NAD(P)-binding Rossmann fold Superfamily; FAD/NAD(P)-binding Rossmann fold Superfamily; FAD/NAD(P)-binding Rossmann fold Superfamily; FAD/NAD(P)-binding Rossmann fold Superfamily; FAD/NAD(P)-binding Rossmann fold Superfamily; FAD/NAD(P)-binding Rossmann fold Superfamily; FAD/NAD(P)-binding Rossmann fold Superfamily; FAD/NAD(P)-binding Rossmann fold Superfamily; FAD/NAD(P)-binding Rossmann fol…	PF01593.24; PF01266.24; PF01494.19; PF00743.19; PF03486.14; PF13434.6; PF13241.6; PF13450.6; PF13454.6; PF00070.27; PF07992.14; PF13738.6; PF01488.20; PF01946.17	Amino_oxidase; DAO; FAD_binding_3; FMO-like; HI0933_like; K_oxygenase; NAD_binding_7; NAD_binding_8; NAD_binding_9; Pyr_redox; Pyr_redox_2; Pyr_redox_3; Shikimate_DH; Thi4	Flavin containing amine oxidoreductase; FAD dependent oxidoreductase; FAD binding domain; Flavin-binding monooxygenase-like; HI0933-like protein; L-lysine 6-monooxygenase (NADPH-requiring); Putative NAD(P)-binding; NAD(P)-binding Rossmann-like domain; FAD-NAD(P)-binding; Pyridine nucleotide-disulphide oxidoreductase; Pyridine nucleotide-disulphide oxidoreductase; Pyridine nucleotide-disulphide ox…	A0A3B6C1K5_WHEAT			[MF] flavin adenine dinucleotide binding [GO:0050660]; [MF] N,N-dimethylaniline monooxygenase activity [GO:0004499]; [MF] NADP binding [GO:0050661]
3577386_Z	R	SNP	TGCAGAAAGGGAAGATGGGTGACAAGTGTAGTGTGGCAGCTCAACGAAACCTCACCAGATGCAGATAGC	69				Lo7_v2_contig_62607_1R	9.61e-28
3578324_A	R	SNP	TGCAGTGCATACGATGTTTGCGGCAAACTTGTGCATTTGCACAACCTGGTGCCCCAAACATGGCAAATG	69				Lo7_v2_contig_1353057_1R	4.09e-26	TRIDC1AG025940.5_tdi_cdna	8.18e-26							A0A287FD04_HORVV	[BP] regulation of transcription, DNA-templated [GO:0006355]	[CC] mediator complex [GO:0016592]
3580294	R	SNP	TGCAGAAACACCACACGATCTGAAAAAATCGACAGAACATGTCGTCGGAGAAACAGGGGACGGCGGCGG	69	1RS	Sc1Loc00224997.2	7.35e-06	Lo7_v2_contig_1353721_1R	1.63e-18	TraesCS1B02G194900.1_tae_cdna	4.24e-23	CL0497; CL0497; CL0497; CL0172; CL0172; CL0172	GST_C; GST_C; GST_C; Thioredoxin; Thioredoxin; Thioredoxin	Glutathione S-transferase, C-terminal domain; Glutathione S-transferase, C-terminal domain; Glutathione S-transferase, C-terminal domain; Thioredoxin-like; Thioredoxin-like; Thioredoxin-like	PF00043.25; PF13410.6; PF14497.6; PF02798.20; PF13409.6; PF13417.6	GST_C; GST_C_2; GST_C_3; GST_N; GST_N_2; GST_N_3	Glutathione S-transferase, C-terminal domain; Glutathione S-transferase, C-terminal domain; Glutathione S-transferase, C-terminal domain; Glutathione S-transferase, N-terminal domain; Glutathione S-transferase, N-terminal domain; Glutathione S-transferase, N-terminal domain	A0A3B5YWD3_WHEAT
3581082	R	SNP	TGCAGAGGGGTTGAAATACATGCACTTGTACGCATCTCAATCCATACGACATGGTGATGTCAAACCGAG	69		Sc1Loc01919774.6	1.16e-09	Lo7_v2_contig_59906_1R	3.36e-08	TraesCS5B02G363100.1_tae_cdna	2.34e-26	CL0001; CL0001; CL0001; CL0001; CL0001; CL0016; CL0016	EGF; EGF; EGF; EGF; EGF; PKinase; PKinase	EGF superfamily; EGF superfamily; EGF superfamily; EGF superfamily; EGF superfamily; Protein kinase superfamily; Protein kinase superfamily	PF12662.7; PF07256.12; PF00008.27; PF12947.7; PF07645.15; PF14670.6; PF13947.6; PF00069.25; PF07714.17; PF08640.11	cEGF; DUF1435; EGF; EGF_3; EGF_CA; FXa_inhibition; GUB_WAK_bind; Pkinase; Pkinase_Tyr; U3_assoc_6	Complement Clr-like EGF-like; Protein of unknown function (DUF1435); EGF-like domain; EGF domain; Calcium-binding EGF domain; Coagulation Factor Xa inhibitory site; Wall-associated receptor kinase galacturonan-binding; Protein kinase domain; Protein tyrosine kinase; U3 small nucleolar RNA-associated protein 6	A0A3B6LSH5_WHEAT		[CC] integral component of membrane [GO:0016021]	[MF] ATP binding [GO:0005524]; [MF] calcium ion binding [GO:0005509]; [MF] polysaccharide binding [GO:0030247]; [MF] protein kinase activity [GO:0004672]
3586437	R	SNP	TGCAGATAGTCCTCCGAGATGCCGACATCGCAGAGGAAGAGCTGCTTGAGGTGCGGAAAATTCGGTGGC	69		Sc1Loc00393026.1	7.35e-06	Lo7_v2_contig_1347878_1R	9.61e-28	TraesCS1D02G412100.1_tae_cdna	5.89e-15	CL0271; CL0271; CL0022; CL0022	F-box; F-box; LRR; LRR	F-box-like domain; F-box-like domain; Leucine Rich Repeat; Leucine Rich Repeat	PF00646.33; PF12937.7; PF08387.10; PF07723.13; PF12799.7	F-box; F-box-like; FBD; LRR_2; LRR_4	F-box domain; F-box-like; FBD; Leucine Rich Repeat; Leucine Rich repeats (2 copies)	A0A3B6A1L9_WHEAT
3589465	R	SNP	TGCAGGAGGCGGAGCGGTTCAAGGACACCGACAGGATCACCGCCATCTTCGTCGGCGAGATCAGGCGCC	69	1RS	Sc0Loc02130260.3	6.88e-19	Lo7_v2_contig_5070_1R	9.61e-28	TraesCS1B02G022100.1_tae_cdna	4.24e-23	CL0023; CL0023; CL0023; CL0023; CL0023; CL0023; CL0023; CL0023; CL0023; CL0023; CL0023; CL0023; CL0023; CL0023; CL0023; CL0023; CL0023; CL0023; CL0022; CL0022; CL0023; CL0023; CL0023	P-loop_NTPase; P-loop_NTPase; P-loop_NTPase; P-loop_NTPase; P-loop_NTPase; P-loop_NTPase; P-loop_NTPase; P-loop_NTPase; P-loop_NTPase; P-loop_NTPase; P-loop_NTPase; P-loop_NTPase; P-loop_NTPase; P-loop_NTPase; P-loop_NTPase; P-loop_NTPase; P-loop_NTPase; P-loop_NTPase; LRR; LRR; P-loop_NTPase; P-loop_NTPase; P-loop_NTPase	P-loop containing nucleoside triphosphate hydrolase superfamily; P-loop containing nucleoside triphosphate hydrolase superfamily; P-loop containing nucleoside triphosphate hydrolase superfamily; P-loop containing nucleoside triphosphate hydrolase superfamily; P-loop containing nucleoside triphosphate hydrolase superfamily; P-loop containing nucleoside triphosphate hydrolase superfamily; P-loop co…	PF00004.29; PF13086.6; PF13173.6; PF13191.6; PF13238.6; PF13245.6; PF13401.6; PF13476.6; PF13479.6; PF13521.6; PF13555.6; PF13604.6; PF13671.6; PF05680.12; PF06745.13; PF01637.18; PF03029.17; PF02492.19; PF05673.13; PF12799.7; PF13855.6; PF00931.22; PF03266.15; PF05496.12; PF18052.1	AAA; AAA_11; AAA_14; AAA_16; AAA_18; AAA_19; AAA_22; AAA_23; AAA_24; AAA_28; AAA_29; AAA_30; AAA_33; ATP-synt_E; ATPase; ATPase_2; ATP_bind_1; cobW; DUF815; LRR_4; LRR_8; NB-ARC; NTPase_1; RuvB_N; Rx_N	ATPase family associated with various cellular activities (AAA); AAA domain; AAA domain; AAA ATPase domain; AAA domain; AAA domain; AAA domain; AAA domain; AAA domain; AAA domain; P-loop containing region of AAA domain; AAA domain; AAA domain; ATP synthase E chain; KaiC; ATPase domain predominantly from Archaea; Conserved hypothetical ATP binding protein; CobW/HypB/UreG, nucleotide-binding domain…	A0A3B5YQB4_WHEAT			[MF] ADP binding [GO:0043531]
3590380	R	SNP	TGCAGGCCAAGGCTGTCCACCATCTACTTTGCAGCCCCACCACTCCATGCACGAATCTCGGCGCTCCCA	69	1RS	Sc1Loc00171230.1	1.42e-27	Lo7_v2_contig_1347632_1R	4.09e-26	Sc1Loc00171230.1	8.18e-26	CL0029; CL0029	Cupin; Cupin	Cupin fold; Cupin fold	PF03171.20; PF14226.6	2OG-FeII_Oxy; DIOX_N	2OG-Fe(II) oxygenase superfamily; non-haem dioxygenase in morphine synthesis N-terminal	A0A3B5ZQJ2_WHEAT			[MF] metal ion binding [GO:0046872]; [MF] oxidoreductase activity [GO:0016491]
3590415_Z	R	SNP	TGCAGCTGTGGATTGTGCGTAGCATTCTAAGCTACCCCATCTTCTACCTCTTCCCGTCCCTCACCAAGA	69		Sc2Loc01443923.1	1.42e-27	Lo7_v2_contig_63222_1R	4.09e-07	TraesCS2B02G138800.1_tae_cdna	1.92e-27				PF00067.22	p450	Cytochrome P450	A0A3B6C0Z7_WHEAT			[MF] heme binding [GO:0020037]; [MF] iron ion binding [GO:0005506]; [MF] monooxygenase activity [GO:0004497]; [MF] oxidoreductase activity, acting on paired donors, with incorporation or reduction of molecular oxygen [GO:0016705]
3592179_A	R	SNP	TGCAGCGACACCGTCCCCGTCCCGCTCCCGGCCACCAGCTTCCCCCG	47	1RS	Sc1Loc00207075.1	6.66e-16	Lo7_v2_contig_1351623_1R	1.75e-14	TRIDC1BG001180.1_tdi_cdna	8.02e-16	CL0023; CL0023; CL0023; CL0023; CL0023; CL0023; CL0023; CL0023; CL0023; CL0181; CL0181; CL0023; CL0023; CL0023; CL0023; CL0023; CL0023; CL0023	P-loop_NTPase; P-loop_NTPase; P-loop_NTPase; P-loop_NTPase; P-loop_NTPase; P-loop_NTPase; P-loop_NTPase; P-loop_NTPase; P-loop_NTPase; ABC-2; ABC-2; P-loop_NTPase; P-loop_NTPase; P-loop_NTPase; P-loop_NTPase; P-loop_NTPase; P-loop_NTPase; P-loop_NTPase	P-loop containing nucleoside triphosphate hydrolase superfamily; P-loop containing nucleoside triphosphate hydrolase superfamily; P-loop containing nucleoside triphosphate hydrolase superfamily; P-loop containing nucleoside triphosphate hydrolase superfamily; P-loop containing nucleoside triphosphate hydrolase superfamily; P-loop containing nucleoside triphosphate hydrolase superfamily; P-loop co…	PF13191.6; PF13238.6; PF13304.6; PF13401.6; PF13476.6; PF13481.6; PF13521.6; PF13555.6; PF13671.6; PF01061.24; PF12698.7; PF00005.27; PF01935.17; PF03308.16; PF01926.23; PF05729.12; PF03193.16; PF02463.19	AAA_16; AAA_18; AAA_21; AAA_22; AAA_23; AAA_25; AAA_28; AAA_29; AAA_33; ABC2_membrane; ABC2_membrane_3; ABC_tran; DUF87; MeaB; MMR_HSR1; NACHT; RsgA_GTPase; SMC_N	AAA ATPase domain; AAA domain; AAA domain, putative AbiEii toxin, Type IV TA system; AAA domain; AAA domain; AAA domain; AAA domain; P-loop containing region of AAA domain; AAA domain; ABC-2 type transporter; ABC-2 family transporter protein; ABC transporter; Helicase HerA, central domain; Methylmalonyl Co-A mutase-associated GTPase MeaB; 50S ribosome-binding GTPase; NACHT domain; RsgA GTPase; Re…	A0A3B5YT05_WHEAT		[CC] integral component of membrane [GO:0016021]	[MF] ATP binding [GO:0005524]; [MF] ATPase activity [GO:0016887]
3593734	S	SNP	TGCAGCTGACCACGGAGCAACGTGAGCCACGCACACCAGATTTACAACAAACCAGAAGAGAAGGAAATG	69				Lo7_v2_contig_1362129_1R	3.14e-21	AET1Gv20815100.2_ata_cdna	4.24e-23				PF04720.12	PDDEXK_6	PDDEXK-like family of unknown function	A0A3B5ZYT0_WHEAT
3594202	R	SNP	TGCAGAGCCTTGCTCCTGATTTCCTCGGAGGTGGGTTGCGCCGCCACGGCGGACTGGTCCTCGACTCTC	69		Sc1Loc00159935.1	7.35e-25	Lo7_v2_contig_1346478_1R	2.12e-23	Sc1Loc00159935.1	4.24e-23	CL0344; CL0344; CL0344; CL0381; CL0381	4Fe-4S; 4Fe-4S; 4Fe-4S; Metallo-HOrase; Metallo-HOrase	4Fe-4S ferredoxins; 4Fe-4S ferredoxins; 4Fe-4S ferredoxins; Metallo-hydrolase/oxidoreductase superfamily; Metallo-hydrolase/oxidoreductase superfamily	PF13370.6; PF13459.6; PF06902.11; PF00753.27; PF14597.6	Fer4_13; Fer4_15; Fer4_19; Lactamase_B; Lactamase_B_5	4Fe-4S single cluster domain of Ferredoxin I; 4Fe-4S single cluster domain; Divergent 4Fe-4S mono-cluster; Metallo-beta-lactamase superfamily; Metallo-beta-lactamase superfamily	A0A3B5ZUT3_WHEAT
3597138	S	SNP	TGCAGCACCTGGAGGTGGCCTTCGTCGAGTGCGGCCAAGGGAAGGATTACTTCGGCGGCGACAGCGTCG	69	1RS	Sc1Loc00224997.2	6.03e-26	Lo7_v2_contig_1353721_1R	1.74e-24	TraesCS1A02G187000.1_tae_cdna	8.18e-26	CL0497; CL0497; CL0497; CL0172; CL0172; CL0172	GST_C; GST_C; GST_C; Thioredoxin; Thioredoxin; Thioredoxin	Glutathione S-transferase, C-terminal domain; Glutathione S-transferase, C-terminal domain; Glutathione S-transferase, C-terminal domain; Thioredoxin-like; Thioredoxin-like; Thioredoxin-like	PF00043.25; PF13410.6; PF14497.6; PF02798.20; PF13409.6; PF13417.6	GST_C; GST_C_2; GST_C_3; GST_N; GST_N_2; GST_N_3	Glutathione S-transferase, C-terminal domain; Glutathione S-transferase, C-terminal domain; Glutathione S-transferase, C-terminal domain; Glutathione S-transferase, N-terminal domain; Glutathione S-transferase, N-terminal domain; Glutathione S-transferase, N-terminal domain	A0A3B5XZ75_WHEAT
3598054	S	SNP	TGCAGAAAACAGCTGGCTCATACTCCAGCAGGTTCCCG	38				Lo7_v2_contig_2892108_1R	1.74e-11
3599985_Z	R	SNP	TGCAGGCCGCCTCCCACCTGCTTCTGCTCTGCTCCGCCTTCCG	43				Lo7_v2_contig_2871243_1R	3.08e-10	TRIDC1AG055030.5_tdi_cdna	4e-12	CL0025; CL0681; CL0036; CL0352	His_Kinase_A; HAMP; TIM_barrel; EsxAB	His Kinase A (phospho-acceptor) domain; HAMP domains; Common phosphate binding-site TIM barrel superfamily; WXG100-A/WXG100-B dimer	PF04859.12; PF02895.14; PF00672.25; PF00682.19; PF06009.12; PF16808.5; PF11544.8; PF10824.8	DUF641; H-kinase_dim; HAMP; HMGL-like; Laminin_II; PKcGMP_CC; Spc42p; T7SS_ESX_EspC	Plant protein of unknown function (DUF641); Signal transducing histidine kinase, homodimeric domain; HAMP domain; HMGL-like; Laminin Domain II; Coiled-coil N-terminus of cGMP-dependent protein kinase; Spindle pole body component Spc42p; Excreted virulence factor EspC, type VII ESX diderm	A0A3B5Z346_WHEAT
3737456_Z	S	SNP	TGCAGCCTCCACAGGGCCAAGGTCGAGGCCGAGGCAGCACCGCCGCCAAAGCTGCTATTCATCTCGCCG	69		Sc1Loc00779732.1	3.33e-29	Lo7_v2_contig_155730_1R	9.61e-28	Sc1Loc00779732.1	1.92e-27	CL0271; CL0271	F-box; F-box	F-box-like domain; F-box-like domain	PF00646.33; PF12937.7	F-box; F-box-like	F-box domain; F-box-like	A0A3B5ZZS5_WHEAT		[CC] extracellular region [GO:0005576]	[MF] hormone activity [GO:0005179]
3743723_B	S	SNP	TGCAGGGCGCCTACCGGGACGACAACGGCAAGCCCGTCGTGCTCGACTGCGTGCGCGAGGCCGAGCGCC	69		Sc7Loc00092024.2	6.44e-13	Lo7_v2_contig_1386858_1R	6.92e-17	AET0Gv20120300.4_ata_cdna	9.97e-25	CL0061; CL0123	PLP_aminotran; HTH	PLP dependent aminotransferase superfamily; Helix-turn-helix clan	PF00155.21; PF10668.9	Aminotran_1_2; Phage_terminase	Aminotransferase class I and II; Phage terminase small subunit	A0A3B6NJ31_WHEAT	[BP] biosynthetic process [GO:0009058]; [BP] cellular amino acid metabolic process [GO:0006520]		[MF] L-aspartate:2-oxoglutarate aminotransferase activity [GO:0004069]; [MF] pyridoxal phosphate binding [GO:0030170]
3743835	S	SNP	TGCAGCAGAAGCAGCGCAGCCGGCACCACCGCCTCCTGCTGCTGAACCG	49		Sc0Loc01724144.1	1.39e-18	Lo7_v2_contig_246345_1R	1.58e-15	Sc0Loc01724144.1	7.28e-17							A0A3B5YR10_WHEAT
3743943_Z	R	SNP	TGCAGCCGGGCAACCGGGAGATATTCGTCTCCCTGGGGCTCGACGTCCGCGCCCTGTGGCTCAAGCGCA	69		Sc1Loc01448683.1	1.42e-27	Lo7_v2_contig_2870081_1R	4.09e-26	TRIUR3_10153-T1_tur_cdna	1.92e-27				PF16682.5; PF03638.15	MSL2-CXC; TCR	CXC domain of E3 ubiquitin-protein ligase MSL2; Tesmin/TSO1-like CXC domain, cysteine-rich domain	T1LYG7_TRIUA
3883534	R	SNP	TGCAGCCTAGAATTGGGGTCGGTTCCGAAGGTCTCGGCGAGGAGCTGGTAGCTCTCAACGAGCTCCAGC	69	1RS			Lo7_v2_contig_1347937_1R	4.98e-25	TraesCS1A02G066900.1_tae_cdna	1.92e-27	CL0023; CL0023; CL0023; CL0023; CL0023; CL0023; CL0023; CL0023; CL0023; CL0023; CL0023; CL0023; CL0023; CL0023; CL0023; CL0023; CL0023; CL0023; CL0023; CL0023; CL0023; CL0023; CL0023; CL0023; CL0023; CL0023; CL0023; CL0023; CL0023; CL0023; CL0023; CL0023; CL0023; CL0023; CL0023; CL0023; CL0023; CL0023; CL0023	P-loop_NTPase; P-loop_NTPase; P-loop_NTPase; P-loop_NTPase; P-loop_NTPase; P-loop_NTPase; P-loop_NTPase; P-loop_NTPase; P-loop_NTPase; P-loop_NTPase; P-loop_NTPase; P-loop_NTPase; P-loop_NTPase; P-loop_NTPase; P-loop_NTPase; P-loop_NTPase; P-loop_NTPase; P-loop_NTPase; P-loop_NTPase; P-loop_NTPase; P-loop_NTPase; P-loop_NTPase; P-loop_NTPase; P-loop_NTPase; P-loop_NTPase; P-loop_NTPase; P-loop_NT…	P-loop containing nucleoside triphosphate hydrolase superfamily; P-loop containing nucleoside triphosphate hydrolase superfamily; P-loop containing nucleoside triphosphate hydrolase superfamily; P-loop containing nucleoside triphosphate hydrolase superfamily; P-loop containing nucleoside triphosphate hydrolase superfamily; P-loop containing nucleoside triphosphate hydrolase superfamily; P-loop co…	PF00004.29; PF13086.6; PF13173.6; PF13191.6; PF13238.6; PF13245.6; PF07724.14; PF13401.6; PF13479.6; PF13481.6; PF13521.6; PF13555.6; PF13604.6; PF13614.6; PF13671.6; PF07728.14; PF12775.7; PF00005.27; PF01637.18; PF03029.17; PF01656.23; PF02492.19; PF01935.17; PF08433.10; PF03308.16; PF01078.21; PF01926.23; PF05729.12; PF03266.15; PF03215.15; PF00910.22; PF08477.13; PF05496.12; PF00448.22; PF004…	AAA; AAA_11; AAA_14; AAA_16; AAA_18; AAA_19; AAA_2; AAA_22; AAA_24; AAA_25; AAA_28; AAA_29; AAA_30; AAA_31; AAA_33; AAA_5; AAA_7; ABC_tran; ATPase_2; ATP_bind_1; CbiA; cobW; DUF87; KTI12; MeaB; Mg_chelatase; MMR_HSR1; NACHT; NTPase_1; Rad17; RNA_helicase; Roc; RuvB_N; SRP54; T2SSE; TniB; TrwB_AAD_bind; TsaE; Viral_helicase1	ATPase family associated with various cellular activities (AAA); AAA domain; AAA domain; AAA ATPase domain; AAA domain; AAA domain; AAA domain (Cdc48 subfamily); AAA domain; AAA domain; AAA domain; AAA domain; P-loop containing region of AAA domain; AAA domain; AAA domain; AAA domain; AAA domain (dynein-related subfamily); P-loop containing dynein motor region; ABC transporter; ATPase domain pred…	A0A3B5XV43_WHEAT			[MF] ATP binding [GO:0005524]
3893340_B	R	SNP	TGCAGGGTGATGTATTTACAGTTACTGTACAGGGTTTTTGGCTGGCCTCCCGATCAAACGACTTTGCTG	69				Lo7_v2_contig_129925_1R	4.09e-26	TRIDC1AG027520.6_tdi_cdna	1.92e-27							A0A3B5Y036_WHEAT			[MF] NAD+ kinase activity [GO:0003951]
3901284	S	SNP	TGCAGTAGACAAGTCGCCGAGCGACACTGCGCTCGGCAGGAACCAGGTATTCGATCATGAGCCG	64		Sc1Loc02146999.1	6.53e-25	Lo7_v2_contig_90480_1R	1.86e-23	Sc1Loc02146999.1	3.71e-23							A0A2I0K0F1_PUNGR
3908034_C	S	SNP	TGCAGCAGCTGCGCGTGGCCGACCTTCCTGCGCAGCGCGCTGGTGAGCTTGACGGAGTCGACGCCGTCG	69		Sc3Loc00287098.2	1.73e-07	Lo7_v2_contig_2889887_1R	9.61e-28	TRIDC1BG009820.1_tdi_cdna	2.34e-26				PF07683.14; PF00403.26	CobW_C; HMA	Cobalamin synthesis protein cobW C-terminal domain; Heavy-metal-associated domain	A0A3B5YRY5_WHEAT
3908749_A	R	SNP	TGCAGCTAATGACCACGCACACACCGGAGTTCCTTGGGCTAAGGAAAGGCACCG	54	1RS	Sc2Loc01488406.2	8.6e-16	Lo7_v2_contig_1355037_1R	8.47e-20	TraesCS7D02G126900.1_tae_cdna	3.68e-15	CL0570	PPP-I	Protease propeptides/inhibitors	PF05922.16; PF00082.22	Inhibitor_I9; Peptidase_S8	Peptidase inhibitor I9; Subtilase family	A0A3B6TE92_WHEAT			[MF] serine-type endopeptidase activity [GO:0004252]
3908874	R	SNP	TGCAGCCTCGAACGGGCCGGCACGGCCAGGCGAGCGGGCCAGCGGGAGCCG	51	1RS	Sc1Loc01928768.2	6.38e-17	Lo7_v2_contig_60465_1R	1.65e-15	Sc1Loc01928768.2	3.39e-15	CL0110; CL0110	GT-A; GT-A	Glycosyl transferase clan GT-A; Glycosyl transferase clan GT-A	PF13704.6; PF01697.27	Glyco_tranf_2_4; Glyco_transf_92	Glycosyl transferase family 2; Glycosyltransferase family 92	A0A3B6U6U9_WHEAT		[CC] integral component of membrane [GO:0016021]
3935713	R	SNP	TGCAGATGCAGCGGTCGACTTGGAGCAGAATGCTTCGGCTGTGGGGGTTGTCGTGCAGGACCACACCGA	69				Lo7_v2_contig_65058_1R	5.68e-18
4092779	R	SNP	TGCAGCGGCGTGCCCATGAAGGTGACGAGCCCGGGGGACTCCATCATGCTGATGTCCTCCG	61		Sc1Loc00279945.1	2.57e-23	Lo7_v2_contig_1360544_1R	7.24e-22	TRIUR3_23576-T1_tur_cdna	3.39e-23				PF00067.22	p450	Cytochrome P450	M7ZD88_TRIUA			[MF] heme binding [GO:0020037]; [MF] iron ion binding [GO:0005506]; [MF] monooxygenase activity [GO:0004497]; [MF] oxidoreductase activity, acting on paired donors, with incorporation or reduction of molecular oxygen [GO:0016705]
4093880_A	R	SNP	TGCAGCGCGAGGTGAAGGCCGCGAGGGAGGCCAAGGCCGGCACGGCCATGGCCGAGGAGGACGCGGCGT	69				Lo7_v2_contig_2869501_1R	9.61e-28	TraesCS1D02G380100.1_tae_cdna	9.97e-25	CL0023; CL0200; CL0236	P-loop_NTPase; Prefoldin; PDDEXK	P-loop containing nucleoside triphosphate hydrolase superfamily; Prefoldin; PD-(D/E)XK nuclease superfamily	PF13166.6; PF11559.8; PF08647.11; PF10473.9; PF05384.11; PF09969.9; PF13870.6; PF06160.12; PF13851.6; PF15619.6; PF15294.6; PF10168.9; PF07303.13; PF01920.20; PF02646.16; PF16740.5; PF08317.11; PF07851.13; PF05701.11	AAA_13; ADIP; BRE1; CENP-F_leu_zip; DegS; DUF2203; DUF4201; EzrA; GAS; Lebercilin; Leu_zip; Nup88; Occludin_ELL; Prefoldin_2; RmuC; SKA2; Spc7; TMPIT; WEMBL	AAA domain; Afadin- and alpha -actinin-Binding; BRE1 E3 ubiquitin ligase; Leucine-rich repeats of kinetochore protein Cenp-F/LEK1; Sensor protein DegS; Uncharacterized conserved protein (DUF2203); Domain of unknown function (DUF4201); Septation ring formation regulator, EzrA; Growth-arrest specific micro-tubule binding; Ciliary protein causing Leber congenital amaurosis disease; Leucine zipper; N…	A0A3B6A035_WHEAT
4095279_B	S	SNP	TGCAGGTACACGGCCACCGGCATCTTGGACGGCAGCACCG	40		Sc0Loc01071454.1	3.63e-11	Lo7_v2_contig_19815_1R	8.75e-10	TraesCS1D02G441400.1_tae_cdna	3.2e-12	CL0016; CL0016; CL0004; CL0016; CL0016; CL0016	PKinase; PKinase; Concanavalin; PKinase; PKinase; PKinase	Protein kinase superfamily; Protein kinase superfamily; Concanavalin-like lectin/glucanase superfamily; Protein kinase superfamily; Protein kinase superfamily; Protein kinase superfamily	PF01636.23; PF07213.11; PF14575.6; PF14531.6; PF00139.19; PF00069.25; PF07714.17; PF07387.11	APH; DAP10; EphA2_TM; Kinase-like; Lectin_legB; Pkinase; Pkinase_Tyr; Seadorna_VP7	Phosphotransferase enzyme family; DAP10 membrane protein; Ephrin type-A receptor 2 transmembrane domain; Kinase-like; Legume lectin domain; Protein kinase domain; Protein tyrosine kinase; Seadornavirus VP7	A0A3B6A2H1_WHEAT	[BP] positive regulation of phosphatidylinositol 3-kinase signaling [GO:0014068]; [BP] regulation of immune response [GO:0050776]	[CC] integral component of membrane [GO:0016021]	[MF] ATP binding [GO:0005524]; [MF] carbohydrate binding [GO:0030246]; [MF] phosphatidylinositol 3-kinase binding [GO:0043548]; [MF] protein kinase activity [GO:0004672]; [MF] signaling receptor binding [GO:0005102]
4095279_Z	S	SNP	TGCAGGTACACGGCCACCGGCATCTTGGGTGGCAGCACCG	40		Sc0Loc01071454.1	3.63e-11	Lo7_v2_contig_19815_1R	8.75e-10	TRIDC7BG009770.1_tdi_cdna	1.36e-10							A0A3B6SAF0_WHEAT			[MF] ATP binding [GO:0005524]; [MF] protein kinase activity [GO:0004672]
4261956	R	SNP	TGCAGCTCCCGGCGGCATAAGCGATCATGAGGCCAAGCAGTTCCCCCAGGACACACACAAGCAAAGCTT	69		Sc6Loc00408383.1	2.11e-06	Lo7_v2_contig_384604_1R	6.48e-11	TRIUR3_25836-T1_tur_cdna	8.18e-26				PF06024.12; PF13962.6	Orf78; PGG	Orf78 (ac78); Domain of unknown function	T1N5Y3_TRIUA		[CC] integral component of membrane [GO:0016021]
4993458_A	S	SNP	TGCAGTTTGATCGAGGAGCCATGCCACGGCTGCGGGGGCTTCGGCTCCACTTCAACGCCCTAGAGACGA	69				Lo7_v2_contig_262352_1R	2.41e-16	TRIDC2AG010320.5_tdi_cdna	1.48e-22	CL0023; CL0023; CL0023; CL0023; CL0023; CL0023; CL0023; CL0023; CL0023; CL0022; CL0022; CL0023; CL0023; CL0023; CL0023; CL0021	P-loop_NTPase; P-loop_NTPase; P-loop_NTPase; P-loop_NTPase; P-loop_NTPase; P-loop_NTPase; P-loop_NTPase; P-loop_NTPase; P-loop_NTPase; LRR; LRR; P-loop_NTPase; P-loop_NTPase; P-loop_NTPase; P-loop_NTPase; OB	P-loop containing nucleoside triphosphate hydrolase superfamily; P-loop containing nucleoside triphosphate hydrolase superfamily; P-loop containing nucleoside triphosphate hydrolase superfamily; P-loop containing nucleoside triphosphate hydrolase superfamily; P-loop containing nucleoside triphosphate hydrolase superfamily; P-loop containing nucleoside triphosphate hydrolase superfamily; P-loop co…	PF00004.29; PF13173.6; PF13191.6; PF13238.6; PF13401.6; PF13479.6; PF13671.6; PF07728.14; PF01637.18; PF12799.7; PF13855.6; PF05729.12; PF00931.22; PF12114.8; PF05496.12; PF02223.17; PF13742.6	AAA; AAA_14; AAA_16; AAA_18; AAA_22; AAA_24; AAA_33; AAA_5; ATPase_2; LRR_4; LRR_8; NACHT; NB-ARC; Period_C; RuvB_N; Thymidylate_kin; tRNA_anti_2	ATPase family associated with various cellular activities (AAA); AAA domain; AAA ATPase domain; AAA domain; AAA domain; AAA domain; AAA domain; AAA domain (dynein-related subfamily); ATPase domain predominantly from Archaea; Leucine Rich repeats (2 copies); Leucine rich repeat; NACHT domain; NB-ARC domain; Period protein 2/3C-terminal region; Holliday junction DNA helicase RuvB P-loop domain; Thy…	A0A3B6AT23_WHEAT			[MF] ADP binding [GO:0043531]
4993730_A	R	SNP	TGCAGGATCATGCTGACGGCCACCTTGGCCTCAAGCAGCGCGAAGTTCTGACCAATGCAGTTCCTCGGC	69	1RS	Sc1Loc00395476.1	6.44e-13	Lo7_v2_contig_1379931_1R	1.86e-11	TRIDC2BG076920.1_tdi_cdna	1.92e-27				PF03597.15; PF00067.22	FixS; p450	Cytochrome oxidase maturation protein cbb3-type; Cytochrome P450	A0A3B6CEJ8_WHEAT		[CC] integral component of membrane [GO:0016021]	[MF] heme binding [GO:0020037]; [MF] iron ion binding [GO:0005506]; [MF] monooxygenase activity [GO:0004497]; [MF] oxidoreductase activity, acting on paired donors, with incorporation or reduction of molecular oxygen [GO:0016705]
5041636	R	SNP	TGCAGCTCCAGAATGTGTCAACTCTGAAAACATTATCTTGTCTTCCAGCAGCACTTACTCACTTAATGA	69		Sc1Loc01940159.1	4.07e-09	Lo7_v2_contig_61188_1R	1.17e-07	TRIDC6AG060870.2_tdi_cdna	1.92e-27	CL0023; CL0023; CL0022; CL0022; CL0023; CL0023	P-loop_NTPase; P-loop_NTPase; LRR; LRR; P-loop_NTPase; P-loop_NTPase	P-loop containing nucleoside triphosphate hydrolase superfamily; P-loop containing nucleoside triphosphate hydrolase superfamily; Leucine Rich Repeat; Leucine Rich Repeat; P-loop containing nucleoside triphosphate hydrolase superfamily; P-loop containing nucleoside triphosphate hydrolase superfamily	PF13191.6; PF13401.6; PF12799.7; PF13855.6; PF05729.12; PF00931.22; PF18052.1; PF15930.5	AAA_16; AAA_22; LRR_4; LRR_8; NACHT; NB-ARC; Rx_N; YdiH	AAA ATPase domain; AAA domain; Leucine Rich repeats (2 copies); Leucine rich repeat; NACHT domain; NB-ARC domain; Rx N-terminal domain; Domain of unknown function	A0A3B6UAT9_WHEAT			[MF] ADP binding [GO:0043531]
5041663	R	SNP	TGCAGTACAGTAAGCAGTTCCTGAGATCACCTGGCAAGTCACGGTAACTCAGATTAAGTACAGCTTGGA	69		Sc1Loc01239540.1	2.4e-18	Lo7_v2_contig_260291_1R	9.61e-28	TRIUR3_08077-T1_tur_cdna	1.92e-27	CL0023; CL0023; CL0023; CL0023; CL0023; CL0023; CL0022; CL0022; CL0022; CL0022; CL0023; CL0023; CL0023	P-loop_NTPase; P-loop_NTPase; P-loop_NTPase; P-loop_NTPase; P-loop_NTPase; P-loop_NTPase; LRR; LRR; LRR; LRR; P-loop_NTPase; P-loop_NTPase; P-loop_NTPase	P-loop containing nucleoside triphosphate hydrolase superfamily; P-loop containing nucleoside triphosphate hydrolase superfamily; P-loop containing nucleoside triphosphate hydrolase superfamily; P-loop containing nucleoside triphosphate hydrolase superfamily; P-loop containing nucleoside triphosphate hydrolase superfamily; P-loop containing nucleoside triphosphate hydrolase superfamily; Leucine R…	PF00004.29; PF13173.6; PF13191.6; PF13401.6; PF13671.6; PF07693.14; PF00560.33; PF12799.7; PF13516.6; PF13855.6; PF00931.22; PF03266.15; PF18052.1; PF02367.17	AAA; AAA_14; AAA_16; AAA_22; AAA_33; KAP_NTPase; LRR_1; LRR_4; LRR_6; LRR_8; NB-ARC; NTPase_1; Rx_N; TsaE	ATPase family associated with various cellular activities (AAA); AAA domain; AAA ATPase domain; AAA domain; AAA domain; KAP family P-loop domain; Leucine Rich Repeat; Leucine Rich repeats (2 copies); Leucine Rich repeat; Leucine rich repeat; NB-ARC domain; NTPase; Rx N-terminal domain; Threonylcarbamoyl adenosine biosynthesis protein TsaE	T1LSY8_TRIUA			[MF] ADP binding [GO:0043531]
5042381	S	SNP	TGCAGTACCGGATCCGCGCGGAGCAAACTCGTAAGCCATAAAGTAGATCAAGGACAAAGTTAGGGCCAA	69				Lo7_v2_contig_14324_1R	1.63e-18
5046858_A	R	SNP	TGCAGTCGCTTGCCAAGGCTCTGTCGCACTACTACAAGGCCCGGCTGCTGCTCCTCGACGTCACCGACT	69		Sc3Loc00203994.4	3.34e-10	Lo7_v2_contig_350470_1R	4.09e-26	TRIUR3_19818-T1_tur_cdna	1.92e-27	CL0023; CL0023; CL0023; CL0023; CL0023; CL0023; CL0023; CL0023; CL0023; CL0023; CL0023; CL0023; CL0023; CL0671; CL0023; CL0023; CL0023; CL0172; CL0023; CL0023; CL0023; CL0023; CL0023; CL0023; CL0023; CL0023; CL0023; CL0023; CL0023; CL0023	P-loop_NTPase; P-loop_NTPase; P-loop_NTPase; P-loop_NTPase; P-loop_NTPase; P-loop_NTPase; P-loop_NTPase; P-loop_NTPase; P-loop_NTPase; P-loop_NTPase; P-loop_NTPase; P-loop_NTPase; P-loop_NTPase; AAA_lid; P-loop_NTPase; P-loop_NTPase; P-loop_NTPase; Thioredoxin; P-loop_NTPase; P-loop_NTPase; P-loop_NTPase; P-loop_NTPase; P-loop_NTPase; P-loop_NTPase; P-loop_NTPase; P-loop_NTPase; P-loop_NTPase; P-…	P-loop containing nucleoside triphosphate hydrolase superfamily; P-loop containing nucleoside triphosphate hydrolase superfamily; P-loop containing nucleoside triphosphate hydrolase superfamily; P-loop containing nucleoside triphosphate hydrolase superfamily; P-loop containing nucleoside triphosphate hydrolase superfamily; P-loop containing nucleoside triphosphate hydrolase superfamily; P-loop co…	PF00004.29; PF13086.6; PF13173.6; PF13191.6; PF13238.6; PF07724.14; PF13401.6; PF13479.6; PF13481.6; PF13521.6; PF13671.6; PF07728.14; PF12775.7; PF17862.1; PF00005.27; PF00308.18; PF05673.13; PF15249.6; PF17172.4; PF00625.21; PF01695.17; PF01078.21; PF05729.12; PF01057.17; PF11773.8; PF03215.15; PF00910.22; PF05496.12; PF00158.26; PF14532.6; PF06068.13; PF02367.17	AAA; AAA_11; AAA_14; AAA_16; AAA_18; AAA_2; AAA_22; AAA_24; AAA_25; AAA_28; AAA_33; AAA_5; AAA_7; AAA_lid_3; ABC_tran; Bac_DnaA; DUF815; GLTSCR1; GST_N_4; Guanylate_kin; IstB_IS21; Mg_chelatase; NACHT; Parvo_NS1; PulG; Rad17; RNA_helicase; RuvB_N; Sigma54_activat; Sigma54_activ_2; TIP49; TsaE	ATPase family associated with various cellular activities (AAA); AAA domain; AAA domain; AAA ATPase domain; AAA domain; AAA domain (Cdc48 subfamily); AAA domain; AAA domain; AAA domain; AAA domain; AAA domain; AAA domain (dynein-related subfamily); P-loop containing dynein motor region; AAA+ lid domain; ABC transporter; Bacterial dnaA protein; Protein of unknown function (DUF815); Conserved regio…	M7YM91_TRIUA			[MF] ATP binding [GO:0005524]
5138970	R	SNP	TGCAGCCCGGCGGCACCGCGCCGTTGTCGAGCACGGAGAAGGGGGTGGGCCCGCAGATGAGCTTCGACG	69	1RS	Sc1Loc00140894.3	1.42e-27	Lo7_v2_contig_1344633_1R	4.09e-26	Sc1Loc00140894.3	8.18e-26	CL0036	TIM_barrel	Common phosphate binding-site TIM barrel superfamily	PF00724.20	Oxidored_FMN	NADH:flavin oxidoreductase / NADH oxidase family	M0W7Y4_HORVV			[MF] FMN binding [GO:0010181]; [MF] oxidoreductase activity [GO:0016491]
5201264_A	S	SNP	TGCAGCGCCGCGGTTGAACCGCGTGGCCGCGGCGTCTCGAGGGTGTCCG	49				Lo7_v2_contig_70717_1R	2.2e-07	KQK05574_bdi_cdna	1.5e-06							A0A0Q3MN01_BRADI
5201264_Z	S	SNP	TGCAGCGCCACGGCTGAACCGCGTGGCCGCGGCGTCTCGAGGGTGTCCG	49				Lo7_v2_contig_70717_1R	2.2e-07
5202763	S	SNP	TGCAGCGCATGGGCGTTGGCCGGTTCCTAGCGGTCCCGGCGCTGGCCGCGGCCGCGCTGGTTGAAATGT	69				Lo7_v2_contig_1347620_1R	4.98e-25	TRIDC1AG029980.9_tdi_cdna	9.97e-25	CL0015	MFS	Major Facilitator Superfamily	PF00854.21	PTR2	POT family	A0A3B5Y005_WHEAT		[CC] integral component of membrane [GO:0016021]	[MF] transmembrane transporter activity [GO:0022857]
5206634	S	SNP	TGCAGCGCCACGGCTGAACTGCGTGGCCGCGGCGTCTCGAGGGTGTCCG	49				Lo7_v2_contig_2868882_1R	2.68e-06
5207772	R	SNP	TGCAGTGCCTTGGTCCTGATTTCCTCGGAGGTGGGTTGCGCCGCGACGGCGGACTGGTCCTCGACTCTC	69		Sc1Loc00159935.1	3.33e-29	Lo7_v2_contig_1346478_1R	9.61e-28	Sc1Loc00159935.1	1.92e-27	CL0344; CL0344; CL0344; CL0381; CL0381	4Fe-4S; 4Fe-4S; 4Fe-4S; Metallo-HOrase; Metallo-HOrase	4Fe-4S ferredoxins; 4Fe-4S ferredoxins; 4Fe-4S ferredoxins; Metallo-hydrolase/oxidoreductase superfamily; Metallo-hydrolase/oxidoreductase superfamily	PF13370.6; PF13459.6; PF06902.11; PF00753.27; PF14597.6	Fer4_13; Fer4_15; Fer4_19; Lactamase_B; Lactamase_B_5	4Fe-4S single cluster domain of Ferredoxin I; 4Fe-4S single cluster domain; Divergent 4Fe-4S mono-cluster; Metallo-beta-lactamase superfamily; Metallo-beta-lactamase superfamily	A0A3B5ZUT3_WHEAT
5209908_A	S	SNP	TGCAGCGCGCGGGGTGGCCGTGCAGGAAGGCCG	33				Lo7_v2_contig_1346990_1R	5.74e-09
5209908_Z	S	SNP	TGCAGCGCGCGGGGTGGGCGTGCACGAAGGCCG	33				Lo7_v2_contig_1346990_1R	2.97e-06
5222165	S	SNP	TGCAGCGGATGGGCGTCGGCCGGTTCCTGGCGGTCCCCGCGCTGGCCGCAGCCGCACTGGTTGAAATGT	69		Sc1Loc00171147.1	7.35e-06	Lo7_v2_contig_1347620_1R	1.34e-19	TraesCS1D02G201100.1_tae_cdna	5.16e-22	CL0015	MFS	Major Facilitator Superfamily	PF00854.21	PTR2	POT family	A0A3B5ZVL4_WHEAT		[CC] integral component of membrane [GO:0016021]	[MF] transmembrane transporter activity [GO:0022857]
5228439	S	SNP	TGCAGGCTCCTTCCCGCCGGTTTATATACCCG	32				Lo7_v2_contig_1362129_1R	1.72e-08	AET1Gv20815100.2_ata_cdna	2.94e-08				PF04720.12	PDDEXK_6	PDDEXK-like family of unknown function	A0A3B5ZYT0_WHEAT
5361775	R	SNP	TGCAGTCTTACCAGAAAAGCAGCAGCTAGCAGTAGTGCAGTACAACAGCCGCATACATTCCACTGTAAC	69				Lo7_v2_contig_79803_1R	4.98e-25
5500140	R	SNP	TGCAGGATCACACTCGCGTAGGCGTCCACCG	31	1RS			Lo7_v2_contig_1355480_1R	5e-08
5501451	S	SNP	TGCAGCGGATGGGCGTCGGCCGGTTCCTGGCGGTCCCGGCGCTGGCCGCGGCCGCGCTGGTTGAAATGT	69		Sc1Loc00171147.1	3.34e-10	Lo7_v2_contig_1347620_1R	1.1e-20	TRIUR3_03771-T1_tur_cdna	9.97e-25	CL0015	MFS	Major Facilitator Superfamily	PF00854.21	PTR2	POT family	M7Z6G7_TRIUA		[CC] integral component of membrane [GO:0016021]	[MF] transmembrane transporter activity [GO:0022857]
5501591_Z	R	SNP	TGCAGCTCGTGGAAGACATCCGCGCCAAGGTGCACGCGGCGTGCGGCGCCACCGTGTCCTGCGCCGACA	69		Sc2Loc00228106.1	3.8e-22	Lo7_v2_contig_1361514_1R	2.94e-15	TraesCS2B02G615700.1_tae_cdna	1.92e-27	CL0617	Peroxidase	Heme-dependent peroxidases superfamily	PF00141.23	peroxidase	Peroxidase	A0A3B6CH81_WHEAT	[BP] hydrogen peroxide catabolic process [GO:0042744]; [BP] response to oxidative stress [GO:0006979]	[CC] extracellular region [GO:0005576]	[MF] heme binding [GO:0020037]; [MF] metal ion binding [GO:0046872]; [MF] peroxidase activity [GO:0004601]
5502655	R	SNP	TGCAGGAGAAGTGGTGGTCGACGGGGGCGGAATCCCG	37				Lo7_v2_contig_236005_1R	1.34e-06
5763396	R	SNP	TGCAGTCCGCTTTGTGAGGACGACGCTGTCGGGGACTGCCCATGGTCGAGTTCCACGGCTCAGCTCGCA	69				Lo7_v2_contig_322312_1R	7.89e-10
5768256	R	SNP	TGCAGCATCATTGCATCAGTATGGTCACCGGCCG	34	1RS			Lo7_v2_contig_60507_1R	1.88e-09
5769493	R	SNP	TGCAGAAGAACATTCTAGTACGTACGCAATGAGCGAAAAGGACCG	45				Lo7_v2_contig_2868986_1R	4.23e-09
5777593	S	SNP	TGCAGGAGGCCGAGCGGCGCATGGACCTGGCCCG	34		Sc1Loc02021958.4	8.96e-11	Lo7_v2_contig_68036_1R	1.88e-09	Sc1Loc02021958.4	3.37e-09	CL0023; CL0023; CL0023; CL0023; CL0023; CL0023; CL0023; CL0023; CL0023; CL0023; CL0023; CL0023; CL0023; CL0023; CL0023; CL0023; CL0023; CL0023; CL0671; CL0023; CL0551; CL0023; CL0671; CL0023; CL0159; CL0023; CL0023; CL0023; CL0023; CL0023; CL0023; CL0023; CL0023; CL0023; CL0023; CL0023; CL0023; CL0023; CL0298; CL0023; CL0023; CL0023; CL0023; CL0023; CL0023; CL0023	P-loop_NTPase; P-loop_NTPase; P-loop_NTPase; P-loop_NTPase; P-loop_NTPase; P-loop_NTPase; P-loop_NTPase; P-loop_NTPase; P-loop_NTPase; P-loop_NTPase; P-loop_NTPase; P-loop_NTPase; P-loop_NTPase; P-loop_NTPase; P-loop_NTPase; P-loop_NTPase; P-loop_NTPase; P-loop_NTPase; AAA_lid; P-loop_NTPase; BCLiA; P-loop_NTPase; AAA_lid; P-loop_NTPase; E-set; P-loop_NTPase; P-loop_NTPase; P-loop_NTPase; P-loop_…	P-loop containing nucleoside triphosphate hydrolase superfamily; P-loop containing nucleoside triphosphate hydrolase superfamily; P-loop containing nucleoside triphosphate hydrolase superfamily; P-loop containing nucleoside triphosphate hydrolase superfamily; P-loop containing nucleoside triphosphate hydrolase superfamily; P-loop containing nucleoside triphosphate hydrolase superfamily; P-loop co…	PF00004.29; PF13173.6; PF13191.6; PF13238.6; PF13245.6; PF07724.14; PF13401.6; PF13476.6; PF13479.6; PF13481.6; PF13521.6; PF13555.6; PF07726.11; PF13604.6; PF13671.6; PF07728.14; PF12775.7; PF12780.7; PF17871.1; PF00005.27; PF10186.9; PF01637.18; PF10431.9; PF02861.20; PF07989.11; PF01544.18; PF08287.11; PF13177.6; PF07956.11; PF11205.8; PF14467.6; PF05266.14; PF05673.13; PF01935.17; PF13864.6; …	AAA; AAA_14; AAA_16; AAA_18; AAA_19; AAA_2; AAA_22; AAA_23; AAA_24; AAA_25; AAA_28; AAA_29; AAA_3; AAA_30; AAA_33; AAA_5; AAA_7; AAA_8; AAA_lid_9; ABC_tran; Atg14; ATPase_2; ClpB_D2-small; Clp_N; Cnn_1N; CorA; DASH_Spc19; DNA_pol3_delta2; DUF1690; DUF2987; DUF4426; DUF724; DUF815; DUF87; Enkurin; Exonuc_VII_L; HOOK; IstB_IS21; Laminin_II; Mg_chelatase; MMR_HSR1; NACHT; NTPase_1; PduV-EutP; ResIII…	ATPase family associated with various cellular activities (AAA); AAA domain; AAA ATPase domain; AAA domain; AAA domain; AAA domain (Cdc48 subfamily); AAA domain; AAA domain; AAA domain; AAA domain; AAA domain; P-loop containing region of AAA domain; ATPase family associated with various cellular activities (AAA); AAA domain; AAA domain; AAA domain (dynein-related subfamily); P-loop containing dyn…	F2E1V5_HORVV	[BP] protein metabolic process [GO:0019538]		[MF] ATP binding [GO:0005524]
5782339	S	SNP	TGCAGTGCTGACTGCCAGAACGGCTTATCTCTTGGAACAATCAACCCG	48				Lo7_v2_contig_7322_1R	3.32e-11	TraesCS1D02G437400.1_tae_cdna	2.42e-16				PF03638.15	TCR	Tesmin/TSO1-like CXC domain, cysteine-rich domain	A0A3B6A3N1_WHEAT
5789056	R	SNP	TGCAGCTGAATGAAAGTGGATGTACAGAAAATACTTGAATGGATGTGCTTATACAGGAAATCTTTGCTC	69		Sc6Loc00826304.1	2.11e-06	Lo7_v2_contig_1358602_1R	2.41e-16	AET3Gv21180900.6_ata_cdna	1.92e-27	CL0193	MBB	Outer membrane beta-barrel protein superfamily	PF03895.15	YadA_anchor	YadA-like membrane anchor domain	A0A0D3BFN8_BRAOL	[BP] microtubule-based process [GO:0007017]	[CC] microtubule [GO:0005874]	[MF] GTP binding [GO:0005525]; [MF] GTPase activity [GO:0003924]; [MF] structural constituent of cytoskeleton [GO:0005200]
5789061	S	SNP	TGCAGCTGCACCGGCACGACGCCGTCCTCGTCGCCCTGGAAGAGGTGCACCGGGAACGGCGGCGGCTCC	69		Sc1Loc01912249.3	1.73e-26	Lo7_v2_contig_5862_1R	4.98e-25	TraesCS1D02G187200.1_tae_cdna	8.18e-26	CL0028; CL0028; CL0028	AB_hydrolase; AB_hydrolase; AB_hydrolase	Alpha/Beta hydrolase fold; Alpha/Beta hydrolase fold; Alpha/Beta hydrolase fold	PF00561.20; PF12697.7; PF12146.8	Abhydrolase_1; Abhydrolase_6; Hydrolase_4	alpha/beta hydrolase fold; Alpha/beta hydrolase family; Serine aminopeptidase, S33	A0A3B5ZTE1_WHEAT
5791283	R	SNP	TGCAGTCTGGGAGCGCTCAATGCTGCAACGCCAGATGACAATGAGACTGCTTGGTAGTTGAAAAGCAGC	69		Sc5Loc01696527.3	1.16e-09	Lo7_v2_contig_129451_1R	2.58e-22	AET5Gv21047100.2_ata_cdna	1.92e-27							A0A3B6MZX6_WHEAT	[BP] protein glycosylation [GO:0006486]	[CC] Golgi apparatus [GO:0005794]; [CC] integral component of membrane [GO:0016021]	[MF] carbohydrate binding [GO:0030246]; [MF] galactosyltransferase activity [GO:0008378]
5791328	R	SNP	TGCAGTGACATCTTCACCATCTTTGACAATACCCAAGCTGCGGCACAGGAGCAGCTCTGCCGCCTTGGC	69		Sc7Loc01759233.1	6.03e-07	Lo7_v2_contig_223234_1R	4.09e-07	TRIUR3_20427-T1_tur_cdna	2.5e-13							M7YDQ4_TRIUA
5792160_Z	S	SNP	TGCAGCGGCACGTCGCCGGCAGGCTCGGGTGGGTCAACTACCACGAGCTCCCCG	54		Sc1Loc01912249.3	9.81e-09	Lo7_v2_contig_2878565_1R	8.47e-20	TRIDC1AG028660.1_tdi_cdna	7.11e-18	CL0028; CL0028; CL0028; CL0028	AB_hydrolase; AB_hydrolase; AB_hydrolase; AB_hydrolase	Alpha/Beta hydrolase fold; Alpha/Beta hydrolase fold; Alpha/Beta hydrolase fold; Alpha/Beta hydrolase fold	PF00561.20; PF12697.7; PF00756.20; PF12146.8	Abhydrolase_1; Abhydrolase_6; Esterase; Hydrolase_4	alpha/beta hydrolase fold; Alpha/beta hydrolase family; Putative esterase; Serine aminopeptidase, S33	A0A3B5XZI7_WHEAT
5794967	R	SNP	TGCAGGGCGTGAGCAAAGGCAAGCGCGGCAGGCAGAGGCGGTCTCCCG	48				Lo7_v2_contig_2292153_1R	4.05e-10	AET7Gv21013100.6_ata_cdna	2.42e-16							A0A3B6MMC4_WHEAT
5796218_Z	S	SNP	TGCAGCCCGTCAGCTGGGAGCGCTTGCATCGTGCTGCTGGTGCACATGCCGGTCGGCGAGCTCTCTTAT	69				Lo7_v2_contig_2882118_1R	4.09e-26	TraesCS1B02G071000.1_tae_cdna	1.92e-27	CL0271; CL0271	F-box; F-box	F-box-like domain; F-box-like domain	PF00646.33; PF12937.7	F-box; F-box-like	F-box domain; F-box-like	A0A3B5YRU7_WHEAT
5798103_Z	R	SNP	TGCAGGGACCAAATTGCAGTACCAAACTCTCACCCG	36	1RS			Lo7_v2_contig_1380836_1R	8.2e-09
5798455_A	S	SNP	TGCAGATGGTAGTCCATACATAAACACTACCG	32				Lo7_v2_contig_64093_1R	8.9e-06	TRIDC1AG049770.4_tdi_cdna	2.94e-08	CL0123; CL0123; CL0123; CL0063; CL0063; CL0063	HTH; HTH; HTH; NADP_Rossmann; NADP_Rossmann; NADP_Rossmann	Helix-turn-helix clan; Helix-turn-helix clan; Helix-turn-helix clan; FAD/NAD(P)-binding Rossmann fold Superfamily; FAD/NAD(P)-binding Rossmann fold Superfamily; FAD/NAD(P)-binding Rossmann fold Superfamily	PF08100.11; PF16864.5; PF09339.10; PF00891.18; PF13649.6; PF05891.12	Dimerisation; Dimerisation2; HTH_IclR; Methyltransf_2; Methyltransf_25; Methyltransf_PK	Dimerisation domain; Dimerisation domain; IclR helix-turn-helix domain; O-methyltransferase domain; Methyltransferase domain; AdoMet dependent proline di-methyltransferase	A0A3B5Y4N7_WHEAT			[MF] O-methyltransferase activity [GO:0008171]; [MF] protein dimerization activity [GO:0046983]
5799609	S	SNP	TGCAGAAGACGTGGTCCTGGGTCCTTAGCACCGCGTCGGCGAGCGGGGCCGAGGATACCACGACGGCCC	69		Sc1Loc02160029.1	1.73e-26	Lo7_v2_contig_9380_1R	4.98e-25	Sc1Loc02160029.1	9.97e-25				PF00067.22	p450	Cytochrome P450	M8BM98_AEGTA			[MF] heme binding [GO:0020037]; [MF] iron ion binding [GO:0005506]; [MF] monooxygenase activity [GO:0004497]; [MF] oxidoreductase activity, acting on paired donors, with incorporation or reduction of molecular oxygen [GO:0016705]
5800418	S	SNP	TGCAGCCGACGTCACGTCAGCTGGAGGCGCTGGATCTCGTGGCATACACGGCGAGCCGCTGCCTGTGCC	69		Sc1Loc01350418.1	3.34e-10	Lo7_v2_contig_263549_1R	9.62e-09	TraesCS3D02G002100.1_tae_cdna	1.92e-27	CL0016; CL0016	PKinase; PKinase	Protein kinase superfamily; Protein kinase superfamily	PF00069.25; PF07714.17; PF05659.11	Pkinase; Pkinase_Tyr; RPW8	Protein kinase domain; Protein tyrosine kinase; Arabidopsis broad-spectrum mildew resistance protein RPW8	A0A3B6GKE5_WHEAT	[BP] cell surface receptor signaling pathway [GO:0007166]		[MF] ATP binding [GO:0005524]; [MF] protein kinase activity [GO:0004672]
5800470_A	R	SNP	TGCAGTAGAGGATATGAAGAGATGGTGAGGTGTAGGGGTGAAAAATCCCAGCAAAGAAGGAAGGAGGGA	69		Sc0Loc01721725.1	2.4e-18	Lo7_v2_contig_1362824_1R	2.12e-23	Sc0Loc01721725.1	1.39e-16							A0A3B6AY35_WHEAT
5801799_A	R	SNP	TGCAGAGCGGCGCACACCTGAGCCGCCGCTTCTTCCTTGTCTCCGTCCAGCCTTCCCCTCAGGACCCGA	69	1RS	Sc1Loc00224997.2	2.56e-24	Lo7_v2_contig_1353721_1R	7.39e-23	TraesCS1A02G187000.1_tae_cdna	6.71e-27	CL0497; CL0497; CL0497; CL0172; CL0172; CL0172	GST_C; GST_C; GST_C; Thioredoxin; Thioredoxin; Thioredoxin	Glutathione S-transferase, C-terminal domain; Glutathione S-transferase, C-terminal domain; Glutathione S-transferase, C-terminal domain; Thioredoxin-like; Thioredoxin-like; Thioredoxin-like	PF00043.25; PF13410.6; PF14497.6; PF02798.20; PF13409.6; PF13417.6	GST_C; GST_C_2; GST_C_3; GST_N; GST_N_2; GST_N_3	Glutathione S-transferase, C-terminal domain; Glutathione S-transferase, C-terminal domain; Glutathione S-transferase, C-terminal domain; Glutathione S-transferase, N-terminal domain; Glutathione S-transferase, N-terminal domain; Glutathione S-transferase, N-terminal domain	A0A3B5XZ75_WHEAT
5801953	S	SNP	TGCAGCTGCTGGTCGCCGCGGGGCCGCCGGTGCCCTACACGCTGTCCTTCACGGACCTCTCCTACCGCG	69	1RS	Sc5Loc01434925.1	7.35e-06	Lo7_v2_contig_1351623_1R	9.61e-28	TraesCS1D02G052000.1_tae_cdna	5.16e-22	CL0023; CL0023; CL0023; CL0023; CL0023; CL0023; CL0023; CL0023; CL0023; CL0181; CL0181; CL0023; CL0023; CL0023; CL0023; CL0023; CL0023; CL0023	P-loop_NTPase; P-loop_NTPase; P-loop_NTPase; P-loop_NTPase; P-loop_NTPase; P-loop_NTPase; P-loop_NTPase; P-loop_NTPase; P-loop_NTPase; ABC-2; ABC-2; P-loop_NTPase; P-loop_NTPase; P-loop_NTPase; P-loop_NTPase; P-loop_NTPase; P-loop_NTPase; P-loop_NTPase	P-loop containing nucleoside triphosphate hydrolase superfamily; P-loop containing nucleoside triphosphate hydrolase superfamily; P-loop containing nucleoside triphosphate hydrolase superfamily; P-loop containing nucleoside triphosphate hydrolase superfamily; P-loop containing nucleoside triphosphate hydrolase superfamily; P-loop containing nucleoside triphosphate hydrolase superfamily; P-loop co…	PF13191.6; PF13238.6; PF13304.6; PF13401.6; PF13476.6; PF13481.6; PF13521.6; PF13555.6; PF13671.6; PF01061.24; PF12698.7; PF00005.27; PF01935.17; PF03308.16; PF01926.23; PF05729.12; PF03193.16; PF02463.19	AAA_16; AAA_18; AAA_21; AAA_22; AAA_23; AAA_25; AAA_28; AAA_29; AAA_33; ABC2_membrane; ABC2_membrane_3; ABC_tran; DUF87; MeaB; MMR_HSR1; NACHT; RsgA_GTPase; SMC_N	AAA ATPase domain; AAA domain; AAA domain, putative AbiEii toxin, Type IV TA system; AAA domain; AAA domain; AAA domain; AAA domain; P-loop containing region of AAA domain; AAA domain; ABC-2 type transporter; ABC-2 family transporter protein; ABC transporter; Helicase HerA, central domain; Methylmalonyl Co-A mutase-associated GTPase MeaB; 50S ribosome-binding GTPase; NACHT domain; RsgA GTPase; Re…	A0A3B5ZNJ6_WHEAT		[CC] integral component of membrane [GO:0016021]	[MF] ATP binding [GO:0005524]; [MF] ATPase activity [GO:0016887]
5804205	R	SNP	TGCAGCCTCCGACCCCAGCAGTTATTGAAGCAGAAGCCG	39				Lo7_v2_contig_68518_1R	2.82e-09
5804317_A	S	SNP	TGCAGGTCATGACGAACGACTTCAAGACGGTGCTCGGCCG	40		Sc0Loc01972333.1	1.54e-09	Lo7_v2_contig_61765_1R	3.72e-08	TraesCS1D02G348000.1_tae_cdna	3.2e-12	CL0159; CL0123; CL0022; CL0022; CL0022; CL0022; CL0202; CL0016; CL0016	E-set; HTH; LRR; LRR; LRR; LRR; GBD; PKinase; PKinase	Ig-like fold superfamily (E-set); Helix-turn-helix clan; Leucine Rich Repeat; Leucine Rich Repeat; Leucine Rich Repeat; Leucine Rich Repeat; Galactose-binding domain-like superfamily; Protein kinase superfamily; Protein kinase superfamily	PF14610.6; PF07825.11; PF00560.33; PF12799.7; PF13516.6; PF13855.6; PF12819.7; PF00069.25; PF07714.17	DUF4448; Exc; LRR_1; LRR_4; LRR_6; LRR_8; Malectin_like; Pkinase; Pkinase_Tyr	Protein of unknown function (DUF4448); Excisionase-like protein; Leucine Rich Repeat; Leucine Rich repeats (2 copies); Leucine Rich repeat; Leucine rich repeat; Malectin-like domain; Protein kinase domain; Protein tyrosine kinase	A0A3B5ZYZ7_WHEAT		[CC] integral component of membrane [GO:0016021]	[MF] ATP binding [GO:0005524]; [MF] protein kinase activity [GO:0004672]
5804463_A	R	SNP	TGCAGAGCAACCAGGGGTTCGGCCTCGTCGGGTTCAGCACGTCCACGCTGGTCACGCTCGGCGCGTGCC	69	1RS	Sc1Loc01936773.1	7.35e-25	Lo7_v2_contig_60962_1R	2.12e-23	TRIDC1BG010200.2_tdi_cdna	1.92e-27	CL0062	APC	APC superfamily	PF00860.20	Xan_ur_permease	Permease family	A0A3B5YSC5_WHEAT		[CC] integral component of membrane [GO:0016021]	[MF] purine nucleobase transmembrane transporter activity [GO:0005345]
5805035_A	S	SNP	TGCAGGGCAGGTGCAGCTTCAAGGATAAATAGGGTCCAGCTCAGATCACACTCAGGGAAGATACCAGAA	69	1RS	Sc1Loc00306901.1	1.42e-27	Lo7_v2_contig_1364359_1R	4.09e-26	Sc1Loc00306901.1	8.18e-26							A0A3B5ZNM8_WHEAT
6040531	S	SNP	TGCAGGGCCTGGCCCGTTCCATGTCTCTGGGAAAGGAGAGCAAGGTGGAGGAGGAGCACCAGGGGATGG	69		Sc1Loc02017191.1	1.97e-19	Lo7_v2_contig_67505_1R	5.68e-18	AET5Gv20240800.1_ata_cdna	9.97e-25				PF18084.1	ARTD15_N	ARTD15 N-terminal domain	A0A3B6SS87_WHEAT			[MF] protein serine/threonine phosphatase activity [GO:0004722]
6043063	S	SNP	TGCAGCTCCGCCGCCCTGCGCGCATCACCACGCTCCGTTGCACTGGAGCTCCGCCCACCTGCCCACCGA	69				Lo7_v2_contig_1389776_1R	3.36e-08
6210914	S	SNP	TGCAGCACAGTTCAAGCTCGCCTGGTGGTACGCCG	35		Sc1Loc00075619.1	2.78e-11	Lo7_v2_contig_125654_1R	6.06e-10	Sc1Loc00075619.1	1.1e-09	CL0023; CL0023	P-loop_NTPase; P-loop_NTPase	P-loop containing nucleoside triphosphate hydrolase superfamily; P-loop containing nucleoside triphosphate hydrolase superfamily	PF13191.6; PF09609.10; PF00931.22; PF18052.1	AAA_16; Cas_GSU0054; NB-ARC; Rx_N	AAA ATPase domain; CRISPR-associated protein, GSU0054 family (Cas_GSU0054); NB-ARC domain; Rx N-terminal domain	A0A3B5Y4V0_WHEAT
7069209_A	S	SNP	TGCAGCGGCCGTTGGACGAGGCAAGCGGCACCCG	34		Sc1Loc00479028.1	8.96e-11	Lo7_v2_contig_1400140_1R	1.88e-09	Sc1Loc00479028.1	3.37e-09							A0A3B6A017_WHEAT
7094080	S	SNP	TGCAGCTGCCAGCCGAGCCGACGAGCTGCTGACCACGCACGCCGGCCTCGGCGGCTACCGCGTCCGAGA	69		Sc2Loc00170379.4	2.25e-12	Lo7_v2_contig_84186_1R	2.94e-15	HORVU7Hr1G031800.2_hvu_cdna	6.29e-21	CL0113; CL0113	GT-B; GT-B	Glycosyl transferase clan GT-B; Glycosyl transferase clan GT-B	PF04101.16; PF00201.18	Glyco_tran_28_C; UDPGT	Glycosyltransferase family 28 C-terminal domain; UDP-glucoronosyl and UDP-glucosyl transferase	A0A287VYC4_HORVV			[MF] transferase activity, transferring hexosyl groups [GO:0016758]
7415392	R	SNP	TGCAGCTACCTTGCTTCCCCAAAACTCATCCTTCTTGTGTACACCTTCATGTACCG	56				Lo7_v2_contig_269918_1R	6.57e-09
7491244_A	S	SNP	TGCAGTGGGTACATGGCTCCCGAGTACGCGATGGACGGAGTGTTCTCGGTGAAATCAGACGTGTTCAGC	69		Sc1Loc00087949.1	3.8e-22	Lo7_v2_contig_126702_1R	2.12e-23	AET1Gv20763400.18_ata_cdna	1.92e-27	CL0016; CL0159; CL0016; CL0016; CL0016; CL0016	PKinase; E-set; PKinase; PKinase; PKinase; PKinase	Protein kinase superfamily; Ig-like fold superfamily (E-set); Protein kinase superfamily; Protein kinase superfamily; Protein kinase superfamily; Protein kinase superfamily	PF01636.23; PF10883.8; PF14610.6; PF12330.8; PF00069.25; PF07714.17; PF18861.1; PF01163.22; PF08693.10	APH; DUF2681; DUF4448; Haspin_kinase; Pkinase; Pkinase_Tyr; PTP_tm; RIO1; SKG6	Phosphotransferase enzyme family; Protein of unknown function (DUF2681); Protein of unknown function (DUF4448); Haspin like kinase domain; Protein kinase domain; Protein tyrosine kinase; Transmembrane domain of protein tyrosine phosphatase, receptor type J; RIO1 family; Transmembrane alpha-helix domain	A0A3B5ZYM3_WHEAT	[BP] recognition of pollen [GO:0048544]	[CC] integral component of membrane [GO:0016021]	[MF] ATP binding [GO:0005524]; [MF] protein serine/threonine kinase activity [GO:0004674]
7503610_A	R	SNP	TGCAGGTCCTCCTCCACGTACTCGTAGCTGAAGCCCTTGAGGCGAAGCGCGATCTGCACCCGCACCACG	69		Sc3Loc00701045.2	7.35e-25	Lo7_v2_contig_1350286_1R	5.68e-18	TraesCS5D02G027300.1_tae_cdna	1.92e-27	CL0497; CL0172; CL0172; CL0172; CL0172	GST_C; Thioredoxin; Thioredoxin; Thioredoxin; Thioredoxin	Glutathione S-transferase, C-terminal domain; Thioredoxin-like; Thioredoxin-like; Thioredoxin-like; Thioredoxin-like	PF13410.6; PF02798.20; PF13409.6; PF13417.6; PF17172.4	GST_C_2; GST_N; GST_N_2; GST_N_3; GST_N_4	Glutathione S-transferase, C-terminal domain; Glutathione S-transferase, N-terminal domain; Glutathione S-transferase, N-terminal domain; Glutathione S-transferase, N-terminal domain; Glutathione S-transferase N-terminal domain	A0A3B6MK45_WHEAT
7512586_A	R	SNP	TGCAGAACAGCGAGTTCGACAGCGGGCTGATGGGCTGGCTGGTGCCGCCG	50	1RS			Lo7_v2_contig_1345427_1R	5.4e-09	TraesCS2B02G537100.1_tae_cdna	2.18e-17	CL0159; CL0287; CL0202; CL0058	E-set; Transthyretin; GBD; Glyco_hydro_tim	Ig-like fold superfamily (E-set); Transthyretin superfamily; Galactose-binding domain-like superfamily; Tim barrel glycosyl hydrolase superfamily	PF02369.16; PF13620.6; PF02018.17; PF00331.20	Big_1; CarboxypepD_reg; CBM_4_9; Glyco_hydro_10	Bacterial Ig-like domain (group 1); Carboxypeptidase regulatory-like domain; Carbohydrate binding domain; Glycosyl hydrolase family 10	A0A3B6CER8_WHEAT	[BP] carbohydrate metabolic process [GO:0005975]		[MF] hydrolase activity, hydrolyzing O-glycosyl compounds [GO:0004553]
7513221_A	R	SNP	TGCAGCTCGCCATCCTCGCTGCTACCGTCACGTACCAGACCG	42				Lo7_v2_contig_384604_1R	3.52e-09	TRIUR3_28741-T1_tur_cdna	3.06e-13	CL0347	Tetraspannin	Tetraspannin-like	PF15959.5; PF13962.6; PF00335.20	DUF4762; PGG; Tetraspanin	Domain of unknown function (DUF4762); Domain of unknown function; Tetraspanin family	M7YFU3_TRIUA		[CC] integral component of membrane [GO:0016021]
7513495_A	S	SNP	TGCAGCATGTCCCTTAGTTGGCACTGGAGAGTATCCAGATTATCAACACGCGGGCACTCCCTCTTGGCC	69		Sc1Loc01905462.1	1.24e-15	Lo7_v2_contig_576825_1R	3.58e-14	TRIDC6AG060870.2_tdi_cdna	1.92e-27	CL0023; CL0023; CL0022; CL0022; CL0023; CL0023	P-loop_NTPase; P-loop_NTPase; LRR; LRR; P-loop_NTPase; P-loop_NTPase	P-loop containing nucleoside triphosphate hydrolase superfamily; P-loop containing nucleoside triphosphate hydrolase superfamily; Leucine Rich Repeat; Leucine Rich Repeat; P-loop containing nucleoside triphosphate hydrolase superfamily; P-loop containing nucleoside triphosphate hydrolase superfamily	PF13191.6; PF13401.6; PF12799.7; PF13855.6; PF05729.12; PF00931.22; PF18052.1; PF15930.5	AAA_16; AAA_22; LRR_4; LRR_8; NACHT; NB-ARC; Rx_N; YdiH	AAA ATPase domain; AAA domain; Leucine Rich repeats (2 copies); Leucine rich repeat; NACHT domain; NB-ARC domain; Rx N-terminal domain; Domain of unknown function	A0A3B6UAT9_WHEAT			[MF] ADP binding [GO:0043531]
7513681	R	SNP	TGCAGGCAATACTTAACACTGCTGCCAAGTTTGTGATGATTTCGTGGGTTGTCACGCAGCGCGGGCCAA	69		Sc1Loc00997409.1	1.62e-20	Lo7_v2_contig_18508_1R	1.1e-20	TraesCS4B02G351800.1_tae_cdna	2.34e-26	CL0184; CL0184	DMT; DMT	Drug/Metabolite transporter superfamily; Drug/Metabolite transporter superfamily	PF02656.15; PF00892.20; PF10639.9	DUF202; EamA; TMEM234	Domain of unknown function (DUF202); EamA-like transporter family; Putative transmembrane family 234	A0A3B6IX88_WHEAT		[CC] integral component of membrane [GO:0016021]	[MF] transmembrane transporter activity [GO:0022857]
9723210	R	SNP	TGCAGCTGGTGAGGTGGCACCGCGTCTGCCGCACCACCGTGTCGAAGATCTTCTCCGCGTTGTAGCTCG	69		Sc1Loc02024941.1	8.95e-24	Lo7_v2_contig_6835_1R	2.58e-22	AET2Gv20542100.14_ata_cdna	1.92e-27	CL0225	FtsL	FtsL-like superfamily	PF07464.11; PF04513.12; PF04977.15; PF14932.6; PF01608.17; PF10018.9; PF14772.6; PF04102.12; PF08317.11; PF13972.6; PF01496.19	ApoLp-III; Baculo_PEP_C; DivIC; HAUS-augmin3; I_LWEQ; Med4; NYD-SP28; SlyX; Spc7; TetR; V_ATPase_I	Apolipophorin-III precursor (apoLp-III); Baculovirus polyhedron envelope protein, PEP, C terminus; Septum formation initiator; HAUS augmin-like complex subunit 3; I/LWEQ domain; Vitamin-D-receptor interacting Mediator subunit 4; Sperm tail; SlyX; Spc7 kinetochore protein; Bacterial transcriptional repressor; V-type ATPase 116kDa subunit family	A0A2X0S5A1_WHEAT	[BP] spindle assembly [GO:0051225]	[CC] HAUS complex [GO:0070652]
9724176	S	SNP	TGCAGCCCGCGTTCCTCTCCTCTGACCGCACACATCGCGCCGCTGCCCGAGTTACTCTGCTCTGACCGC	69				Lo7_v2_contig_291410_1R	1.86e-11
9724715	S	SNP	TGCAGCCTAGTTTTGTTGTCAGTTCTCTGTTTTTGATGGATCTGATATGGTTAGACCTATCTGGTTTTT	69		Sc1Loc00312579.1	1.52e-14	Lo7_v2_contig_1365189_1R	8.43e-16	AET7Gv20514800.14_ata_cdna	3.97e-17							A0A1J3IHA9_NOCCA
9766672	R	SNP	TGCAGATTGATAATACATTGCCGTGCGAATGTTTAAGAGCTAAACCCAGCTACAAATCAATTCTTTTTT	69				Lo7_v2_contig_1351182_1R	4.98e-06
10984347	S	SNP	TGCAGAACAGCAGCAGGGAAGTATCCAGATAACCG	35	1RS			Lo7_v2_contig_2898783_1R	1.33e-05	TRIUR3_15612-T1_tur_cdna	1.35e-08	CL0378; CL0531	ANL; AMP-binding_C	ANL superfamily; AMP-binding enzyme C-terminal domain superfamily	PF00501.28; PF13193.6	AMP-binding; AMP-binding_C	AMP-binding enzyme; AMP-binding enzyme C-terminal domain	M8ADR7_TRIUA			[MF] catalytic activity [GO:0003824]
11313374	R	SNP	TGCAGCAGCGTGGCCTTCCCGGCCTCCGCCAGCTCGACACGGCCG	45				Lo7_v2_contig_1377998_1R	3.47e-10
15327073	R	SNP	TGCAGCAGATGGCGCTCCTCACCGGAATCCCTGCGGGGCCAGCCGATGCCTACACCATCAACGGCAAGC	69	1RS	Sc1Loc01952867.1	2.1e-25	Lo7_v2_contig_62031_1R	6.06e-24	TraesCS1D02G044300.1_tae_cdna	1.92e-27	CL0026; CL0026; CL0026	CU_oxidase; CU_oxidase; CU_oxidase	Multicopper oxidase-like domain; Multicopper oxidase-like domain; Multicopper oxidase-like domain	PF00394.22; PF07731.14; PF07732.15	Cu-oxidase; Cu-oxidase_2; Cu-oxidase_3	Multicopper oxidase; Multicopper oxidase; Multicopper oxidase	A0A3B5ZNB4_WHEAT	[BP] lignin catabolic process [GO:0046274]	[CC] apoplast [GO:0048046]	[MF] copper ion binding [GO:0005507]; [MF] hydroquinone:oxygen oxidoreductase activity [GO:0052716]
17357760	R	SNP	TGCAGTAACGGATCCGCGCGGAGCAAACTCGTAAGCCATAAAGTAGATCAAAGACAAAGTTAGGGCCGA	69				Lo7_v2_contig_14324_1R	2.41e-16
17382910_Z	R	SNP	TGCAGGGCGCAGCCGTGGCGGGCAGACTCGGAAGGAGCAGATGGGGGAGGAGGGGTACAGTGAGATGGG	69		Sc1Loc01747228.1	6.03e-26	Lo7_v2_contig_377396_1R	4.09e-26	Sc1Loc01747228.1	3.48e-24	CL0385	Hydrophilin	Hydrophilin-like superfamily	PF00477.17	LEA_5	Small hydrophilic plant seed protein	A0A3B5ZUU2_WHEAT
17383019	R	SNP	TGCAGTCACGTGTGTGTAGCAGCTAGCCACGGTTAAGGTACTCGAGGTATGTGCGTACATGCGCATGTG	69				Lo7_v2_contig_2888062_1R	8.43e-16
17396697_A	S	SNP	TGCAGCTGACCACGGAGCAACGTGAGCCACGCACACCAGATTTACAACTAATCAGAAGAGACGGAAATG	69				Lo7_v2_contig_1362129_1R	1.34e-19	AET1Gv20815100.2_ata_cdna	1.92e-27				PF04720.12	PDDEXK_6	PDDEXK-like family of unknown function	A0A3B5ZYT0_WHEAT
17399893	R	SNP	TGCAGAGCCGACGGGTGGTAGCGGGCGGGGGCACACGCCCCAACCACCCAACCCCAACTCCG	62		Sc0Loc01737838.1	6.63e-12	Lo7_v2_contig_155030_1R	2.6e-21	AET3Gv20587100.1_ata_cdna	4.26e-22	CL0058; CL0058; CL0058; CL0058	Glyco_hydro_tim; Glyco_hydro_tim; Glyco_hydro_tim; Glyco_hydro_tim	Tim barrel glycosyl hydrolase superfamily; Tim barrel glycosyl hydrolase superfamily; Tim barrel glycosyl hydrolase superfamily; Tim barrel glycosyl hydrolase superfamily	PF00150.18; PF02836.17; PF02449.15; PF11790.8	Cellulase; Glyco_hydro_2_C; Glyco_hydro_42; Glyco_hydro_cc	Cellulase (glycosyl hydrolase family 5); Glycosyl hydrolases family 2, TIM barrel domain; Beta-galactosidase; Glycosyl hydrolase catalytic core	A0A3B6GUD6_WHEAT	[BP] carbohydrate metabolic process [GO:0005975]		[MF] hydrolase activity, hydrolyzing O-glycosyl compounds [GO:0004553]
17400714_B	R	SNP	TGCAGCTCGCGCGTGCCTGCGCGCGAGCCCGCCTTGCCCCG	41				Lo7_v2_contig_517828_1R	5.94e-06
17401543	R	SNP	TGCAGTTTGGTCATCATGTCCAGTAAAGAGTTTCCTTTGACCGAATTTTCATCACCG	57	1RS	Sc1Loc01750792.1	9.12e-16	Lo7_v2_contig_380255_1R	2.54e-14	Sc1Loc01750792.1	5.02e-14	CL0022; CL0022; CL0023	LRR; LRR; P-loop_NTPase	Leucine Rich Repeat; Leucine Rich Repeat; P-loop containing nucleoside triphosphate hydrolase superfamily	PF12799.7; PF13855.6; PF00931.22	LRR_4; LRR_8; NB-ARC	Leucine Rich repeats (2 copies); Leucine rich repeat; NB-ARC domain	A0A3B5ZP06_WHEAT			[MF] ADP binding [GO:0043531]
17402523_Z	S	SNP	TGCAGCAGTGCGTCCTCCAGCTCGGCCACAACTTCCTCTTCACGGACGTGGACGTGGTGTGGCTCCGAG	69		Sc1Loc00232559.7	8.95e-24	Lo7_v2_contig_1354590_1R	2.58e-22	TraesCS1D02G328100.1_tae_cdna	2.34e-26	CL0110	GT-A	Glycosyl transferase clan GT-A	PF03407.16	Nucleotid_trans	Nucleotide-diphospho-sugar transferase	A0A3B6A019_WHEAT		[CC] integral component of membrane [GO:0016021]
17403363	S	SNP	TGCAGGATGCTAATCGGAGGAAGAGGGATTACGCCGTCACCG	42	1RS	Sc1Loc01983690.4	1.72e-09	Lo7_v2_contig_64342_1R	4.29e-08	TraesCS1D02G017600.1_tae_cdna	3.06e-13	CL0023; CL0023; CL0023; CL0023; CL0023; CL0023; CL0023; CL0023; CL0023; CL0023; CL0023; CL0023; CL0023; CL0023; CL0023; CL0023; CL0022; CL0022; CL0023; CL0023; CL0023	P-loop_NTPase; P-loop_NTPase; P-loop_NTPase; P-loop_NTPase; P-loop_NTPase; P-loop_NTPase; P-loop_NTPase; P-loop_NTPase; P-loop_NTPase; P-loop_NTPase; P-loop_NTPase; P-loop_NTPase; P-loop_NTPase; P-loop_NTPase; P-loop_NTPase; P-loop_NTPase; LRR; LRR; P-loop_NTPase; P-loop_NTPase; P-loop_NTPase	P-loop containing nucleoside triphosphate hydrolase superfamily; P-loop containing nucleoside triphosphate hydrolase superfamily; P-loop containing nucleoside triphosphate hydrolase superfamily; P-loop containing nucleoside triphosphate hydrolase superfamily; P-loop containing nucleoside triphosphate hydrolase superfamily; P-loop containing nucleoside triphosphate hydrolase superfamily; P-loop co…	PF00004.29; PF13173.6; PF13191.6; PF13207.6; PF13238.6; PF13245.6; PF13401.6; PF13479.6; PF13555.6; PF13604.6; PF13671.6; PF07728.14; PF06745.13; PF01637.18; PF03029.17; PF02492.19; PF06476.12; PF12799.7; PF13855.6; PF00931.22; PF03266.15; PF18052.1; PF01443.18	AAA; AAA_14; AAA_16; AAA_17; AAA_18; AAA_19; AAA_22; AAA_24; AAA_29; AAA_30; AAA_33; AAA_5; ATPase; ATPase_2; ATP_bind_1; cobW; DUF1090; LRR_4; LRR_8; NB-ARC; NTPase_1; Rx_N; Viral_helicase1	ATPase family associated with various cellular activities (AAA); AAA domain; AAA ATPase domain; AAA domain; AAA domain; AAA domain; AAA domain; AAA domain; P-loop containing region of AAA domain; AAA domain; AAA domain; AAA domain (dynein-related subfamily); KaiC; ATPase domain predominantly from Archaea; Conserved hypothetical ATP binding protein; CobW/HypB/UreG, nucleotide-binding domain; Prote…	A0A3B5ZP75_WHEAT			[MF] ADP binding [GO:0043531]
23884336	R	SNP	TGCAGATCCTGGACCTCGACTCCGGCAGAGGCTGGGACCTGGCCACCAAGCTCATCTCGCAGCGGGAGA	69		Sc1Loc01923685.1	1.42e-27	Lo7_v2_contig_60125_1R	4.09e-26	TRIDC1BG050640.1_tdi_cdna	1.92e-27	CL0016; CL0016; CL0016; CL0016; CL0016; CL0016; CL0016; CL0016; CL0016	PKinase; PKinase; PKinase; PKinase; PKinase; PKinase; PKinase; PKinase; PKinase	Protein kinase superfamily; Protein kinase superfamily; Protein kinase superfamily; Protein kinase superfamily; Protein kinase superfamily; Protein kinase superfamily; Protein kinase superfamily; Protein kinase superfamily; Protein kinase superfamily	PF01636.23; PF13095.6; PF06293.14; PF14531.6; PF00069.25; PF17667.1; PF07714.17; PF07387.11; PF10707.9	APH; FTA2; Kdo; Kinase-like; Pkinase; Pkinase_fungal; Pkinase_Tyr; Seadorna_VP7; YrbL-PhoP_reg	Phosphotransferase enzyme family; Kinetochore Sim4 complex subunit FTA2; Lipopolysaccharide kinase (Kdo/WaaP) family; Kinase-like; Protein kinase domain; Fungal protein kinase; Protein tyrosine kinase; Seadornavirus VP7; PhoP regulatory network protein YrbL	A0A3B5Z0G5_WHEAT			[MF] ATP binding [GO:0005524]; [MF] protein kinase activity [GO:0004672]
26672836	R	SNP	TGCAGAGAAGGCAAGTCACTGTTGCGATCTGGAGAGGAAGGAGGTCCGTGCTTGGGGGTCCTTTTTCTG	69		Sc1Loc00703486.1	3.8e-22	Lo7_v2_contig_148352_1R	1.1e-20	Sc1Loc00703486.1	2.19e-20	CL0484	Peroxisome	Peroxisome-like domain	PF02453.17	Reticulon	Reticulon
100075879	R	SNP	TGCAGCCTCCCCGGCGGCCGGCGGCGACGCTGGCGTGGGTGCGGTCCGAGATCAGGTTCGCTCCTCTGG	69				Lo7_v2_contig_1354597_1R	9.61e-28	TRIDC1BG060800.1_tdi_cdna	9.97e-25							A0A3L6DIC3_MAIZE
100078340	R	SNP	TGCAGAAGAAAGCAAAGCGAAAAGGATTGGTTCATTCTGTAAAATTGTGACAAGGAGACCTTCAAGTTT	69				Lo7_v2_contig_14929_1R	2.12e-23	TRIDC7AG071910.2_tdi_cdna	9.97e-25
100098249	S	SNP	TGCAGCATCCCGCCTCTCCTCCGCCGCGCTTCTCCAGCCGCCG	43	1RS			Lo7_v2_contig_2870234_1R	5.58e-07	TraesCS1D02G053400.1_tae_cdna	2.07e-09				PF10231.9; PF07765.12	DUF2315; KIP1	Apoptogenic protein 1; KIP1-like protein	A0A3B5ZQC7_WHEAT			[MF] actin binding [GO:0003779]
100101192	R	SNP	TGCAGGCCTCCCTCTCCACCAAGCCCAGCCGGCCTCTTCTGCTTCCAGCCG	51				Lo7_v2_contig_1441243_1R	2.79e-06
100120048	S	SNP	TGCAGTGCTCCGAATCGGGTCCTGTGCGACGGTGCTCTGGGAGAAATCCCTGCTCACCCATTGTGTGAG	69	1RS			Lo7_v2_contig_67370_1R	2.94e-15	AET6Gv20235400.17_ata_cdna	2.19e-20
100129727	S	SNP	TGCAGCCCAGCGGCGCCGGCGCATCTTCTCTCCCCACGCCGTCCCG	46				Lo7_v2_contig_498121_1R	1.9e-07	TraesCS1A02G408800.2_tae_cdna	2.65e-15	CL0063; CL0063	NADP_Rossmann; NADP_Rossmann	FAD/NAD(P)-binding Rossmann fold Superfamily; FAD/NAD(P)-binding Rossmann fold Superfamily	PF00106.25; PF13561.6	adh_short; adh_short_C2	short chain dehydrogenase; Enoyl-(Acyl carrier protein) reductase	A0A3B5Y6Z5_WHEAT
100147210_A	S	SNP	TGCAGCACCTCGCGGCCTCGTCGGCGGGCCCCGCCGGGGACCAGCGCGGCGCCG	54	1RS			Lo7_v2_contig_2877014_1R	3.16e-06	TRIDC1AG016970.1_tdi_cdna	1.67e-19	CL0023; CL0023	P-loop_NTPase; P-loop_NTPase	P-loop containing nucleoside triphosphate hydrolase superfamily; P-loop containing nucleoside triphosphate hydrolase superfamily	PF00225.23; PF16796.5	Kinesin; Microtub_bd	Kinesin motor domain; Microtubule binding	A0A3B5XVS2_WHEAT	[BP] microtubule-based movement [GO:0007018]	[CC] microtubule [GO:0005874]	[MF] ATP binding [GO:0005524]; [MF] microtubule binding [GO:0008017]; [MF] microtubule motor activity [GO:0003777]
100153759	R	SNP	TGCAGCATTTGTTAGATCAATGCTAAGTAATTCATGCATCGACCAAGTAATTCTTGCATCAAGACATGT	69				Lo7_v2_contig_215481_1R	2.26e-10
100154320	R	SNP	TGCAGCGTCAGGTTGTGGAGAGCCCCCATCAGCGCCGCCTGATCCACTCCATCCGAAGCCTGTGTGGTG	69				Lo7_v2_contig_264672_1R	8.43e-16
100169000	R	SNP	TGCAGGCATGGGTGAGGCGAACACGTCCGGCTCTGCCTGAGACCCAAGAGCAGCAGCGGACATGTCCGA	69				Lo7_v2_contig_235955_1R	1.52e-12
100172076	S	SNP	TGCAGATGCACATTCGAGAGGCTCAGCTCTGTCATCCGCCGGAAAGCGGCAGGTTCGGCAGGCTCCGAG	69				Lo7_v2_contig_2875696_1R	3.14e-21	TraesCS1D02G334300.1_tae_cdna	6.29e-21	CL0578; CL0271; CL0271	AbiEI; F-box; F-box	Antitoxin of Type IV toxin-antitoxin, Abi system; F-box-like domain; F-box-like domain	PF09407.10; PF00646.33; PF12937.7	AbiEi_1; F-box; F-box-like	AbiEi antitoxin C-terminal domain; F-box domain; F-box-like	A0A3B6A096_WHEAT
100178479	R	SNP	TGCAGTCGTCGCTCATCATGTCGGCGGTGGTGTCCGTGGTCATCGCCGTCATGTGGCTGTTCACGGAGC	69		Sc2Loc00085442.3	2.1e-25	Lo7_v2_contig_76301_1R	2.58e-22	TRIUR3_10511-T1_tur_cdna	8.18e-26	CL0222	MviN_MATE	MviN, MATE-like superfamily	PF01554.18	MatE	MatE	M8A5X8_TRIUA		[CC] integral component of membrane [GO:0016021]	[MF] antiporter activity [GO:0015297]; [MF] drug transmembrane transporter activity [GO:0015238]
100180958_A	S	SNP	TGCAGGCGTCACCATCACCTCCTGGATCAGCGCCTCGATCTCTGGATAGGTGGCATGGTAGTCGACGGA	69		Sc1Loc01446640.1	1.73e-26	Lo7_v2_contig_2869883_1R	4.98e-25	TRIUR3_02117-T1_tur_cdna	8.18e-26	CL0023; CL0023; CL0023; CL0023; CL0023; CL0023; CL0023; CL0023; CL0023; CL0023; CL0023; CL0023; CL0023; CL0023; CL0023; CL0023; CL0023; CL0023	P-loop_NTPase; P-loop_NTPase; P-loop_NTPase; P-loop_NTPase; P-loop_NTPase; P-loop_NTPase; P-loop_NTPase; P-loop_NTPase; P-loop_NTPase; P-loop_NTPase; P-loop_NTPase; P-loop_NTPase; P-loop_NTPase; P-loop_NTPase; P-loop_NTPase; P-loop_NTPase; P-loop_NTPase; P-loop_NTPase	P-loop containing nucleoside triphosphate hydrolase superfamily; P-loop containing nucleoside triphosphate hydrolase superfamily; P-loop containing nucleoside triphosphate hydrolase superfamily; P-loop containing nucleoside triphosphate hydrolase superfamily; P-loop containing nucleoside triphosphate hydrolase superfamily; P-loop containing nucleoside triphosphate hydrolase superfamily; P-loop co…	PF00004.29; PF13086.6; PF13191.6; PF13207.6; PF13238.6; PF13304.6; PF13401.6; PF13476.6; PF13479.6; PF13521.6; PF13555.6; PF07728.14; PF12775.7; PF14363.6; PF00005.27; PF05673.13; PF01926.23; PF00910.22; PF05496.12	AAA; AAA_11; AAA_16; AAA_17; AAA_18; AAA_21; AAA_22; AAA_23; AAA_24; AAA_28; AAA_29; AAA_5; AAA_7; AAA_assoc; ABC_tran; DUF815; MMR_HSR1; RNA_helicase; RuvB_N	ATPase family associated with various cellular activities (AAA); AAA domain; AAA ATPase domain; AAA domain; AAA domain; AAA domain, putative AbiEii toxin, Type IV TA system; AAA domain; AAA domain; AAA domain; AAA domain; P-loop containing region of AAA domain; AAA domain (dynein-related subfamily); P-loop containing dynein motor region; Domain associated at C-terminal with AAA; ABC transporter; …	M7Z1I3_TRIUA			[MF] ATP binding [GO:0005524]
100186787	S	SNP	TGCAGTCCCCGAGACAGGTTCTGAAGTCCCCGGGCCG	37				Lo7_v2_contig_266432_1R	1.1e-07	AET4Gv20640200.7_ata_cdna	2.5e-06	CL0123; CL0219; CL0219; CL0219; CL0219	HTH; RNase_H; RNase_H; RNase_H; RNase_H	Helix-turn-helix clan; Ribonuclease H-like superfamily; Ribonuclease H-like superfamily; Ribonuclease H-like superfamily; Ribonuclease H-like superfamily	PF15779.5; PF13873.6; PF00075.24; PF17917.1; PF17919.1; PF13456.6	LRRC37; Myb_DNA-bind_5; RNase_H; RT_RNaseH; RT_RNaseH_2; RVT_3	Leucine-rich repeat-containing protein 37 family; Myb/SANT-like DNA-binding domain; RNase H; RNase H-like domain found in reverse transcriptase; RNase H-like domain found in reverse transcriptase; Reverse transcriptase-like	A0A2X0TQZ1_WHEAT			[MF] nucleic acid binding [GO:0003676]; [MF] RNA-DNA hybrid ribonuclease activity [GO:0004523]
100186788	S	SNP	TGCAGTCCACGGGTCGGGTTCTGAAGTCCCCGGGCCG	37				Lo7_v2_contig_99807_1R	2.12e-10	AET4Gv20640200.7_ata_cdna	5.87e-08	CL0123; CL0219; CL0219; CL0219; CL0219	HTH; RNase_H; RNase_H; RNase_H; RNase_H	Helix-turn-helix clan; Ribonuclease H-like superfamily; Ribonuclease H-like superfamily; Ribonuclease H-like superfamily; Ribonuclease H-like superfamily	PF15779.5; PF13873.6; PF00075.24; PF17917.1; PF17919.1; PF13456.6	LRRC37; Myb_DNA-bind_5; RNase_H; RT_RNaseH; RT_RNaseH_2; RVT_3	Leucine-rich repeat-containing protein 37 family; Myb/SANT-like DNA-binding domain; RNase H; RNase H-like domain found in reverse transcriptase; RNase H-like domain found in reverse transcriptase; Reverse transcriptase-like	A0A2X0TQZ1_WHEAT			[MF] nucleic acid binding [GO:0003676]; [MF] RNA-DNA hybrid ribonuclease activity [GO:0004523]

## Sheet: Pfam
Pfam Clans			DArT markers						Homology search (blastn)						Pfam domain search (HMM)						Gene Ontology
									IPK Secale cDNAs		IPK Secale & Ensembl Plants cDNAs		IPK Secale & Ensembl Plants cDNAs		clans			families
short name	full name	id	id	type#1	type#2	type#3	sequence	length	cDNA acc	evalue	contig acc	evalue	cDNA acc	evalue	id	short name	full name	id	short name	full name	UniProt id	Biol Proc	Cell Comp	Mol Func
2heme_cytochrom	Transmembrane di-heme cytochrome superfamily	CL0328	5047391	S	SILICO		TGCAGCTTCAGCTAACAAGTTATCAAGACGCAATCCCAAGCACATGAACTGTACAGAATAGGTGTTGCA	69			Lo7_v2_contig_264262_1R	1e-07	TraesCS1D02G407600.1_tae_cdna	1.8e-21	CL0328; CL0328	2heme_cytochrom; 2heme_cytochrom	Transmembrane di-heme cytochrome superfamily; Transmembrane di-heme cytochrome superfamily	PF03188.16; PF07314.11; PF10348.9; PF13301.6	Cytochrom_B561; DUF1461; DUF2427; DUF4079	Eukaryotic cytochrome b561; Protein of unknown function (DUF1461); Domain of unknown function (DUF2427); Protein of unknown function (DUF4079)	A0A3B6A105_WHEAT	[BP] oxidation-reduction process [GO:0055114]	[CC] integral component of membrane [GO:0016021]
			100113127	S	SILICO		TGCAGAAGATCAACTGAATCGTCTTCCTCAGTGTTGCCG	39			Lo7_v2_contig_133157_1R	2e-11	TRIDC5AG047040.1_tdi_cdna	1.02e-11	CL0472; CL0328; CL0328; CL0559; CL0328; CL0396	Peptidase_U; 2heme_cytochrom; 2heme_cytochrom; CBD9-like; 2heme_cytochrom; Marvel-like	Peptidase clan U; Transmembrane di-heme cytochrome superfamily; Transmembrane di-heme cytochrome superfamily; Small molecule-binding and fam 9 carbohydrate-binding module; Transmembrane di-heme cytochrome superfamily; MARVEL domain containing superfamily	PF02517.16; PF03188.16; PF01578.20; PF03351.17; PF08592.11; PF10348.9; PF01284.23; PF13630.6; PF11712.8	CPBP; Cytochrom_B561; Cytochrom_C_asm; DOMON; DUF1772; DUF2427; MARVEL; SdpI; Vma12	CPBP intramembrane metalloprotease; Eukaryotic cytochrome b561; Cytochrome C assembly protein; DOMON domain; Domain of unknown function (DUF1772); Domain of unknown function (DUF2427); Membrane-associating domain; SdpI/YhfL protein family; Endoplasmic reticulum-based factor for assembly of V-ATPase	A0A3B6LR34_WHEAT	[BP] oxidation-reduction process [GO:0055114]	[CC] integral component of membrane [GO:0016021]
4Fe-4S	4Fe-4S ferredoxins	CL0344	3594202	R	SNP		TGCAGAGCCTTGCTCCTGATTTCCTCGGAGGTGGGTTGCGCCGCCACGGCGGACTGGTCCTCGACTCTC	69	Sc1Loc00159935.1	7e-25	Lo7_v2_contig_1346478_1R	2e-23	Sc1Loc00159935.1	4.24e-23	CL0344; CL0344; CL0344; CL0381; CL0381	4Fe-4S; 4Fe-4S; 4Fe-4S; Metallo-HOrase; Metallo-HOrase	4Fe-4S ferredoxins; 4Fe-4S ferredoxins; 4Fe-4S ferredoxins; Metallo-hydrolase/oxidoreductase superfamily; Metallo-hydrolase/oxidoreductase superfamily	PF13370.6; PF13459.6; PF06902.11; PF00753.27; PF14597.6	Fer4_13; Fer4_15; Fer4_19; Lactamase_B; Lactamase_B_5	4Fe-4S single cluster domain of Ferredoxin I; 4Fe-4S single cluster domain; Divergent 4Fe-4S mono-cluster; Metallo-beta-lactamase superfamily; Metallo-beta-lactamase superfamily	A0A3B5ZUT3_WHEAT
			5207772	R	SNP		TGCAGTGCCTTGGTCCTGATTTCCTCGGAGGTGGGTTGCGCCGCGACGGCGGACTGGTCCTCGACTCTC	69	Sc1Loc00159935.1	3e-29	Lo7_v2_contig_1346478_1R	1e-27	Sc1Loc00159935.1	1.92e-27	CL0344; CL0344; CL0344; CL0381; CL0381	4Fe-4S; 4Fe-4S; 4Fe-4S; Metallo-HOrase; Metallo-HOrase	4Fe-4S ferredoxins; 4Fe-4S ferredoxins; 4Fe-4S ferredoxins; Metallo-hydrolase/oxidoreductase superfamily; Metallo-hydrolase/oxidoreductase superfamily	PF13370.6; PF13459.6; PF06902.11; PF00753.27; PF14597.6	Fer4_13; Fer4_15; Fer4_19; Lactamase_B; Lactamase_B_5	4Fe-4S single cluster domain of Ferredoxin I; 4Fe-4S single cluster domain; Divergent 4Fe-4S mono-cluster; Metallo-beta-lactamase superfamily; Metallo-beta-lactamase superfamily	A0A3B5ZUT3_WHEAT
6_Hairpin	Six-hairpin glycosidase superfamily	CL0059	3596652	S	SILICO		TGCAGGAGGGCTTCTCTTCACGCGCGACTCAGTGAACATGCAGTACACGACCACGGCGGCCCTCGTGCT	69	Sc0Loc01672883.1	3e-11	Lo7_v2_contig_1345338_1R	1e-27	TRIDC1BG015490.3_tdi_cdna	6.29e-21	CL0059	6_Hairpin	Six-hairpin glycosidase superfamily	PF00759.19	Glyco_hydro_9	Glycosyl hydrolase family 9	A0A3B5YU65_WHEAT	[BP] carbohydrate metabolic process [GO:0005975]		[MF] hydrolase activity, hydrolyzing O-glycosyl compounds [GO:0004553]
6PGD_C	6-phosphogluconate dehydrogenase C-terminal-like superfamily	CL0106	3587055	S	SILICO		TGCAGGTTGGTGACCACCTTCAACGGGCAGAGGGGCGTGTCGACCATGTTCAAACAGAACCCATCCCTC	69	Sc6Loc01972470.1	2e-26	Lo7_v2_contig_128539_1R	5e-12	TraesCS3D02G473600.1_tae_cdna	1.92e-27	CL0063; CL0063; CL0106; CL0063; CL0063	NADP_Rossmann; NADP_Rossmann; 6PGD_C; NADP_Rossmann; NADP_Rossmann	FAD/NAD(P)-binding Rossmann fold Superfamily; FAD/NAD(P)-binding Rossmann fold Superfamily; 6-phosphogluconate dehydrogenase C-terminal-like superfamily; FAD/NAD(P)-binding Rossmann fold Superfamily; FAD/NAD(P)-binding Rossmann fold Superfamily	PF02558.16; PF13450.6; PF07479.14; PF01210.23; PF03435.18	ApbA; NAD_binding_8; NAD_Gly3P_dh_C; NAD_Gly3P_dh_N; Sacchrp_dh_NADP	Ketopantoate reductase PanE/ApbA; NAD(P)-binding Rossmann-like domain; NAD-dependent glycerol-3-phosphate dehydrogenase C-terminus; NAD-dependent glycerol-3-phosphate dehydrogenase N-terminus; Saccharopine dehydrogenase NADP binding domain	A0A3B6H5P8_WHEAT	[BP] carbohydrate metabolic process [GO:0005975]; [BP] glycerol-3-phosphate catabolic process [GO:0046168]	[CC] glycerol-3-phosphate dehydrogenase complex [GO:0009331]	[MF] glycerol-3-phosphate dehydrogenase [NAD+] activity [GO:0004367]; [MF] NAD binding [GO:0051287]
			5790858	S	SILICO		TGCAGGACGCCTACGGCCGCGACCACCGCGACAAGACGCAGGTGCGCGTGTGGCGCCGCCCG	62	Sc1Loc00106759.3	9e-23	Lo7_v2_contig_128539_1R	3e-21	TraesCS1D02G312600.1_tae_cdna	1e-23	CL0106; CL0063	6PGD_C; NADP_Rossmann	6-phosphogluconate dehydrogenase C-terminal-like superfamily; FAD/NAD(P)-binding Rossmann fold Superfamily	PF07479.14; PF01210.23	NAD_Gly3P_dh_C; NAD_Gly3P_dh_N	NAD-dependent glycerol-3-phosphate dehydrogenase C-terminus; NAD-dependent glycerol-3-phosphate dehydrogenase N-terminus	A0A3B5ZYC4_WHEAT	[BP] carbohydrate metabolic process [GO:0005975]; [BP] glycerol-3-phosphate catabolic process [GO:0046168]	[CC] glycerol-3-phosphate dehydrogenase complex [GO:0009331]	[MF] glycerol-3-phosphate dehydrogenase [NAD+] activity [GO:0004367]; [MF] NAD binding [GO:0051287]
AA_dh_N	Aminoacid dehydrogenase-like, N-terminal domain superfamily	CL0603	3602933	S	SILICO	1RS	TGCAGGGGCACGGTGTACTGGCGAAGGTTGTGCATGATCTTCTTCTCCTGGTGCTCCTGGGAGACGATG	69	Sc3Loc01443993.2	2e-14	Lo7_v2_contig_4380_1R	1e-27	HORVU1Hr1G028030.17_hvu_cdna	9.97e-25	CL0023; CL0023; CL0603; CL0063; CL0023	P-loop_NTPase; P-loop_NTPase; AA_dh_N; NADP_Rossmann; P-loop_NTPase	P-loop containing nucleoside triphosphate hydrolase superfamily; P-loop containing nucleoside triphosphate hydrolase superfamily; Aminoacid dehydrogenase-like, N-terminal domain superfamily; FAD/NAD(P)-binding Rossmann fold Superfamily; P-loop containing nucleoside triphosphate hydrolase superfamily	PF07728.14; PF12775.7; PF01985.21; PF00390.19; PF03949.15; PF09462.10; PF03193.16	AAA_5; AAA_7; CRS1_YhbY; malic; Malic_M; Mus7; RsgA_GTPase	AAA domain (dynein-related subfamily); P-loop containing dynein motor region; CRS1 / YhbY (CRM) domain; Malic enzyme, N-terminal domain; Malic enzyme, NAD binding domain; Mus7/MMS22 family; RsgA GTPase	A0A287F071_HORVV			[MF] malate dehydrogenase (decarboxylating) (NAD+) activity [GO:0004471]; [MF] metal ion binding [GO:0046872]; [MF] NAD binding [GO:0051287]
			5042542	S	SILICO	1RS	TGCAGATACTTACAGGCGGCGAGGAGCATGTCGTCGTGGACGCGGATGGCGCCG	54	Sc1Loc01945405.2	4e-14	Lo7_v2_contig_61528_1R	8e-20	TRIDC1AG017500.2_tdi_cdna	1.67e-19	CL0023; CL0023; CL0023; CL0603; CL0063; CL0023	P-loop_NTPase; P-loop_NTPase; P-loop_NTPase; AA_dh_N; NADP_Rossmann; P-loop_NTPase	P-loop containing nucleoside triphosphate hydrolase superfamily; P-loop containing nucleoside triphosphate hydrolase superfamily; P-loop containing nucleoside triphosphate hydrolase superfamily; Aminoacid dehydrogenase-like, N-terminal domain superfamily; FAD/NAD(P)-binding Rossmann fold Superfamily; P-loop containing nucleoside triphosphate hydrolase superfamily	PF13191.6; PF07728.14; PF12775.7; PF01985.21; PF00390.19; PF03949.15; PF03193.16	AAA_16; AAA_5; AAA_7; CRS1_YhbY; malic; Malic_M; RsgA_GTPase	AAA ATPase domain; AAA domain (dynein-related subfamily); P-loop containing dynein motor region; CRS1 / YhbY (CRM) domain; Malic enzyme, N-terminal domain; Malic enzyme, NAD binding domain; RsgA GTPase	A0A3B5YVF3_WHEAT			[MF] malate dehydrogenase (decarboxylating) (NAD+) activity [GO:0004471]; [MF] metal ion binding [GO:0046872]; [MF] NAD binding [GO:0051287]
AAA_lid	AAA+ ATPase lid domain superfamily	CL0671	1107642	S	SILICO	1RS	TGCAGCAGTCCCGTGGTTTCGGTAGCGAGTTCTGATTCCCTGACCAGCCG	50	Sc1Loc00400879.6	9e-15	Lo7_v2_contig_1381081_1R	2e-13	AET1Gv20494800.1_ata_cdna	9.29e-16	CL0023; CL0023; CL0023; CL0023; CL0023; CL0023; CL0023; CL0023; CL0023; CL0023; CL0023; CL0023; CL0023; CL0023; CL0023; CL0023; CL0023; CL0671; CL0023; CL0023; CL0023; CL0023; CL0023; CL0402; CL0332; CL0023; CL0023; CL0023; CL0023; CL0023; CL0023; CL0023; CL0023; CL0023; CL0023; CL0023; CL0023; CL0023; CL0023; CL0023; CL0023; CL0023; CL0023; CL0023; CL0023; CL0023; CL0023; CL0402; CL0023; CL0671;…	P-loop_NTPase; P-loop_NTPase; P-loop_NTPase; P-loop_NTPase; P-loop_NTPase; P-loop_NTPase; P-loop_NTPase; P-loop_NTPase; P-loop_NTPase; P-loop_NTPase; P-loop_NTPase; P-loop_NTPase; P-loop_NTPase; P-loop_NTPase; P-loop_NTPase; P-loop_NTPase; P-loop_NTPase; AAA_lid; P-loop_NTPase; P-loop_NTPase; P-loop_NTPase; P-loop_NTPase; P-loop_NTPase; Cdc48_2-like; AcetylDC-like; P-loop_NTPase; P-loop_NTPase; P…	P-loop containing nucleoside triphosphate hydrolase superfamily; P-loop containing nucleoside triphosphate hydrolase superfamily; P-loop containing nucleoside triphosphate hydrolase superfamily; P-loop containing nucleoside triphosphate hydrolase superfamily; P-loop containing nucleoside triphosphate hydrolase superfamily; P-loop containing nucleoside triphosphate hydrolase superfamily; P-loop co…	PF00004.29; PF13086.6; PF13173.6; PF13191.6; PF13207.6; PF13238.6; PF13245.6; PF07724.14; PF13401.6; PF13479.6; PF13481.6; PF13521.6; PF07726.11; PF13604.6; PF13671.6; PF07728.14; PF12775.7; PF17862.1; PF00005.27; PF00006.25; PF06745.13; PF01637.18; PF00308.18; PF02933.17; PF02359.18; PF02224.18; PF09848.9; PF05673.13; PF17213.3; PF01695.17; PF07693.14; PF01078.21; PF05729.12; PF00931.22; PF03266…	AAA; AAA_11; AAA_14; AAA_16; AAA_17; AAA_18; AAA_19; AAA_2; AAA_22; AAA_24; AAA_25; AAA_28; AAA_3; AAA_30; AAA_33; AAA_5; AAA_7; AAA_lid_3; ABC_tran; ATP-synt_ab; ATPase; ATPase_2; Bac_DnaA; CDC48_2; CDC48_N; Cytidylate_kin; DUF2075; DUF815; Hydin_ADK; IstB_IS21; KAP_NTPase; Mg_chelatase; NACHT; NB-ARC; NTPase_1; Parvo_NS1; PduV-EutP; PhoH; Rad17; ResIII; RNA_helicase; RuvB_N; Sigma54_activat; Si…	ATPase family associated with various cellular activities (AAA); AAA domain; AAA domain; AAA ATPase domain; AAA domain; AAA domain; AAA domain; AAA domain (Cdc48 subfamily); AAA domain; AAA domain; AAA domain; AAA domain; ATPase family associated with various cellular activities (AAA); AAA domain; AAA domain; AAA domain (dynein-related subfamily); P-loop containing dynein motor region; AAA+ lid d…	A0A3B5YWA2_WHEAT			[MF] ATP binding [GO:0005524]; [MF] hydrolase activity [GO:0016787]
			5046858_A	R	SNP		TGCAGTCGCTTGCCAAGGCTCTGTCGCACTACTACAAGGCCCGGCTGCTGCTCCTCGACGTCACCGACT	69	Sc3Loc00203994.4	3e-10	Lo7_v2_contig_350470_1R	4e-26	TRIUR3_19818-T1_tur_cdna	1.92e-27	CL0023; CL0023; CL0023; CL0023; CL0023; CL0023; CL0023; CL0023; CL0023; CL0023; CL0023; CL0023; CL0023; CL0671; CL0023; CL0023; CL0023; CL0172; CL0023; CL0023; CL0023; CL0023; CL0023; CL0023; CL0023; CL0023; CL0023; CL0023; CL0023; CL0023	P-loop_NTPase; P-loop_NTPase; P-loop_NTPase; P-loop_NTPase; P-loop_NTPase; P-loop_NTPase; P-loop_NTPase; P-loop_NTPase; P-loop_NTPase; P-loop_NTPase; P-loop_NTPase; P-loop_NTPase; P-loop_NTPase; AAA_lid; P-loop_NTPase; P-loop_NTPase; P-loop_NTPase; Thioredoxin; P-loop_NTPase; P-loop_NTPase; P-loop_NTPase; P-loop_NTPase; P-loop_NTPase; P-loop_NTPase; P-loop_NTPase; P-loop_NTPase; P-loop_NTPase; P-…	P-loop containing nucleoside triphosphate hydrolase superfamily; P-loop containing nucleoside triphosphate hydrolase superfamily; P-loop containing nucleoside triphosphate hydrolase superfamily; P-loop containing nucleoside triphosphate hydrolase superfamily; P-loop containing nucleoside triphosphate hydrolase superfamily; P-loop containing nucleoside triphosphate hydrolase superfamily; P-loop co…	PF00004.29; PF13086.6; PF13173.6; PF13191.6; PF13238.6; PF07724.14; PF13401.6; PF13479.6; PF13481.6; PF13521.6; PF13671.6; PF07728.14; PF12775.7; PF17862.1; PF00005.27; PF00308.18; PF05673.13; PF15249.6; PF17172.4; PF00625.21; PF01695.17; PF01078.21; PF05729.12; PF01057.17; PF11773.8; PF03215.15; PF00910.22; PF05496.12; PF00158.26; PF14532.6; PF06068.13; PF02367.17	AAA; AAA_11; AAA_14; AAA_16; AAA_18; AAA_2; AAA_22; AAA_24; AAA_25; AAA_28; AAA_33; AAA_5; AAA_7; AAA_lid_3; ABC_tran; Bac_DnaA; DUF815; GLTSCR1; GST_N_4; Guanylate_kin; IstB_IS21; Mg_chelatase; NACHT; Parvo_NS1; PulG; Rad17; RNA_helicase; RuvB_N; Sigma54_activat; Sigma54_activ_2; TIP49; TsaE	ATPase family associated with various cellular activities (AAA); AAA domain; AAA domain; AAA ATPase domain; AAA domain; AAA domain (Cdc48 subfamily); AAA domain; AAA domain; AAA domain; AAA domain; AAA domain; AAA domain (dynein-related subfamily); P-loop containing dynein motor region; AAA+ lid domain; ABC transporter; Bacterial dnaA protein; Protein of unknown function (DUF815); Conserved regio…	M7YM91_TRIUA			[MF] ATP binding [GO:0005524]
			5777593	S	SNP		TGCAGGAGGCCGAGCGGCGCATGGACCTGGCCCG	34	Sc1Loc02021958.4	9e-11	Lo7_v2_contig_68036_1R	2e-09	Sc1Loc02021958.4	3.37e-09	CL0023; CL0023; CL0023; CL0023; CL0023; CL0023; CL0023; CL0023; CL0023; CL0023; CL0023; CL0023; CL0023; CL0023; CL0023; CL0023; CL0023; CL0023; CL0671; CL0023; CL0551; CL0023; CL0671; CL0023; CL0159; CL0023; CL0023; CL0023; CL0023; CL0023; CL0023; CL0023; CL0023; CL0023; CL0023; CL0023; CL0023; CL0023; CL0298; CL0023; CL0023; CL0023; CL0023; CL0023; CL0023; CL0023	P-loop_NTPase; P-loop_NTPase; P-loop_NTPase; P-loop_NTPase; P-loop_NTPase; P-loop_NTPase; P-loop_NTPase; P-loop_NTPase; P-loop_NTPase; P-loop_NTPase; P-loop_NTPase; P-loop_NTPase; P-loop_NTPase; P-loop_NTPase; P-loop_NTPase; P-loop_NTPase; P-loop_NTPase; P-loop_NTPase; AAA_lid; P-loop_NTPase; BCLiA; P-loop_NTPase; AAA_lid; P-loop_NTPase; E-set; P-loop_NTPase; P-loop_NTPase; P-loop_NTPase; P-loop_…	P-loop containing nucleoside triphosphate hydrolase superfamily; P-loop containing nucleoside triphosphate hydrolase superfamily; P-loop containing nucleoside triphosphate hydrolase superfamily; P-loop containing nucleoside triphosphate hydrolase superfamily; P-loop containing nucleoside triphosphate hydrolase superfamily; P-loop containing nucleoside triphosphate hydrolase superfamily; P-loop co…	PF00004.29; PF13173.6; PF13191.6; PF13238.6; PF13245.6; PF07724.14; PF13401.6; PF13476.6; PF13479.6; PF13481.6; PF13521.6; PF13555.6; PF07726.11; PF13604.6; PF13671.6; PF07728.14; PF12775.7; PF12780.7; PF17871.1; PF00005.27; PF10186.9; PF01637.18; PF10431.9; PF02861.20; PF07989.11; PF01544.18; PF08287.11; PF13177.6; PF07956.11; PF11205.8; PF14467.6; PF05266.14; PF05673.13; PF01935.17; PF13864.6; …	AAA; AAA_14; AAA_16; AAA_18; AAA_19; AAA_2; AAA_22; AAA_23; AAA_24; AAA_25; AAA_28; AAA_29; AAA_3; AAA_30; AAA_33; AAA_5; AAA_7; AAA_8; AAA_lid_9; ABC_tran; Atg14; ATPase_2; ClpB_D2-small; Clp_N; Cnn_1N; CorA; DASH_Spc19; DNA_pol3_delta2; DUF1690; DUF2987; DUF4426; DUF724; DUF815; DUF87; Enkurin; Exonuc_VII_L; HOOK; IstB_IS21; Laminin_II; Mg_chelatase; MMR_HSR1; NACHT; NTPase_1; PduV-EutP; ResIII…	ATPase family associated with various cellular activities (AAA); AAA domain; AAA ATPase domain; AAA domain; AAA domain; AAA domain (Cdc48 subfamily); AAA domain; AAA domain; AAA domain; AAA domain; AAA domain; P-loop containing region of AAA domain; ATPase family associated with various cellular activities (AAA); AAA domain; AAA domain; AAA domain (dynein-related subfamily); P-loop containing dyn…	F2E1V5_HORVV	[BP] protein metabolic process [GO:0019538]		[MF] ATP binding [GO:0005524]
AB_hydrolase	Alpha/Beta hydrolase fold	CL0028	3597912	S	SILICO		TGCAGAGCAGCCTGTGGCCGCTGCCCAGCGCGAAGGTGTTCGGGGCGGCGCAGCCGCTGGTGAGCACCA	69			Lo7_v2_contig_2872887_1R	4e-26	TRIUR3_24023-T1_tur_cdna	4.24e-23	CL0028; CL0028; CL0028	AB_hydrolase; AB_hydrolase; AB_hydrolase	Alpha/Beta hydrolase fold; Alpha/Beta hydrolase fold; Alpha/Beta hydrolase fold	PF12697.7; PF12146.8; PF02450.15	Abhydrolase_6; Hydrolase_4; LCAT	Alpha/beta hydrolase family; Serine aminopeptidase, S33; Lecithin:cholesterol acyltransferase	M7YVV7_TRIUA	[BP] lipid metabolic process [GO:0006629]		[MF] O-acyltransferase activity [GO:0008374]
			3598957	R	SILICO		TGCAGGGTGTTTGCTAAAATGTCGAGGGGCTGGTGCAGACCCG	43	Sc1Loc00557063.1	2e-15	Lo7_v2_contig_1427269_1R	5e-14	Sc1Loc00557063.1	9.4e-14	CL0028; CL0020; CL0020; CL0020; CL0020; CL0020; CL0020; CL0020; CL0020; CL0587	AB_hydrolase; TPR; TPR; TPR; TPR; TPR; TPR; TPR; TPR; STAND_N	Alpha/Beta hydrolase fold; Tetratrico peptide repeat superfamily; Tetratrico peptide repeat superfamily; Tetratrico peptide repeat superfamily; Tetratrico peptide repeat superfamily; Tetratrico peptide repeat superfamily; Tetratrico peptide repeat superfamily; Tetratrico peptide repeat superfamily; Tetratrico peptide repeat superfamily; N-terminal of fungal STAND proteins superfamily	PF12921.7; PF01738.18; PF06239.11; PF18026.1; PF10037.9; PF01535.20; PF12854.7; PF13041.6; PF13812.6; PF17177.4; PF18501.1; PF08579.11; PF10602.9; PF17107.5; PF14689.6	ATP13; DLH; ECSIT; Exog_C; MRP-S27; PPR; PPR_1; PPR_2; PPR_3; PPR_long; REC1; RPM2; RPN7; SesA; SPOB_a	Mitochondrial ATPase expression; Dienelactone hydrolase family; Evolutionarily conserved signalling intermediate in Toll pathway; Endo/exonuclease (EXOG) C-terminal domain; Mitochondrial 28S ribosomal protein S27; PPR repeat; PPR repeat; PPR repeat family; Pentatricopeptide repeat domain; Pentacotripeptide-repeat region of PRORP; Alpha helical recognition lobe domain; Mitochondrial ribonuclease P…	M8BIA7_AEGTA
			3888168	R	SILICO		TGCAGCATCAGAAGGCAGAAAGAGGCGTGCTGACAGGCCG	40			Lo7_v2_contig_376359_1R	2e-12	AET1Gv20003200.1_ata_cdna	1.66e-09	CL0028; CL0028; CL0028; CL0028	AB_hydrolase; AB_hydrolase; AB_hydrolase; AB_hydrolase	Alpha/Beta hydrolase fold; Alpha/Beta hydrolase fold; Alpha/Beta hydrolase fold; Alpha/Beta hydrolase fold	PF07859.13; PF00135.28; PF00756.20; PF12146.8	Abhydrolase_3; COesterase; Esterase; Hydrolase_4	alpha/beta hydrolase fold; Carboxylesterase family; Putative esterase; Serine aminopeptidase, S33	R7W811_AEGTA			[MF] hydrolase activity [GO:0016787]
			3904940	R	SILICO	1RS	TGCAGTGTGTTTTCTAAAATTTCGTGCTTTGGATGATGCAGTGTGCTTGGACGGGAGCGCGCCG	64			Lo7_v2_contig_9623_1R	2e-16	TRIDC1BG004470.18_tdi_cdna	1.92e-20	CL0028; CL0093	AB_hydrolase; Peptidase_CD	Alpha/Beta hydrolase fold; Peptidase clan CD	PF03283.13; PF03568.17	PAE; Peptidase_C50	Pectinacetylesterase; Peptidase family C50	A0A3B5YR65_WHEAT	[BP] cell wall organization [GO:0071555]	[CC] cell wall [GO:0005618]; [CC] extracellular region [GO:0005576]	[MF] hydrolase activity [GO:0016787]
			4002888	S	SILICO		TGCAGCCCTTGTTCTTCTTCGAAGACACATGCATTCTGCTAAACCCGAGGTGCCGCCCCAATTCTTCCC	69			Lo7_v2_contig_126954_1R	2e-16	TraesCS1A02G185800.1_tae_cdna	1.92e-27	CL0028; CL0028; CL0028; CL0028; CL0028	AB_hydrolase; AB_hydrolase; AB_hydrolase; AB_hydrolase; AB_hydrolase	Alpha/Beta hydrolase fold; Alpha/Beta hydrolase fold; Alpha/Beta hydrolase fold; Alpha/Beta hydrolase fold; Alpha/Beta hydrolase fold	PF00561.20; PF12697.7; PF12146.8; PF10230.9; PF06821.13	Abhydrolase_1; Abhydrolase_6; Hydrolase_4; LIDHydrolase; Ser_hydrolase	alpha/beta hydrolase fold; Alpha/beta hydrolase family; Serine aminopeptidase, S33; Lipid-droplet associated hydrolase; Serine hydrolase	A0A3B5XZF3_WHEAT
			3343409	S	SNP		TGCAGAATCATAAGCAACACCGAACATCTTGTCTGCAAGATCATGGCGCCTGTTAGCTACGATCTAGTG	69	Sc0Loc01506262.1	4e-16	Lo7_v2_contig_1374869_1R	1e-19	TRIDC1BG003430.1_tdi_cdna	9.97e-25	CL0028	AB_hydrolase	Alpha/Beta hydrolase fold	PF03403.13	PAF-AH_p_II	Platelet-activating factor acetylhydrolase, isoform II	A0A3B5YRX3_WHEAT		[CC] integral component of membrane [GO:0016021]
			5789061	S	SNP		TGCAGCTGCACCGGCACGACGCCGTCCTCGTCGCCCTGGAAGAGGTGCACCGGGAACGGCGGCGGCTCC	69	Sc1Loc01912249.3	2e-26	Lo7_v2_contig_5862_1R	5e-25	TraesCS1D02G187200.1_tae_cdna	8.18e-26	CL0028; CL0028; CL0028	AB_hydrolase; AB_hydrolase; AB_hydrolase	Alpha/Beta hydrolase fold; Alpha/Beta hydrolase fold; Alpha/Beta hydrolase fold	PF00561.20; PF12697.7; PF12146.8	Abhydrolase_1; Abhydrolase_6; Hydrolase_4	alpha/beta hydrolase fold; Alpha/beta hydrolase family; Serine aminopeptidase, S33	A0A3B5ZTE1_WHEAT
			5792160_Z	S	SNP		TGCAGCGGCACGTCGCCGGCAGGCTCGGGTGGGTCAACTACCACGAGCTCCCCG	54	Sc1Loc01912249.3	1e-08	Lo7_v2_contig_2878565_1R	8e-20	TRIDC1AG028660.1_tdi_cdna	7.11e-18	CL0028; CL0028; CL0028; CL0028	AB_hydrolase; AB_hydrolase; AB_hydrolase; AB_hydrolase	Alpha/Beta hydrolase fold; Alpha/Beta hydrolase fold; Alpha/Beta hydrolase fold; Alpha/Beta hydrolase fold	PF00561.20; PF12697.7; PF00756.20; PF12146.8	Abhydrolase_1; Abhydrolase_6; Esterase; Hydrolase_4	alpha/beta hydrolase fold; Alpha/beta hydrolase family; Putative esterase; Serine aminopeptidase, S33	A0A3B5XZI7_WHEAT
ABC_membrane	ABC transporter membrane domain clan	CL0241	3601283	R	SILICO	1RS	TGCAGCTCACGGAGCGTGGGCGGGGGCTCCTGGCGTCCCG	40	Sc1Loc00148564.1	3e-12	Lo7_v2_contig_1345392_1R	7e-11	Sc1Loc00148564.1	1.36e-10	CL0023; CL0023; CL0023; CL0023; CL0023; CL0023; CL0023; CL0023; CL0023; CL0023; CL0023; CL0023; CL0241; CL0023; CL0023; CL0023; CL0023; CL0023; CL0023; CL0023; CL0023; CL0023; CL0023; CL0023	P-loop_NTPase; P-loop_NTPase; P-loop_NTPase; P-loop_NTPase; P-loop_NTPase; P-loop_NTPase; P-loop_NTPase; P-loop_NTPase; P-loop_NTPase; P-loop_NTPase; P-loop_NTPase; P-loop_NTPase; ABC_membrane; P-loop_NTPase; P-loop_NTPase; P-loop_NTPase; P-loop_NTPase; P-loop_NTPase; P-loop_NTPase; P-loop_NTPase; P-loop_NTPase; P-loop_NTPase; P-loop_NTPase; P-loop_NTPase	P-loop containing nucleoside triphosphate hydrolase superfamily; P-loop containing nucleoside triphosphate hydrolase superfamily; P-loop containing nucleoside triphosphate hydrolase superfamily; P-loop containing nucleoside triphosphate hydrolase superfamily; P-loop containing nucleoside triphosphate hydrolase superfamily; P-loop containing nucleoside triphosphate hydrolase superfamily; P-loop co…	PF00004.29; PF13191.6; PF13238.6; PF13304.6; PF13401.6; PF13476.6; PF13479.6; PF13514.6; PF13555.6; PF13604.6; PF07728.14; PF12775.7; PF06472.15; PF00005.27; PF05673.13; PF01695.17; PF01078.21; PF00488.21; PF03215.15; PF03193.16; PF00158.26; PF14532.6; PF02463.19; PF00437.20	AAA; AAA_16; AAA_18; AAA_21; AAA_22; AAA_23; AAA_24; AAA_27; AAA_29; AAA_30; AAA_5; AAA_7; ABC_membrane_2; ABC_tran; DUF815; IstB_IS21; Mg_chelatase; MutS_V; Rad17; RsgA_GTPase; Sigma54_activat; Sigma54_activ_2; SMC_N; T2SSE	ATPase family associated with various cellular activities (AAA); AAA ATPase domain; AAA domain; AAA domain, putative AbiEii toxin, Type IV TA system; AAA domain; AAA domain; AAA domain; AAA domain; P-loop containing region of AAA domain; AAA domain; AAA domain (dynein-related subfamily); P-loop containing dynein motor region; ABC transporter transmembrane region 2; ABC transporter; Protein of unk…	A0A3B5YRL1_WHEAT		[CC] integral component of membrane [GO:0016021]	[MF] ATP binding [GO:0005524]; [MF] ATPase activity, coupled to transmembrane movement of substances [GO:0042626]
			3903972	R	SILICO	1RS	TGCAGACCCAAACTGATTCAACATTGTGAAACCAGATCTTCTTCGTCAGGAAAGCGACGGCCGATGGAA	69			Lo7_v2_contig_220464_1R	2e-23	TRIDC1BG062030.9_tdi_cdna	5.16e-22	CL0023; CL0023; CL0023; CL0023; CL0023; CL0023; CL0023; CL0023; CL0241; CL0023; CL0023; CL0023; CL0023; CL0023; CL0023	P-loop_NTPase; P-loop_NTPase; P-loop_NTPase; P-loop_NTPase; P-loop_NTPase; P-loop_NTPase; P-loop_NTPase; P-loop_NTPase; ABC_membrane; P-loop_NTPase; P-loop_NTPase; P-loop_NTPase; P-loop_NTPase; P-loop_NTPase; P-loop_NTPase	P-loop containing nucleoside triphosphate hydrolase superfamily; P-loop containing nucleoside triphosphate hydrolase superfamily; P-loop containing nucleoside triphosphate hydrolase superfamily; P-loop containing nucleoside triphosphate hydrolase superfamily; P-loop containing nucleoside triphosphate hydrolase superfamily; P-loop containing nucleoside triphosphate hydrolase superfamily; P-loop co…	PF00004.29; PF13191.6; PF13401.6; PF13476.6; PF13555.6; PF13604.6; PF12775.7; PF09818.9; PF00664.23; PF00005.27; PF00270.29; PF03193.16; PF13558.6; PF02463.19; PF06414.12	AAA; AAA_16; AAA_22; AAA_23; AAA_29; AAA_30; AAA_7; ABC_ATPase; ABC_membrane; ABC_tran; DEAD; RsgA_GTPase; SbcCD_C; SMC_N; Zeta_toxin	ATPase family associated with various cellular activities (AAA); AAA ATPase domain; AAA domain; AAA domain; P-loop containing region of AAA domain; AAA domain; P-loop containing dynein motor region; Predicted ATPase of the ABC class; ABC transporter transmembrane region; ABC transporter; DEAD/DEAH box helicase; RsgA GTPase; Putative exonuclease SbcCD, C subunit; RecF/RecN/SMC N terminal domain; Z…	A0A3B5Z3Y4_WHEAT		[CC] integral component of membrane [GO:0016021]	[MF] ATP binding [GO:0005524]; [MF] ATPase activity, coupled to transmembrane movement of substances [GO:0042626]
ABC-2	ABC-2-transporter-like clan	CL0181	3592179_A	R	SNP	1RS	TGCAGCGACACCGTCCCCGTCCCGCTCCCGGCCACCAGCTTCCCCCG	47	Sc1Loc00207075.1	7e-16	Lo7_v2_contig_1351623_1R	2e-14	TRIDC1BG001180.1_tdi_cdna	8.02e-16	CL0023; CL0023; CL0023; CL0023; CL0023; CL0023; CL0023; CL0023; CL0023; CL0181; CL0181; CL0023; CL0023; CL0023; CL0023; CL0023; CL0023; CL0023	P-loop_NTPase; P-loop_NTPase; P-loop_NTPase; P-loop_NTPase; P-loop_NTPase; P-loop_NTPase; P-loop_NTPase; P-loop_NTPase; P-loop_NTPase; ABC-2; ABC-2; P-loop_NTPase; P-loop_NTPase; P-loop_NTPase; P-loop_NTPase; P-loop_NTPase; P-loop_NTPase; P-loop_NTPase	P-loop containing nucleoside triphosphate hydrolase superfamily; P-loop containing nucleoside triphosphate hydrolase superfamily; P-loop containing nucleoside triphosphate hydrolase superfamily; P-loop containing nucleoside triphosphate hydrolase superfamily; P-loop containing nucleoside triphosphate hydrolase superfamily; P-loop containing nucleoside triphosphate hydrolase superfamily; P-loop co…	PF13191.6; PF13238.6; PF13304.6; PF13401.6; PF13476.6; PF13481.6; PF13521.6; PF13555.6; PF13671.6; PF01061.24; PF12698.7; PF00005.27; PF01935.17; PF03308.16; PF01926.23; PF05729.12; PF03193.16; PF02463.19	AAA_16; AAA_18; AAA_21; AAA_22; AAA_23; AAA_25; AAA_28; AAA_29; AAA_33; ABC2_membrane; ABC2_membrane_3; ABC_tran; DUF87; MeaB; MMR_HSR1; NACHT; RsgA_GTPase; SMC_N	AAA ATPase domain; AAA domain; AAA domain, putative AbiEii toxin, Type IV TA system; AAA domain; AAA domain; AAA domain; AAA domain; P-loop containing region of AAA domain; AAA domain; ABC-2 type transporter; ABC-2 family transporter protein; ABC transporter; Helicase HerA, central domain; Methylmalonyl Co-A mutase-associated GTPase MeaB; 50S ribosome-binding GTPase; NACHT domain; RsgA GTPase; Re…	A0A3B5YT05_WHEAT		[CC] integral component of membrane [GO:0016021]	[MF] ATP binding [GO:0005524]; [MF] ATPase activity [GO:0016887]
			5801953	S	SNP	1RS	TGCAGCTGCTGGTCGCCGCGGGGCCGCCGGTGCCCTACACGCTGTCCTTCACGGACCTCTCCTACCGCG	69	Sc5Loc01434925.1	7e-06	Lo7_v2_contig_1351623_1R	1e-27	TraesCS1D02G052000.1_tae_cdna	5.16e-22	CL0023; CL0023; CL0023; CL0023; CL0023; CL0023; CL0023; CL0023; CL0023; CL0181; CL0181; CL0023; CL0023; CL0023; CL0023; CL0023; CL0023; CL0023	P-loop_NTPase; P-loop_NTPase; P-loop_NTPase; P-loop_NTPase; P-loop_NTPase; P-loop_NTPase; P-loop_NTPase; P-loop_NTPase; P-loop_NTPase; ABC-2; ABC-2; P-loop_NTPase; P-loop_NTPase; P-loop_NTPase; P-loop_NTPase; P-loop_NTPase; P-loop_NTPase; P-loop_NTPase	P-loop containing nucleoside triphosphate hydrolase superfamily; P-loop containing nucleoside triphosphate hydrolase superfamily; P-loop containing nucleoside triphosphate hydrolase superfamily; P-loop containing nucleoside triphosphate hydrolase superfamily; P-loop containing nucleoside triphosphate hydrolase superfamily; P-loop containing nucleoside triphosphate hydrolase superfamily; P-loop co…	PF13191.6; PF13238.6; PF13304.6; PF13401.6; PF13476.6; PF13481.6; PF13521.6; PF13555.6; PF13671.6; PF01061.24; PF12698.7; PF00005.27; PF01935.17; PF03308.16; PF01926.23; PF05729.12; PF03193.16; PF02463.19	AAA_16; AAA_18; AAA_21; AAA_22; AAA_23; AAA_25; AAA_28; AAA_29; AAA_33; ABC2_membrane; ABC2_membrane_3; ABC_tran; DUF87; MeaB; MMR_HSR1; NACHT; RsgA_GTPase; SMC_N	AAA ATPase domain; AAA domain; AAA domain, putative AbiEii toxin, Type IV TA system; AAA domain; AAA domain; AAA domain; AAA domain; P-loop containing region of AAA domain; AAA domain; ABC-2 type transporter; ABC-2 family transporter protein; ABC transporter; Helicase HerA, central domain; Methylmalonyl Co-A mutase-associated GTPase MeaB; 50S ribosome-binding GTPase; NACHT domain; RsgA GTPase; Re…	A0A3B5ZNJ6_WHEAT		[CC] integral component of membrane [GO:0016021]	[MF] ATP binding [GO:0005524]; [MF] ATPase activity [GO:0016887]
AbiEI	Antitoxin of Type IV toxin-antitoxin, Abi system	CL0578	7512353	S	SILICO		TGCAGACGCACGCTCGAGAGGCTCAGCTCTGTCATCCGCCG	41			Lo7_v2_contig_2875696_1R	1e-07	TraesCS1D02G334300.1_tae_cdna	9.92e-13	CL0578; CL0271; CL0271	AbiEI; F-box; F-box	Antitoxin of Type IV toxin-antitoxin, Abi system; F-box-like domain; F-box-like domain	PF09407.10; PF00646.33; PF12937.7	AbiEi_1; F-box; F-box-like	AbiEi antitoxin C-terminal domain; F-box domain; F-box-like	A0A3B6A096_WHEAT
			100172076	S	SNP		TGCAGATGCACATTCGAGAGGCTCAGCTCTGTCATCCGCCGGAAAGCGGCAGGTTCGGCAGGCTCCGAG	69			Lo7_v2_contig_2875696_1R	3e-21	TraesCS1D02G334300.1_tae_cdna	6.29e-21	CL0578; CL0271; CL0271	AbiEI; F-box; F-box	Antitoxin of Type IV toxin-antitoxin, Abi system; F-box-like domain; F-box-like domain	PF09407.10; PF00646.33; PF12937.7	AbiEi_1; F-box; F-box-like	AbiEi antitoxin C-terminal domain; F-box domain; F-box-like	A0A3B6A096_WHEAT
AcetylDC-like	Acetyl-decarboxylase like superfamily	CL0332	1107642	S	SILICO	1RS	TGCAGCAGTCCCGTGGTTTCGGTAGCGAGTTCTGATTCCCTGACCAGCCG	50	Sc1Loc00400879.6	9e-15	Lo7_v2_contig_1381081_1R	2e-13	AET1Gv20494800.1_ata_cdna	9.29e-16	CL0023; CL0023; CL0023; CL0023; CL0023; CL0023; CL0023; CL0023; CL0023; CL0023; CL0023; CL0023; CL0023; CL0023; CL0023; CL0023; CL0023; CL0671; CL0023; CL0023; CL0023; CL0023; CL0023; CL0402; CL0332; CL0023; CL0023; CL0023; CL0023; CL0023; CL0023; CL0023; CL0023; CL0023; CL0023; CL0023; CL0023; CL0023; CL0023; CL0023; CL0023; CL0023; CL0023; CL0023; CL0023; CL0023; CL0023; CL0402; CL0023; CL0671;…	P-loop_NTPase; P-loop_NTPase; P-loop_NTPase; P-loop_NTPase; P-loop_NTPase; P-loop_NTPase; P-loop_NTPase; P-loop_NTPase; P-loop_NTPase; P-loop_NTPase; P-loop_NTPase; P-loop_NTPase; P-loop_NTPase; P-loop_NTPase; P-loop_NTPase; P-loop_NTPase; P-loop_NTPase; AAA_lid; P-loop_NTPase; P-loop_NTPase; P-loop_NTPase; P-loop_NTPase; P-loop_NTPase; Cdc48_2-like; AcetylDC-like; P-loop_NTPase; P-loop_NTPase; P…	P-loop containing nucleoside triphosphate hydrolase superfamily; P-loop containing nucleoside triphosphate hydrolase superfamily; P-loop containing nucleoside triphosphate hydrolase superfamily; P-loop containing nucleoside triphosphate hydrolase superfamily; P-loop containing nucleoside triphosphate hydrolase superfamily; P-loop containing nucleoside triphosphate hydrolase superfamily; P-loop co…	PF00004.29; PF13086.6; PF13173.6; PF13191.6; PF13207.6; PF13238.6; PF13245.6; PF07724.14; PF13401.6; PF13479.6; PF13481.6; PF13521.6; PF07726.11; PF13604.6; PF13671.6; PF07728.14; PF12775.7; PF17862.1; PF00005.27; PF00006.25; PF06745.13; PF01637.18; PF00308.18; PF02933.17; PF02359.18; PF02224.18; PF09848.9; PF05673.13; PF17213.3; PF01695.17; PF07693.14; PF01078.21; PF05729.12; PF00931.22; PF03266…	AAA; AAA_11; AAA_14; AAA_16; AAA_17; AAA_18; AAA_19; AAA_2; AAA_22; AAA_24; AAA_25; AAA_28; AAA_3; AAA_30; AAA_33; AAA_5; AAA_7; AAA_lid_3; ABC_tran; ATP-synt_ab; ATPase; ATPase_2; Bac_DnaA; CDC48_2; CDC48_N; Cytidylate_kin; DUF2075; DUF815; Hydin_ADK; IstB_IS21; KAP_NTPase; Mg_chelatase; NACHT; NB-ARC; NTPase_1; Parvo_NS1; PduV-EutP; PhoH; Rad17; ResIII; RNA_helicase; RuvB_N; Sigma54_activat; Si…	ATPase family associated with various cellular activities (AAA); AAA domain; AAA domain; AAA ATPase domain; AAA domain; AAA domain; AAA domain; AAA domain (Cdc48 subfamily); AAA domain; AAA domain; AAA domain; AAA domain; ATPase family associated with various cellular activities (AAA); AAA domain; AAA domain; AAA domain (dynein-related subfamily); P-loop containing dynein motor region; AAA+ lid d…	A0A3B5YWA2_WHEAT			[MF] ATP binding [GO:0005524]; [MF] hydrolase activity [GO:0016787]
ACT	ACT-like domain	CL0070	3347947	R	SILICO	1RS	TGCAGGCATGGTCCACCGAACATGGCAAGCCATGATGATCATGCAACGAATAATGCAGGGAGCAGCGAG	69			Lo7_v2_contig_60951_1R	2e-23	TRIDC1BG016240.2_tdi_cdna	4.83e-16	CL0070	ACT	ACT-like domain	PF13291.6; PF00010.26	ACT_4; HLH	ACT domain; Helix-loop-helix DNA-binding domain	A0A3B5YUK7_WHEAT			[MF] protein dimerization activity [GO:0046983]
Actin_ATPase	Actin-like ATPase Superfamily	CL0108	3736278	S	SILICO		TGCAGTGCGCGACGCCGCTCCCCCTGCTGCGGCACGTGGCGGGCGCCATGGCCGCCGGCATGCGCGCCG	69			Lo7_v2_contig_1450452_1R	1e-19	TraesCS2B02G016000.1_tae_cdna	1.92e-27	CL0108; CL0108	Actin_ATPase; Actin_ATPase	Actin-like ATPase Superfamily; Actin-like ATPase Superfamily	PF13069.6; PF00349.21; PF03727.16	DUF3933; Hexokinase_1; Hexokinase_2	Protein of unknown function (DUF3933); Hexokinase; Hexokinase	A0A3B6BX05_WHEAT	[BP] cellular glucose homeostasis [GO:0001678]; [BP] glycolytic process [GO:0006096]	[CC] cell [GO:0005623]	[MF] ATP binding [GO:0005524]; [MF] glucose binding [GO:0005536]; [MF] hexokinase activity [GO:0004396]
			4092641	S	SILICO	1RS	TGCAGTGTTTGTAGACGTCTTTGTCCCTCAAATAGCGGTTTTTTCTTTGACGACGTTTGGCAGATGCAT	69			Lo7_v2_contig_1361961_1R	1e-27	TRIDC1AG013330.2_tdi_cdna	2.19e-20	CL0108; CL0108	Actin_ATPase; Actin_ATPase	Actin-like ATPase Superfamily; Actin-like ATPase Superfamily	PF00012.20; PF06723.13; PF18235.1	HSP70; MreB_Mbl; OST_P2	Hsp70 protein; MreB/Mbl protein; Oligosaccharyltransferase Peripheral 2 domain	M8C9N3_AEGTA			[MF] ATP binding [GO:0005524]
			7089730	S	SILICO	1RS	TGCAGTCATTCCCTTTTCGTGTCTCGGAGGGCCCTGATGGGTTCCCACTCGTCCACGCCCG	61	Sc1Loc00852259.2	3e-10	Lo7_v2_contig_1348736_1R	2e-23	TRIUR3_29963-T1_tur_cdna	7.47e-19	CL0108; CL0108	Actin_ATPase; Actin_ATPase	Actin-like ATPase Superfamily; Actin-like ATPase Superfamily	PF00012.20; PF06723.13	HSP70; MreB_Mbl	Hsp70 protein; MreB/Mbl protein	M7ZQL9_TRIUA			[MF] ATP binding [GO:0005524]
Acyltransferase	Acyltransferase clan	CL0228	4099851	S	SILICO	1RS	TGCAGGAGGGCGACCTCGCCATCTGTCCCGAGGGGACGACGTCCCGAGAGCCGTTCCTGCTCCG	64	Sc7Loc00228535.3	5e-14	Lo7_v2_contig_262371_1R	4e-25	TraesCS1D02G132800.1_tae_cdna	3.71e-23	CL0228; CL0137	Acyltransferase; HAD	Acyltransferase clan; HAD superfamily	PF01553.21; PF12710.7	Acyltransferase; HAD	Acyltransferase; haloacid dehalogenase-like hydrolase	A0A3B5ZRX3_WHEAT		[CC] integral component of membrane [GO:0016021]	[MF] transferase activity, transferring acyl groups [GO:0016746]
AMP_N-like	Creatinase/prolidase N-terminal domain superfamily	CL0356	3579486	R	SILICO	1RS	TGCAGCGACCACGTCCCGCTCTTCAGGCAGGAGAGCTACTTCGCGTATCTCTTCGGAGTGCGGGAGCCG	69	Sc1Loc01924994.1	2e-26	Lo7_v2_contig_60201_1R	5e-25	Sc1Loc01924994.1	9.97e-25	CL0356	AMP_N-like	Creatinase/prolidase N-terminal domain superfamily	PF05195.16; PF00557.24	AMP_N; Peptidase_M24	Aminopeptidase P, N-terminal domain; Metallopeptidase family M24	A0A3B5YTC5_WHEAT			[MF] aminopeptidase activity [GO:0004177]; [MF] manganese ion binding [GO:0030145]
AMP-binding_C	AMP-binding enzyme C-terminal domain superfamily	CL0531	10984347	S	SNP	1RS	TGCAGAACAGCAGCAGGGAAGTATCCAGATAACCG	35			Lo7_v2_contig_2898783_1R	1e-05	TRIUR3_15612-T1_tur_cdna	1.35e-08	CL0378; CL0531	ANL; AMP-binding_C	ANL superfamily; AMP-binding enzyme C-terminal domain superfamily	PF00501.28; PF13193.6	AMP-binding; AMP-binding_C	AMP-binding enzyme; AMP-binding enzyme C-terminal domain	M8ADR7_TRIUA			[MF] catalytic activity [GO:0003824]
Ank	Ankyrin repeat superfamily	CL0465	3021536	S	SILICO		TGCAGTATAAATCTTGTCTTCGAAGCGCACAGCGATGATTTGAAGTTCGTTCAGTCCCTCTGGCACTGA	69	Sc2Loc00307330.6	4e-22	Lo7_v2_contig_1466669_1R	3e-22	TraesCS2B02G598700.1_tae_cdna	1.92e-27	CL0465; CL0589; CL0589; CL0183; CL0027	Ank; KIX_like; KIX_like; PAS_Fold; RdRP	Ankyrin repeat superfamily; Kix domain of CBP (creb binding protein) and MED13/15; Kix domain of CBP (creb binding protein) and MED13/15; PAS domain clan; RNA dependent RNA polymerase	PF11900.8; PF02172.16; PF16987.5; PF03776.14; PF08447.12; PF00078.27; PF15224.6; PF12513.8	DUF3420; KIX; KIX_2; MinE; PAS_3; RVT_1; SCRG1; SUV3_C	Domain of unknown function (DUF3420); KIX domain; KIX domain; Septum formation topological specificity factor MinE; PAS fold; Reverse transcriptase (RNA-dependent DNA polymerase); Scrapie-responsive protein 1; Mitochondrial degradasome RNA helicase subunit C terminal	A0A3B6CGU1_WHEAT	[BP] regulation of transcription, DNA-templated [GO:0006355]		[MF] transcription coregulator activity [GO:0003712]
			3344367	R	SILICO		TGCAGCCTTTGCACTTGGTGTGTATATGGTGCTAGCTCCG	40	Sc1Loc00345069.2	2e-09	Lo7_v2_contig_1370454_1R	4e-08	Sc1Loc00345069.2	7.04e-08	CL0465; CL0465; CL0465; CL0465; CL0465	Ank; Ank; Ank; Ank; Ank	Ankyrin repeat superfamily; Ankyrin repeat superfamily; Ankyrin repeat superfamily; Ankyrin repeat superfamily; Ankyrin repeat superfamily	PF00023.30; PF12796.7; PF13606.6; PF13637.6; PF13857.6; PF00689.21; PF01529.20; PF13962.6	Ank; Ank_2; Ank_3; Ank_4; Ank_5; Cation_ATPase_C; DHHC; PGG	Ankyrin repeat; Ankyrin repeats (3 copies); Ankyrin repeat; Ankyrin repeats (many copies); Ankyrin repeats (many copies); Cation transporting ATPase, C-terminus; DHHC palmitoyltransferase; Domain of unknown function	T1M5Y6_TRIUA		[CC] integral component of membrane [GO:0016021]
			3594536	R	SILICO		TGCAGTGCGAAAGCTGACCCCAAAATCAACAGCATACTGCTCCACAGTCCACACAAGTGAAGTGCGGGC	69			Lo7_v2_contig_17093_1R	1e-27	AET4Gv20208000.6_ata_cdna	7.66e-20	CL0465; CL0465; CL0465; CL0465; CL0465	Ank; Ank; Ank; Ank; Ank	Ankyrin repeat superfamily; Ankyrin repeat superfamily; Ankyrin repeat superfamily; Ankyrin repeat superfamily; Ankyrin repeat superfamily	PF00023.30; PF12796.7; PF13606.6; PF13637.6; PF13857.6	Ank; Ank_2; Ank_3; Ank_4; Ank_5	Ankyrin repeat; Ankyrin repeats (3 copies); Ankyrin repeat; Ankyrin repeats (many copies); Ankyrin repeats (many copies)	A0A3B6JH78_WHEAT
			7502519	S	SILICO		TGCAGGTGCAGTGACGACGATCCATGCGGCTCAACAGAAACGCTGGATGGCTCCGAGGTGCAATCTCCG	69			Lo7_v2_contig_5862_1R	5e-25	TRIDC1AG028640.1_tdi_cdna	1.92e-27	CL0465; CL0465; CL0465; CL0465; CL0465; CL0229; CL0229; CL0229; CL0229	Ank; Ank; Ank; Ank; Ank; RING; RING; RING; RING	Ankyrin repeat superfamily; Ankyrin repeat superfamily; Ankyrin repeat superfamily; Ankyrin repeat superfamily; Ankyrin repeat superfamily; Ring-finger/U-box superfamily; Ring-finger/U-box superfamily; Ring-finger/U-box superfamily; Ring-finger/U-box superfamily	PF00023.30; PF12796.7; PF13606.6; PF13637.6; PF13857.6; PF00097.25; PF13920.6; PF13639.6; PF13445.6	Ank; Ank_2; Ank_3; Ank_4; Ank_5; zf-C3HC4; zf-C3HC4_3; zf-RING_2; zf-RING_UBOX	Ankyrin repeat; Ankyrin repeats (3 copies); Ankyrin repeat; Ankyrin repeats (many copies); Ankyrin repeats (many copies); Zinc finger, C3HC4 type (RING finger); Zinc finger, C3HC4 type (RING finger); Ring finger domain; RING-type zinc-finger	A0A3B5ZTF7_WHEAT
ANL	ANL superfamily	CL0378	10984347	S	SNP	1RS	TGCAGAACAGCAGCAGGGAAGTATCCAGATAACCG	35			Lo7_v2_contig_2898783_1R	1e-05	TRIUR3_15612-T1_tur_cdna	1.35e-08	CL0378; CL0531	ANL; AMP-binding_C	ANL superfamily; AMP-binding enzyme C-terminal domain superfamily	PF00501.28; PF13193.6	AMP-binding; AMP-binding_C	AMP-binding enzyme; AMP-binding enzyme C-terminal domain	M8ADR7_TRIUA			[MF] catalytic activity [GO:0003824]
APC	APC superfamily	CL0062	5804463_A	R	SNP	1RS	TGCAGAGCAACCAGGGGTTCGGCCTCGTCGGGTTCAGCACGTCCACGCTGGTCACGCTCGGCGCGTGCC	69	Sc1Loc01936773.1	7e-25	Lo7_v2_contig_60962_1R	2e-23	TRIDC1BG010200.2_tdi_cdna	1.92e-27	CL0062	APC	APC superfamily	PF00860.20	Xan_ur_permease	Permease family	A0A3B5YSC5_WHEAT		[CC] integral component of membrane [GO:0016021]	[MF] purine nucleobase transmembrane transporter activity [GO:0005345]
BCLiA	Bcl-2 inhibitors of programmed cell death	CL0551	5777593	S	SNP		TGCAGGAGGCCGAGCGGCGCATGGACCTGGCCCG	34	Sc1Loc02021958.4	9e-11	Lo7_v2_contig_68036_1R	2e-09	Sc1Loc02021958.4	3.37e-09	CL0023; CL0023; CL0023; CL0023; CL0023; CL0023; CL0023; CL0023; CL0023; CL0023; CL0023; CL0023; CL0023; CL0023; CL0023; CL0023; CL0023; CL0023; CL0671; CL0023; CL0551; CL0023; CL0671; CL0023; CL0159; CL0023; CL0023; CL0023; CL0023; CL0023; CL0023; CL0023; CL0023; CL0023; CL0023; CL0023; CL0023; CL0023; CL0298; CL0023; CL0023; CL0023; CL0023; CL0023; CL0023; CL0023	P-loop_NTPase; P-loop_NTPase; P-loop_NTPase; P-loop_NTPase; P-loop_NTPase; P-loop_NTPase; P-loop_NTPase; P-loop_NTPase; P-loop_NTPase; P-loop_NTPase; P-loop_NTPase; P-loop_NTPase; P-loop_NTPase; P-loop_NTPase; P-loop_NTPase; P-loop_NTPase; P-loop_NTPase; P-loop_NTPase; AAA_lid; P-loop_NTPase; BCLiA; P-loop_NTPase; AAA_lid; P-loop_NTPase; E-set; P-loop_NTPase; P-loop_NTPase; P-loop_NTPase; P-loop_…	P-loop containing nucleoside triphosphate hydrolase superfamily; P-loop containing nucleoside triphosphate hydrolase superfamily; P-loop containing nucleoside triphosphate hydrolase superfamily; P-loop containing nucleoside triphosphate hydrolase superfamily; P-loop containing nucleoside triphosphate hydrolase superfamily; P-loop containing nucleoside triphosphate hydrolase superfamily; P-loop co…	PF00004.29; PF13173.6; PF13191.6; PF13238.6; PF13245.6; PF07724.14; PF13401.6; PF13476.6; PF13479.6; PF13481.6; PF13521.6; PF13555.6; PF07726.11; PF13604.6; PF13671.6; PF07728.14; PF12775.7; PF12780.7; PF17871.1; PF00005.27; PF10186.9; PF01637.18; PF10431.9; PF02861.20; PF07989.11; PF01544.18; PF08287.11; PF13177.6; PF07956.11; PF11205.8; PF14467.6; PF05266.14; PF05673.13; PF01935.17; PF13864.6; …	AAA; AAA_14; AAA_16; AAA_18; AAA_19; AAA_2; AAA_22; AAA_23; AAA_24; AAA_25; AAA_28; AAA_29; AAA_3; AAA_30; AAA_33; AAA_5; AAA_7; AAA_8; AAA_lid_9; ABC_tran; Atg14; ATPase_2; ClpB_D2-small; Clp_N; Cnn_1N; CorA; DASH_Spc19; DNA_pol3_delta2; DUF1690; DUF2987; DUF4426; DUF724; DUF815; DUF87; Enkurin; Exonuc_VII_L; HOOK; IstB_IS21; Laminin_II; Mg_chelatase; MMR_HSR1; NACHT; NTPase_1; PduV-EutP; ResIII…	ATPase family associated with various cellular activities (AAA); AAA domain; AAA ATPase domain; AAA domain; AAA domain; AAA domain (Cdc48 subfamily); AAA domain; AAA domain; AAA domain; AAA domain; AAA domain; P-loop containing region of AAA domain; ATPase family associated with various cellular activities (AAA); AAA domain; AAA domain; AAA domain (dynein-related subfamily); P-loop containing dyn…	F2E1V5_HORVV	[BP] protein metabolic process [GO:0019538]		[MF] ATP binding [GO:0005524]
Beta_propeller	Beta propeller clan	CL0186	3589407	R	SILICO	1RS	TGCAGCTTTCAGCCTCCCGCAACAAGATCCAGGTAACTGCATAGTCTTTTTTCCGAGAGATGCTTGTGA	69	Sc1Loc00348925.1	3e-11	Lo7_v2_contig_1371090_1R	1e-27	TRIDC1BG007100.2_tdi_cdna	1.39e-16	CL0186; CL0186	Beta_propeller; Beta_propeller	Beta propeller clan; Beta propeller clan	PF12894.7; PF00400.32	ANAPC4_WD40; WD40	Anaphase-promoting complex subunit 4 WD40 domain; WD domain, G-beta repeat	M8ATR8_AEGTA	[BP] COPII-coated vesicle budding [GO:0090114]; [BP] positive regulation of TORC1 signaling [GO:1904263]; [BP] protein transport [GO:0015031]	[CC] COPII vesicle coat [GO:0030127]; [CC] Golgi membrane [GO:0000139]	[MF] structural molecule activity [GO:0005198]
			5796806	R	SILICO	1RS	TGCAGTTCGCAGTGGACGCGGAGAGAGGCGACAGCGGGGTGTGCGGTAATACGGTGGGGCCAGGGTGGC	69			Lo7_v2_contig_1351158_1R	1e-27	TraesCS1D02G089300.1_tae_cdna	4.24e-23	CL0186; CL0186; CL0186; CL0186; CL0186; CL0186; CL0163; CL0186	Beta_propeller; Beta_propeller; Beta_propeller; Beta_propeller; Beta_propeller; Beta_propeller; Calcineurin; Beta_propeller	Beta propeller clan; Beta propeller clan; Beta propeller clan; Beta propeller clan; Beta propeller clan; Beta propeller clan; Calcineurin-like phosphoesterase superfamily; Beta propeller clan	PF01344.25; PF07646.15; PF13415.6; PF13418.6; PF13854.6; PF13964.6; PF00149.28; PF03089.14; PF16891.5	Kelch_1; Kelch_2; Kelch_3; Kelch_4; Kelch_5; Kelch_6; Metallophos; RAG2; STPPase_N	Kelch motif; Kelch motif; Galactose oxidase, central domain; Galactose oxidase, central domain; Kelch motif; Kelch motif; Calcineurin-like phosphoesterase; Recombination activating protein 2; Serine-threonine protein phosphatase N-terminal domain	A0A1D5S273_WHEAT	[BP] brassinosteroid mediated signaling pathway [GO:0009742]	[CC] nucleus [GO:0005634]	[MF] metal ion binding [GO:0046872]; [MF] protein serine/threonine phosphatase activity [GO:0004722]
			17391295	S	SILICO		TGCAGTTGGTGGCGGTGGTGGTGGGTAGGCTGAAGGTGGGGTTGCAGCCCTTCCTCCAGTCCCG	64	Sc1Loc01339564.1	4e-15	Lo7_v2_contig_262433_1R	1e-13	TRIDC1AG052450.1_tdi_cdna	8.72e-25	CL0016; CL0001; CL0168; CL0016; CL0016; CL0016; CL0186	PKinase; EGF; PAN; PKinase; PKinase; PKinase; Beta_propeller	Protein kinase superfamily; EGF superfamily; PAN-like; Protein kinase superfamily; Protein kinase superfamily; Protein kinase superfamily; Beta propeller clan	PF01636.23; PF01453.24; PF12662.7; PF01683.18; PF08725.11; PF08276.11; PF12260.8; PF00069.25; PF07714.17; PF13360.6; PF00954.20	APH; B_lectin; cEGF; EB; Integrin_b_cyt; PAN_2; PIP49_C; Pkinase; Pkinase_Tyr; PQQ_2; S_locus_glycop	Phosphotransferase enzyme family; D-mannose binding lectin; Complement Clr-like EGF-like; EB module; Integrin beta cytoplasmic domain; PAN-like domain; Protein-kinase domain of FAM69; Protein kinase domain; Protein tyrosine kinase; PQQ-like domain; S-locus glycoprotein domain	A0A3B5Y5D0_WHEAT	[BP] recognition of pollen [GO:0048544]		[MF] ATP binding [GO:0005524]; [MF] protein serine/threonine kinase activity [GO:0004674]
C2H2-zf	Classical C2H2 and C2HC zinc fingers	CL0361	16418525	S	SILICO		TGCAGTCCCTCCACTCCGCAGCTTCTCGTATTATGAGGAGCTGGGGTGGGTTGCCGAACACTGCCGAGA	69			Lo7_v2_contig_127836_1R	3e-15	AET5Gv21106800.1_ata_cdna	3.05e-12	CL0167; CL0361; CL0361; CL0361; CL0361; CL0361; CL0167	Zn_Beta_Ribbon; C2H2-zf; C2H2-zf; C2H2-zf; C2H2-zf; C2H2-zf; Zn_Beta_Ribbon	Zinc beta-ribbon; Classical C2H2 and C2HC zinc fingers; Classical C2H2 and C2HC zinc fingers; Classical C2H2 and C2HC zinc fingers; Classical C2H2 and C2HC zinc fingers; Classical C2H2 and C2HC zinc fingers; Zinc beta-ribbon	PF08271.12; PF15135.6; PF00096.26; PF12756.7; PF18868.1; PF13894.6; PF13912.6; PF12171.8; PF09723.10	TF_Zn_Ribbon; UPF0515; zf-C2H2; zf-C2H2_2; zf-C2H2_3rep; zf-C2H2_4; zf-C2H2_6; zf-C2H2_jaz; Zn-ribbon_8	TFIIB zinc-binding; Uncharacterised protein UPF0515; Zinc finger, C2H2 type; C2H2 type zinc-finger (2 copies); Zinc finger C2H2-type, 3 repeats; C2H2-type zinc finger; C2H2-type zinc finger; Zinc-finger double-stranded RNA-binding; Zinc ribbon domain	A0A3B6N287_WHEAT			[MF] nucleic acid binding [GO:0003676]
Calcineurin	Calcineurin-like phosphoesterase superfamily	CL0163	5796806	R	SILICO	1RS	TGCAGTTCGCAGTGGACGCGGAGAGAGGCGACAGCGGGGTGTGCGGTAATACGGTGGGGCCAGGGTGGC	69			Lo7_v2_contig_1351158_1R	1e-27	TraesCS1D02G089300.1_tae_cdna	4.24e-23	CL0186; CL0186; CL0186; CL0186; CL0186; CL0186; CL0163; CL0186	Beta_propeller; Beta_propeller; Beta_propeller; Beta_propeller; Beta_propeller; Beta_propeller; Calcineurin; Beta_propeller	Beta propeller clan; Beta propeller clan; Beta propeller clan; Beta propeller clan; Beta propeller clan; Beta propeller clan; Calcineurin-like phosphoesterase superfamily; Beta propeller clan	PF01344.25; PF07646.15; PF13415.6; PF13418.6; PF13854.6; PF13964.6; PF00149.28; PF03089.14; PF16891.5	Kelch_1; Kelch_2; Kelch_3; Kelch_4; Kelch_5; Kelch_6; Metallophos; RAG2; STPPase_N	Kelch motif; Kelch motif; Galactose oxidase, central domain; Galactose oxidase, central domain; Kelch motif; Kelch motif; Calcineurin-like phosphoesterase; Recombination activating protein 2; Serine-threonine protein phosphatase N-terminal domain	A0A1D5S273_WHEAT	[BP] brassinosteroid mediated signaling pathway [GO:0009742]	[CC] nucleus [GO:0005634]	[MF] metal ion binding [GO:0046872]; [MF] protein serine/threonine phosphatase activity [GO:0004722]
CBD9-like	Small molecule-binding and fam 9 carbohydrate-binding module	CL0559	100113127	S	SILICO		TGCAGAAGATCAACTGAATCGTCTTCCTCAGTGTTGCCG	39			Lo7_v2_contig_133157_1R	2e-11	TRIDC5AG047040.1_tdi_cdna	1.02e-11	CL0472; CL0328; CL0328; CL0559; CL0328; CL0396	Peptidase_U; 2heme_cytochrom; 2heme_cytochrom; CBD9-like; 2heme_cytochrom; Marvel-like	Peptidase clan U; Transmembrane di-heme cytochrome superfamily; Transmembrane di-heme cytochrome superfamily; Small molecule-binding and fam 9 carbohydrate-binding module; Transmembrane di-heme cytochrome superfamily; MARVEL domain containing superfamily	PF02517.16; PF03188.16; PF01578.20; PF03351.17; PF08592.11; PF10348.9; PF01284.23; PF13630.6; PF11712.8	CPBP; Cytochrom_B561; Cytochrom_C_asm; DOMON; DUF1772; DUF2427; MARVEL; SdpI; Vma12	CPBP intramembrane metalloprotease; Eukaryotic cytochrome b561; Cytochrome C assembly protein; DOMON domain; Domain of unknown function (DUF1772); Domain of unknown function (DUF2427); Membrane-associating domain; SdpI/YhfL protein family; Endoplasmic reticulum-based factor for assembly of V-ATPase	A0A3B6LR34_WHEAT	[BP] oxidation-reduction process [GO:0055114]	[CC] integral component of membrane [GO:0016021]
CDA	Cytidine deaminase-like (CDA) superfamily	CL0109	3906007	S	SILICO	1RS	TGCAGGTGCGCGGTCACCGCGCGAGCACGCCGCCATGCAACGACGTCCGGGAAGACCTTCTCTGCGCCC	69			Lo7_v2_contig_2868671_1R	9e-22	TraesCS1D02G076200.1_tae_cdna	2.67e-19	CL0016; CL0016; CL0109; CL0016; CL0016; CL0016	PKinase; PKinase; CDA; PKinase; PKinase; PKinase	Protein kinase superfamily; Protein kinase superfamily; Cytidine deaminase-like (CDA) superfamily; Protein kinase superfamily; Protein kinase superfamily; Protein kinase superfamily	PF03109.16; PF01636.23; PF14439.6; PF00069.25; PF17667.1; PF07714.17; PF01657.17	ABC1; APH; Bd3614-deam; Pkinase; Pkinase_fungal; Pkinase_Tyr; Stress-antifung	ABC1 family; Phosphotransferase enzyme family; Bd3614-like deaminase; Protein kinase domain; Fungal protein kinase; Protein tyrosine kinase; Salt stress response/antifungal	A0A3B5ZPY2_WHEAT		[CC] integral component of membrane [GO:0016021]	[MF] ATP binding [GO:0005524]; [MF] protein kinase activity [GO:0004672]
			100045724	S	SILICO	1RS	TGCAGCCAAAAGCATGAGTTTATCATTTCTCAATGTAAAACCCCAACCTCCTGAATTTGTTGCTTCATG	69			Lo7_v2_contig_1351623_1R	1e-27	TRIDC7BG025730.3_tdi_cdna	8.19e-07	CL0109; CL0263; CL0020; CL0020; CL0020; CL0020; CL0020; CL0020	CDA; His-Me_finger; TPR; TPR; TPR; TPR; TPR; TPR	Cytidine deaminase-like (CDA) superfamily; His-Me finger endonuclease superfamily; Tetratrico peptide repeat superfamily; Tetratrico peptide repeat superfamily; Tetratrico peptide repeat superfamily; Tetratrico peptide repeat superfamily; Tetratrico peptide repeat superfamily; Tetratrico peptide repeat superfamily	PF14432.6; PF18275.1; PF01535.20; PF12854.7; PF13041.6; PF13812.6; PF17177.4; PF13428.6	DYW_deaminase; His_Me_b4a2; PPR; PPR_1; PPR_2; PPR_3; PPR_long; TPR_14	DYW family of nucleic acid deaminases; His-Me finger endonuclease beta4-alpha2 domain; PPR repeat; PPR repeat; PPR repeat family; Pentatricopeptide repeat domain; Pentacotripeptide-repeat region of PRORP; Tetratricopeptide repeat	A0A3B6SDR6_WHEAT
CDC	Cholesterol-dependent cytolysin superfamily	CL0293	3356019	S	SILICO	1RS	TGCAGAGAAGAGGTGAGGATTGATGGAGCCTAATTTAGGACTAGGAGGAGGCACTTTGTGTTTGTGTGA	69			Lo7_v2_contig_2868555_1R	5e-25	AET4Gv20714000.1_ata_cdna	4.24e-23	CL0293	CDC	Cholesterol-dependent cytolysin superfamily	PF00314.17	Thaumatin	Thaumatin family	A0A3B6JQ01_WHEAT
Cdc48_2-like	Cdc48 domain 2-like	CL0402	1107642	S	SILICO	1RS	TGCAGCAGTCCCGTGGTTTCGGTAGCGAGTTCTGATTCCCTGACCAGCCG	50	Sc1Loc00400879.6	9e-15	Lo7_v2_contig_1381081_1R	2e-13	AET1Gv20494800.1_ata_cdna	9.29e-16	CL0023; CL0023; CL0023; CL0023; CL0023; CL0023; CL0023; CL0023; CL0023; CL0023; CL0023; CL0023; CL0023; CL0023; CL0023; CL0023; CL0023; CL0671; CL0023; CL0023; CL0023; CL0023; CL0023; CL0402; CL0332; CL0023; CL0023; CL0023; CL0023; CL0023; CL0023; CL0023; CL0023; CL0023; CL0023; CL0023; CL0023; CL0023; CL0023; CL0023; CL0023; CL0023; CL0023; CL0023; CL0023; CL0023; CL0023; CL0402; CL0023; CL0671;…	P-loop_NTPase; P-loop_NTPase; P-loop_NTPase; P-loop_NTPase; P-loop_NTPase; P-loop_NTPase; P-loop_NTPase; P-loop_NTPase; P-loop_NTPase; P-loop_NTPase; P-loop_NTPase; P-loop_NTPase; P-loop_NTPase; P-loop_NTPase; P-loop_NTPase; P-loop_NTPase; P-loop_NTPase; AAA_lid; P-loop_NTPase; P-loop_NTPase; P-loop_NTPase; P-loop_NTPase; P-loop_NTPase; Cdc48_2-like; AcetylDC-like; P-loop_NTPase; P-loop_NTPase; P…	P-loop containing nucleoside triphosphate hydrolase superfamily; P-loop containing nucleoside triphosphate hydrolase superfamily; P-loop containing nucleoside triphosphate hydrolase superfamily; P-loop containing nucleoside triphosphate hydrolase superfamily; P-loop containing nucleoside triphosphate hydrolase superfamily; P-loop containing nucleoside triphosphate hydrolase superfamily; P-loop co…	PF00004.29; PF13086.6; PF13173.6; PF13191.6; PF13207.6; PF13238.6; PF13245.6; PF07724.14; PF13401.6; PF13479.6; PF13481.6; PF13521.6; PF07726.11; PF13604.6; PF13671.6; PF07728.14; PF12775.7; PF17862.1; PF00005.27; PF00006.25; PF06745.13; PF01637.18; PF00308.18; PF02933.17; PF02359.18; PF02224.18; PF09848.9; PF05673.13; PF17213.3; PF01695.17; PF07693.14; PF01078.21; PF05729.12; PF00931.22; PF03266…	AAA; AAA_11; AAA_14; AAA_16; AAA_17; AAA_18; AAA_19; AAA_2; AAA_22; AAA_24; AAA_25; AAA_28; AAA_3; AAA_30; AAA_33; AAA_5; AAA_7; AAA_lid_3; ABC_tran; ATP-synt_ab; ATPase; ATPase_2; Bac_DnaA; CDC48_2; CDC48_N; Cytidylate_kin; DUF2075; DUF815; Hydin_ADK; IstB_IS21; KAP_NTPase; Mg_chelatase; NACHT; NB-ARC; NTPase_1; Parvo_NS1; PduV-EutP; PhoH; Rad17; ResIII; RNA_helicase; RuvB_N; Sigma54_activat; Si…	ATPase family associated with various cellular activities (AAA); AAA domain; AAA domain; AAA ATPase domain; AAA domain; AAA domain; AAA domain; AAA domain (Cdc48 subfamily); AAA domain; AAA domain; AAA domain; AAA domain; ATPase family associated with various cellular activities (AAA); AAA domain; AAA domain; AAA domain (dynein-related subfamily); P-loop containing dynein motor region; AAA+ lid d…	A0A3B5YWA2_WHEAT			[MF] ATP binding [GO:0005524]; [MF] hydrolase activity [GO:0016787]
CoA-acyltrans	CoA-dependent acyltransferase superfamily	CL0149	3910152	S	SILICO	1RS	TGCAGCGCGTACCCACACGGGCCTTGAGGTTGGCGACGAACTCGTCCG	48	Sc1Loc00120019.3	5e-18	Lo7_v2_contig_130831_1R	1e-16	Sc1Loc00120019.3	2.42e-16	CL0149; CL0149	CoA-acyltrans; CoA-acyltrans	CoA-dependent acyltransferase superfamily; CoA-dependent acyltransferase superfamily	PF00668.20; PF02458.15	Condensation; Transferase	Condensation domain; Transferase family	A0A3B5ZQE2_WHEAT			[MF] transferase activity, transferring acyl groups other than amino-acyl groups [GO:0016747]
Concanavalin	Concanavalin-like lectin/glucanase superfamily	CL0004	4095279_B	S	SNP		TGCAGGTACACGGCCACCGGCATCTTGGACGGCAGCACCG	40	Sc0Loc01071454.1	4e-11	Lo7_v2_contig_19815_1R	9e-10	TraesCS1D02G441400.1_tae_cdna	3.2e-12	CL0016; CL0016; CL0004; CL0016; CL0016; CL0016	PKinase; PKinase; Concanavalin; PKinase; PKinase; PKinase	Protein kinase superfamily; Protein kinase superfamily; Concanavalin-like lectin/glucanase superfamily; Protein kinase superfamily; Protein kinase superfamily; Protein kinase superfamily	PF01636.23; PF07213.11; PF14575.6; PF14531.6; PF00139.19; PF00069.25; PF07714.17; PF07387.11	APH; DAP10; EphA2_TM; Kinase-like; Lectin_legB; Pkinase; Pkinase_Tyr; Seadorna_VP7	Phosphotransferase enzyme family; DAP10 membrane protein; Ephrin type-A receptor 2 transmembrane domain; Kinase-like; Legume lectin domain; Protein kinase domain; Protein tyrosine kinase; Seadornavirus VP7	A0A3B6A2H1_WHEAT	[BP] positive regulation of phosphatidylinositol 3-kinase signaling [GO:0014068]; [BP] regulation of immune response [GO:0050776]	[CC] integral component of membrane [GO:0016021]	[MF] ATP binding [GO:0005524]; [MF] carbohydrate binding [GO:0030246]; [MF] phosphatidylinositol 3-kinase binding [GO:0043548]; [MF] protein kinase activity [GO:0004672]; [MF] signaling receptor binding [GO:0005102]
CopD_like	Copper resistance protein D	CL0430	5772750	R	SILICO		TGCAGCAGCCATGGCCAAGGAGGTGAGCGAGGAGCCG	37	Sc1Loc00237931.1	7e-07	Lo7_v2_contig_1355230_1R	3e-09	TraesCS2B02G077700.1_tae_cdna	1.13e-10	CL0430	CopD_like	Copper resistance protein D	PF06577.12; PF13664.6; PF00230.20	DUF1134; DUF4149; MIP	Protein of unknown function (DUF1134); Domain of unknown function (DUF4149); Major intrinsic protein	A0A3B6BYT8_WHEAT		[CC] integral component of membrane [GO:0016021]	[MF] channel activity [GO:0015267]
CPA_AT	CPA/AT transporter superfamily	CL0064	1139535	S	SILICO		TGCAGGGGCCTGCGCGGCGCGCCACGAGAGGGCGGAGCGCGAAGAACGTGAACGCCACGAAGACCGCGC	69			Lo7_v2_contig_1352825_1R	2e-18	TRIDC1BG069220.2_tdi_cdna	8.18e-26	CL0064; CL0676	CPA_AT; SLATT	CPA/AT transporter superfamily; SMODS and LOG-Smf/DprA-Associating Two TM	PF00999.21; PF18183.1	Na_H_Exchanger; SLATT_2	Sodium/hydrogen exchanger family; SMODS and SLOG-associating 2TM effector domain 2	A0A3B5Z4M7_WHEAT		[CC] integral component of membrane [GO:0016021]	[MF] solute:proton antiporter activity [GO:0015299]
CU_oxidase	Multicopper oxidase-like domain	CL0026	3887264	R	SILICO		TGCAGCAACCACCACCACAGAAATGAATCGATCGATCTGCGGACAGAATCAACATCAATAGCGCGCGCG	69			Lo7_v2_contig_67021_1R	6e-18	TRIUR3_05838-T1_tur_cdna	5.89e-15	CL0026	CU_oxidase	Multicopper oxidase-like domain	PF07732.15	Cu-oxidase_3	Multicopper oxidase	M7YSB7_TRIUA
			3895652	R	SILICO		TGCAGACTGGCGCGCCGTCGGGGGACGGCGTCGAGGGCCACACCTTGACGTACAATTTCGTGGCCGACC	69	Sc1Loc02012697.1	3e-29	Lo7_v2_contig_67021_1R	1e-27	Sc1Loc02012697.1	1.92e-27	CL0159; CL0026	E-set; CU_oxidase	Ig-like fold superfamily (E-set); Multicopper oxidase-like domain	PF17973.1; PF07732.15	bMG10; Cu-oxidase_3	Bacterial Alpha-2-macroglobulin MG10 domain; Multicopper oxidase	A0A3B5XTT4_WHEAT		[CC] integral component of membrane [GO:0016021]
			5225818	R	SILICO		TGCAGACTGGCACGCCCGCGGCGGATGGCATCGAGGGCCACACCTTGACGTACAATTTCGTGGCGGACA	69	Sc1Loc02012697.1	7e-19	Lo7_v2_contig_67021_1R	2e-17	TRIUR3_05838-T1_tur_cdna	2.19e-20	CL0026	CU_oxidase	Multicopper oxidase-like domain	PF07732.15	Cu-oxidase_3	Multicopper oxidase	M7YSB7_TRIUA
			7358345	S	SILICO		TGCAGACTGGCACGCCGGCGGCGGACGGCATCAAGGGCCACACCTTGACGTACAATTTCATGGCGGACA	69	Sc1Loc02012697.1	7e-19	Lo7_v2_contig_67021_1R	2e-17	TRIUR3_05838-T1_tur_cdna	2.19e-20	CL0026	CU_oxidase	Multicopper oxidase-like domain	PF07732.15	Cu-oxidase_3	Multicopper oxidase	M7YSB7_TRIUA
			15327073	R	SNP	1RS	TGCAGCAGATGGCGCTCCTCACCGGAATCCCTGCGGGGCCAGCCGATGCCTACACCATCAACGGCAAGC	69	Sc1Loc01952867.1	2e-25	Lo7_v2_contig_62031_1R	6e-24	TraesCS1D02G044300.1_tae_cdna	1.92e-27	CL0026; CL0026; CL0026	CU_oxidase; CU_oxidase; CU_oxidase	Multicopper oxidase-like domain; Multicopper oxidase-like domain; Multicopper oxidase-like domain	PF00394.22; PF07731.14; PF07732.15	Cu-oxidase; Cu-oxidase_2; Cu-oxidase_3	Multicopper oxidase; Multicopper oxidase; Multicopper oxidase	A0A3B5ZNB4_WHEAT	[BP] lignin catabolic process [GO:0046274]	[CC] apoplast [GO:0048046]	[MF] copper ion binding [GO:0005507]; [MF] hydroquinone:oxygen oxidoreductase activity [GO:0052716]
Cupin	Cupin fold	CL0029	3950242	R	SILICO		TGCAGAGGTCAGGAATGGGCTCGAGACTCTGAAGAAGAGGAGACTTGAGAGGATGCGTTTGAGTGCTCA	69			Lo7_v2_contig_7630_1R	4e-26	TRIDC1BG035260.7_tdi_cdna	1.92e-27	CL0029; CL0029	Cupin; Cupin	Cupin fold; Cupin fold	PF02373.22; PF02375.17; PF02928.16	JmjC; JmjN; zf-C5HC2	JmjC domain, hydroxylase; jmjN domain; C5HC2 zinc finger	A0A3B5YY11_WHEAT		[CC] nucleus [GO:0005634]
			5798029	S	SILICO		TGCAGCTCATAGGGTTTTTACTTACCATAAAGAGGCCCCAGGACTCGATGGCTGACCG	58	Sc4Loc01509055.1	9e-10	Lo7_v2_contig_1360954_1R	2e-15	TraesCS1A02G320100.1_tae_cdna	6.34e-13	CL0029; CL0029	Cupin; Cupin	Cupin fold; Cupin fold	PF03171.20; PF14226.6	2OG-FeII_Oxy; DIOX_N	2OG-Fe(II) oxygenase superfamily; non-haem dioxygenase in morphine synthesis N-terminal	A0A3B5Y3N5_WHEAT			[MF] metal ion binding [GO:0046872]; [MF] oxidoreductase activity [GO:0016491]
			3590380	R	SNP	1RS	TGCAGGCCAAGGCTGTCCACCATCTACTTTGCAGCCCCACCACTCCATGCACGAATCTCGGCGCTCCCA	69	Sc1Loc00171230.1	1e-27	Lo7_v2_contig_1347632_1R	4e-26	Sc1Loc00171230.1	8.18e-26	CL0029; CL0029	Cupin; Cupin	Cupin fold; Cupin fold	PF03171.20; PF14226.6	2OG-FeII_Oxy; DIOX_N	2OG-Fe(II) oxygenase superfamily; non-haem dioxygenase in morphine synthesis N-terminal	A0A3B5ZQJ2_WHEAT			[MF] metal ion binding [GO:0046872]; [MF] oxidoreductase activity [GO:0016491]
DMT	Drug/Metabolite transporter superfamily	CL0184	3355680_Z	S	SNP	1RS	TGCAGGCATGGTGCATCGAGAGGCGAGGCCCCGTGTTTCTGGCCATGACTAATCCG	56	Sc4Loc00216020.2	1e-20	Lo7_v2_contig_121660_1R	1e-12	TraesCS6B02G054800.1_tae_cdna	1.48e-20	CL0184	DMT	Drug/Metabolite transporter superfamily	PF00892.20	EamA	EamA-like transporter family	A0A3B6PHB8_WHEAT		[CC] integral component of membrane [GO:0016021]	[MF] transmembrane transporter activity [GO:0022857]
			7513681	R	SNP		TGCAGGCAATACTTAACACTGCTGCCAAGTTTGTGATGATTTCGTGGGTTGTCACGCAGCGCGGGCCAA	69	Sc1Loc00997409.1	2e-20	Lo7_v2_contig_18508_1R	1e-20	TraesCS4B02G351800.1_tae_cdna	2.34e-26	CL0184; CL0184	DMT; DMT	Drug/Metabolite transporter superfamily; Drug/Metabolite transporter superfamily	PF02656.15; PF00892.20; PF10639.9	DUF202; EamA; TMEM234	Domain of unknown function (DUF202); EamA-like transporter family; Putative transmembrane family 234	A0A3B6IX88_WHEAT		[CC] integral component of membrane [GO:0016021]	[MF] transmembrane transporter activity [GO:0022857]
DNA_b-psBarrel	DNA-binding pseudo-barrel domain	CL0405	3343440	S	SILICO	1RS	TGCAGATAAACATTTTCACCTAACAAGACACCCAACATTGCAGAAAGAGCAAGTTATATACAACCACCG	69			Lo7_v2_contig_1408301_1R	1e-27	HORVU7Hr1G004350.1_hvu_cdna	9.97e-06	CL0405	DNA_b-psBarrel	DNA-binding pseudo-barrel domain	PF02362.21	B3	B3 DNA binding domain	M0YNZ0_HORVV		[CC] nucleus [GO:0005634]	[MF] DNA binding [GO:0003677]
			3362310	R	SILICO	1RS	TGCAGCATAGCATCTGCACGGCCCCTCCTCTTCTTCTCCGCGATCTCCTCCATCTCCACGTCCATATCC	69	Sc1Loc00276243.2	2e-26	Lo7_v2_contig_1360080_1R	5e-25	Sc1Loc00276243.2	9.97e-25	CL0405; CL0147	DNA_b-psBarrel; Traffic	DNA-binding pseudo-barrel domain; Trafficking protein	PF02362.21; PF12536.8; PF17473.2; PF05266.14; PF05008.15	B3; DUF3734; DUF5426; DUF724; V-SNARE	B3 DNA binding domain; Patatin phospholipase; Family of unknown function (DUF5426); Protein of unknown function (DUF724); Vesicle transport v-SNARE protein N-terminus	A0A3B5ZR13_WHEAT		[CC] nucleus [GO:0005634]	[MF] DNA binding [GO:0003677]
			3582753	R	SILICO	1RS	TGCAGCCGCTTGCCGACGGCGAAGTCCGCCCAGCCCGAGTCGAGGTTCTTCAGCCTGGTGTGGCCACAG	69			Lo7_v2_contig_1408301_1R	1e-27	HORVU7Hr1G004350.1_hvu_cdna	1.39e-16	CL0405	DNA_b-psBarrel	DNA-binding pseudo-barrel domain	PF02362.21	B3	B3 DNA binding domain	M0YNZ0_HORVV		[CC] nucleus [GO:0005634]	[MF] DNA binding [GO:0003677]
			5043714	R	SILICO	1RS	TGCAGCTGGCTGCCGCGCCATGGTGATCGGCGATTTTCGGTCGTCGTCCCCGTGTCTTACGTGTCCGTT	69			Lo7_v2_contig_1360080_1R	4e-20	TraesCS1D02G078100.5_tae_cdna	2.5e-13	CL0405	DNA_b-psBarrel	DNA-binding pseudo-barrel domain	PF02362.21; PF05266.14; PF13935.6	B3; DUF724; Ead_Ea22	B3 DNA binding domain; Protein of unknown function (DUF724); Ead/Ea22-like protein	A0A3B5ZPH6_WHEAT		[CC] nucleus [GO:0005634]	[MF] DNA binding [GO:0003677]
			16520455	S	SILICO		TGCAGCGGGACGGCGTCGATTGGTTCAGTGGCCATGGCTTCCG	43	Sc1Loc01437915.1	2e-08	Lo7_v2_contig_2869065_1R	1e-09	TraesCS1B02G433600.1_tae_cdna	2.07e-09	CL0405	DNA_b-psBarrel	DNA-binding pseudo-barrel domain	PF03754.13; PF02711.14	DUF313; Pap_E4	Domain of unknown function (DUF313); E4 protein	A0A3B5Z4F0_WHEAT
			1110371_A	S	SNP		TGCAGTCTGGATGGGAGGCGTTTGTTCATGCAAATCAGATACAAGACAACTCCTATTTGATGTTTCGTA	69	Sc1Loc00338528.3	7e-25	Lo7_v2_contig_1369310_1R	2e-23	TraesCS1D02G407400.1_tae_cdna	1.92e-27	CL0405; CL0094	DNA_b-psBarrel; Peptidase_ME	DNA-binding pseudo-barrel domain; LuxS/MPP-like metallohydrolase	PF02362.21; PF16187.5; PF17464.2	B3; Peptidase_M16_M; Pns11_12	B3 DNA binding domain; Middle or third domain of peptidase_M16; Non-structural protein 11 and 12	A0A3B6A1G4_WHEAT		[CC] nucleus [GO:0005634]	[MF] DNA binding [GO:0003677]
			1159494	R	SNP		TGCAGCAGGTGGGCGAGGGACACCACCGCCGGCCGGGATTCGGCGTCTTCCCCG	54			Lo7_v2_contig_2869065_1R	1e-11	TraesCS1B02G433600.1_tae_cdna	7.11e-18	CL0405	DNA_b-psBarrel	DNA-binding pseudo-barrel domain	PF03754.13; PF02711.14	DUF313; Pap_E4	Domain of unknown function (DUF313); E4 protein	A0A3B5Z4F0_WHEAT
DNase_I-like	DNase I-like	CL0530	100045749	S	SILICO		TGCAGATTGAGCAATGTGCTTGTGAAACATGTTGGCTTTCGTGTTGAGCCG	51			Lo7_v2_contig_1356445_1R	4e-11	TRIDC2AG039360.2_tdi_cdna	2.61e-10	CL0530; CL0530; CL0027	DNase_I-like; DNase_I-like; RdRP	DNase I-like; DNase I-like; RNA dependent RNA polymerase	PF03372.23; PF14529.6; PF07903.11; PF00078.27	Exo_endo_phos; Exo_endo_phos_2; PaRep2a; RVT_1	Endonuclease/Exonuclease/phosphatase family; Endonuclease-reverse transcriptase; PaRep2a protein; Reverse transcriptase (RNA-dependent DNA polymerase)	Q8H992_ORYSJ
DPBB	Double Psi beta barrel glucanase	CL0199	5800343	R	SILICO		TGCAGGTGGAGCGTGCGGGTACCAGCGCGACGTGGAGAGCCCGCCGTTCTCCGCCATGATCACGGCCGA	69	Sc2Loc01926378.3	4e-15	Lo7_v2_contig_160786_1R	2e-24	TraesCS2D02G592900.1_tae_cdna	9.97e-25	CL0199; CL0159	DPBB; E-set	Double Psi beta barrel glucanase; Ig-like fold superfamily (E-set)	PF03330.18; PF01357.21	DPBB_1; Pollen_allerg_1	Lytic transglycolase; Pollen allergen	A0A3B6DPV4_WHEAT	[BP] sexual reproduction [GO:0019953]	[CC] extracellular region [GO:0005576]
DSRM	DSRM-like clan	CL0196	3343392	S	SILICO	1RS	TGCAGTTTATTGCTTCCACTAGTTTTACTCATTGATGTATGGCTCTGCCAACGAACGCCAGCATTAGGT	69			Lo7_v2_contig_62691_1R	3e-21	TRIDC1BG017260.5_tdi_cdna	1.14e-17	CL0196; CL0196	DSRM; DSRM	DSRM-like clan; DSRM-like clan	PF14709.7; PF00035.26; PF16857.5	DND1_DSRM; dsrm; RNA_pol_inhib	double strand RNA binding domain from DEAD END PROTEIN 1; Double-stranded RNA binding motif; RNA polymerase inhibitor	A0A0A9QYY5_ARUDO			[MF] RNA binding [GO:0003723]
			3600003	R	SILICO	1RS	TGCAGTGCTGGAGTGTGGTCGGGGCGTTACCTGCGTGTTGTTCCAGCTCCG	51			Lo7_v2_contig_62691_1R	3e-18	TraesCS1D02G099700.1_tae_cdna	5.03e-13	CL0196; CL0196; CL0196	DSRM; DSRM; DSRM	DSRM-like clan; DSRM-like clan; DSRM-like clan	PF03368.14; PF14709.7; PF00035.26	Dicer_dimer; DND1_DSRM; dsrm	Dicer dimerisation domain; double strand RNA binding domain from DEAD END PROTEIN 1; Double-stranded RNA binding motif	A0A3B5ZQ75_WHEAT			[MF] RNA binding [GO:0003723]
EF-G_C	Transcription elongation factor G C-terminal	CL0437	3362206	S	SILICO	1RS	TGCAGATGCTCGTGCATCGCGTCCTCTTTCACAGGATCATACAGCTGTTATAGCACGGACAGTTTCAGC	69			Lo7_v2_contig_60742_1R	4e-26	HORVU1Hr1G011820.1_hvu_cdna	5.89e-15	CL0437	EF-G_C	Transcription elongation factor G C-terminal	PF14492.6	EFG_II	Elongation Factor G, domain II	A0A287EN52_HORVV
EGF	EGF superfamily	CL0001	17391295	S	SILICO		TGCAGTTGGTGGCGGTGGTGGTGGGTAGGCTGAAGGTGGGGTTGCAGCCCTTCCTCCAGTCCCG	64	Sc1Loc01339564.1	4e-15	Lo7_v2_contig_262433_1R	1e-13	TRIDC1AG052450.1_tdi_cdna	8.72e-25	CL0016; CL0001; CL0168; CL0016; CL0016; CL0016; CL0186	PKinase; EGF; PAN; PKinase; PKinase; PKinase; Beta_propeller	Protein kinase superfamily; EGF superfamily; PAN-like; Protein kinase superfamily; Protein kinase superfamily; Protein kinase superfamily; Beta propeller clan	PF01636.23; PF01453.24; PF12662.7; PF01683.18; PF08725.11; PF08276.11; PF12260.8; PF00069.25; PF07714.17; PF13360.6; PF00954.20	APH; B_lectin; cEGF; EB; Integrin_b_cyt; PAN_2; PIP49_C; Pkinase; Pkinase_Tyr; PQQ_2; S_locus_glycop	Phosphotransferase enzyme family; D-mannose binding lectin; Complement Clr-like EGF-like; EB module; Integrin beta cytoplasmic domain; PAN-like domain; Protein-kinase domain of FAM69; Protein kinase domain; Protein tyrosine kinase; PQQ-like domain; S-locus glycoprotein domain	A0A3B5Y5D0_WHEAT	[BP] recognition of pollen [GO:0048544]		[MF] ATP binding [GO:0005524]; [MF] protein serine/threonine kinase activity [GO:0004674]
			1191259	S	SNP		TGCAGAAGACAACCTGCCAAGGACCTTGATTCAAGGACTCACTTCGTTGAGCAGCAGAGAAGGAGGCCA	69			Lo7_v2_contig_1357157_1R	1e-19	AET1Gv20522500.16_ata_cdna	4.24e-23	CL0001	EGF	EGF superfamily	PF18372.1	I-EGF_1	Integrin beta epidermal growth factor like domain 1	A0A3B5ZU64_WHEAT
			3581082	R	SNP		TGCAGAGGGGTTGAAATACATGCACTTGTACGCATCTCAATCCATACGACATGGTGATGTCAAACCGAG	69	Sc1Loc01919774.6	1e-09	Lo7_v2_contig_59906_1R	3e-08	TraesCS5B02G363100.1_tae_cdna	2.34e-26	CL0001; CL0001; CL0001; CL0001; CL0001; CL0016; CL0016	EGF; EGF; EGF; EGF; EGF; PKinase; PKinase	EGF superfamily; EGF superfamily; EGF superfamily; EGF superfamily; EGF superfamily; Protein kinase superfamily; Protein kinase superfamily	PF12662.7; PF07256.12; PF00008.27; PF12947.7; PF07645.15; PF14670.6; PF13947.6; PF00069.25; PF07714.17; PF08640.11	cEGF; DUF1435; EGF; EGF_3; EGF_CA; FXa_inhibition; GUB_WAK_bind; Pkinase; Pkinase_Tyr; U3_assoc_6	Complement Clr-like EGF-like; Protein of unknown function (DUF1435); EGF-like domain; EGF domain; Calcium-binding EGF domain; Coagulation Factor Xa inhibitory site; Wall-associated receptor kinase galacturonan-binding; Protein kinase domain; Protein tyrosine kinase; U3 small nucleolar RNA-associated protein 6	A0A3B6LSH5_WHEAT		[CC] integral component of membrane [GO:0016021]	[MF] ATP binding [GO:0005524]; [MF] calcium ion binding [GO:0005509]; [MF] polysaccharide binding [GO:0030247]; [MF] protein kinase activity [GO:0004672]
EPT_RTPC	EPT/RTPC-like superfamily	CL0290	1221223	S	SILICO		TGCAGATAGCCCAACCACCGACATGAGCTAGCTCATGCTCCCATGGCGGGCTCTACCTCAAATTCCTGG	69			Lo7_v2_contig_2872216_1R	2e-12	AET7Gv20178500.1_ata_cdna	3.72e-11	CL0290	EPT_RTPC	EPT/RTPC-like superfamily	PF00275.20	EPSP_synthase	EPSP synthase (3-phosphoshikimate 1-carboxyvinyltransferase)	M8BCT0_AEGTA			[MF] transferase activity, transferring alkyl or aryl (other than methyl) groups [GO:0016765]
			17359524	S	SILICO		TGCAGCTAGCCCAGCCACCCACATAAGCTGGCTCATGCTTACATGGCCG	49			Lo7_v2_contig_262818_1R	1e-09	AET7Gv20178500.1_ata_cdna	8.3e-10	CL0290	EPT_RTPC	EPT/RTPC-like superfamily	PF00275.20	EPSP_synthase	EPSP synthase (3-phosphoshikimate 1-carboxyvinyltransferase)	M8BCT0_AEGTA			[MF] transferase activity, transferring alkyl or aryl (other than methyl) groups [GO:0016765]
E-set	Ig-like fold superfamily (E-set)	CL0159	1268475	S	SILICO		TGCAGGTTTTATAAGCATAGACTGCGGTCTTCCAGGGCAAACAAGCTACGTGGATAACACCACCAAGCT	69	Sc1Loc01464246.1	3e-11	Lo7_v2_contig_267668_1R	7e-17	TraesCS5B02G544900.1_tae_cdna	1.92e-27	CL0159; CL0022; CL0022; CL0022; CL0022; CL0202; CL0016; CL0016; CL0016	E-set; LRR; LRR; LRR; LRR; GBD; PKinase; PKinase; PKinase	Ig-like fold superfamily (E-set); Leucine Rich Repeat; Leucine Rich Repeat; Leucine Rich Repeat; Leucine Rich Repeat; Galactose-binding domain-like superfamily; Protein kinase superfamily; Protein kinase superfamily; Protein kinase superfamily	PF02439.15; PF11857.8; PF14610.6; PF15012.6; PF14575.6; PF17870.1; PF00560.33; PF12799.7; PF13516.6; PF13855.6; PF12819.7; PF06024.12; PF12260.8; PF00069.25; PF07714.17; PF08693.10; PF15102.6; PF05434.11	Adeno_E3_CR2; DUF3377; DUF4448; DUF4519; EphA2_TM; Insulin_TMD; LRR_1; LRR_4; LRR_6; LRR_8; Malectin_like; Orf78; PIP49_C; Pkinase; Pkinase_Tyr; SKG6; TMEM154; Tmemb_9	Adenovirus E3 region protein CR2; Domain of unknown function (DUF3377); Protein of unknown function (DUF4448); Domain of unknown function (DUF4519); Ephrin type-A receptor 2 transmembrane domain; Insulin receptor trans-membrane segment; Leucine Rich Repeat; Leucine Rich repeats (2 copies); Leucine Rich repeat; Leucine rich repeat; Malectin-like domain; Orf78 (ac78); Protein-kinase domain of FAM69…	A0A3B6LYG8_WHEAT		[CC] integral component of membrane [GO:0016021]	[MF] ATP binding [GO:0005524]; [MF] protein kinase activity [GO:0004672]
			3895652	R	SILICO		TGCAGACTGGCGCGCCGTCGGGGGACGGCGTCGAGGGCCACACCTTGACGTACAATTTCGTGGCCGACC	69	Sc1Loc02012697.1	3e-29	Lo7_v2_contig_67021_1R	1e-27	Sc1Loc02012697.1	1.92e-27	CL0159; CL0026	E-set; CU_oxidase	Ig-like fold superfamily (E-set); Multicopper oxidase-like domain	PF17973.1; PF07732.15	bMG10; Cu-oxidase_3	Bacterial Alpha-2-macroglobulin MG10 domain; Multicopper oxidase	A0A3B5XTT4_WHEAT		[CC] integral component of membrane [GO:0016021]
			5795003	S	SILICO		TGCAGGGGGAGACGGGCTACACGGAGAACACCACCAAACTCTCCATGGCCCCG	53	Sc1Loc01464246.1	8e-16	Lo7_v2_contig_2871693_1R	2e-14	TraesCS1D02G347400.1_tae_cdna	5.6e-19	CL0159; CL0022; CL0022; CL0022; CL0022; CL0202; CL0016; CL0016; CL0016	E-set; LRR; LRR; LRR; LRR; GBD; PKinase; PKinase; PKinase	Ig-like fold superfamily (E-set); Leucine Rich Repeat; Leucine Rich Repeat; Leucine Rich Repeat; Leucine Rich Repeat; Galactose-binding domain-like superfamily; Protein kinase superfamily; Protein kinase superfamily; Protein kinase superfamily	PF13260.6; PF04276.12; PF14610.6; PF14575.6; PF00560.33; PF12799.7; PF13516.6; PF13855.6; PF12819.7; PF00069.25; PF17667.1; PF07714.17; PF08693.10; PF15102.6	DUF4051; DUF443; DUF4448; EphA2_TM; LRR_1; LRR_4; LRR_6; LRR_8; Malectin_like; Pkinase; Pkinase_fungal; Pkinase_Tyr; SKG6; TMEM154	Protein of unknown function (DUF4051); Protein of unknown function (DUF443); Protein of unknown function (DUF4448); Ephrin type-A receptor 2 transmembrane domain; Leucine Rich Repeat; Leucine Rich repeats (2 copies); Leucine Rich repeat; Leucine rich repeat; Malectin-like domain; Protein kinase domain; Fungal protein kinase; Protein tyrosine kinase; Transmembrane alpha-helix domain; TMEM154 prote…	A0A3B5ZYZ3_WHEAT		[CC] integral component of membrane [GO:0016021]	[MF] ATP binding [GO:0005524]; [MF] protein kinase activity [GO:0004672]
			5800343	R	SILICO		TGCAGGTGGAGCGTGCGGGTACCAGCGCGACGTGGAGAGCCCGCCGTTCTCCGCCATGATCACGGCCGA	69	Sc2Loc01926378.3	4e-15	Lo7_v2_contig_160786_1R	2e-24	TraesCS2D02G592900.1_tae_cdna	9.97e-25	CL0199; CL0159	DPBB; E-set	Double Psi beta barrel glucanase; Ig-like fold superfamily (E-set)	PF03330.18; PF01357.21	DPBB_1; Pollen_allerg_1	Lytic transglycolase; Pollen allergen	A0A3B6DPV4_WHEAT	[BP] sexual reproduction [GO:0019953]	[CC] extracellular region [GO:0005576]
			7063447	S	SILICO		TGCAGTCGGCCCTGCTCGACGACGTGTCCTCCGTCGCCGTGGCCGTCGCCGTCGCCGCGGCCCGCCTCG	69	Sc1Loc00087949.1	5e-21	Lo7_v2_contig_126702_1R	1e-19	TraesCS1D02G320800.1_tae_cdna	1.92e-27	CL0016; CL0159; CL0016; CL0168; CL0016; CL0016; CL0016	PKinase; E-set; PKinase; PAN; PKinase; PKinase; PKinase	Protein kinase superfamily; Ig-like fold superfamily (E-set); Protein kinase superfamily; PAN-like; Protein kinase superfamily; Protein kinase superfamily; Protein kinase superfamily	PF01636.23; PF01453.24; PF11883.8; PF14610.6; PF01683.18; PF12330.8; PF08276.11; PF00069.25; PF17667.1; PF07714.17; PF18861.1; PF08693.10; PF00954.20	APH; B_lectin; DUF3403; DUF4448; EB; Haspin_kinase; PAN_2; Pkinase; Pkinase_fungal; Pkinase_Tyr; PTP_tm; SKG6; S_locus_glycop	Phosphotransferase enzyme family; D-mannose binding lectin; Domain of unknown function (DUF3403); Protein of unknown function (DUF4448); EB module; Haspin like kinase domain; PAN-like domain; Protein kinase domain; Fungal protein kinase; Protein tyrosine kinase; Transmembrane domain of protein tyrosine phosphatase, receptor type J; Transmembrane alpha-helix domain; S-locus glycoprotein domain	A0A3B5ZZV1_WHEAT	[BP] recognition of pollen [GO:0048544]	[CC] integral component of membrane [GO:0016021]	[MF] ATP binding [GO:0005524]; [MF] protein serine/threonine kinase activity [GO:0004674]
			17355326	S	SILICO		TGCAGGGAGGAGAGCATGAAGTTGTAGGCGACCG	34	Sc6Loc01483914.3	6e-07	Lo7_v2_contig_164134_1R	1e-05	Sc6Loc01483914.3	6e-07	CL0020; CL0020; CL0159; CL0020; CL0020; CL0020; CL0020; CL0020; CL0020; CL0020; CL0020; CL0020; CL0020; CL0020; CL0020; CL0020; CL0020; CL0020; CL0020; CL0020; CL0020; CL0020; CL0020	TPR; TPR; E-set; TPR; TPR; TPR; TPR; TPR; TPR; TPR; TPR; TPR; TPR; TPR; TPR; TPR; TPR; TPR; TPR; TPR; TPR; TPR; TPR	Tetratrico peptide repeat superfamily; Tetratrico peptide repeat superfamily; Ig-like fold superfamily (E-set); Tetratrico peptide repeat superfamily; Tetratrico peptide repeat superfamily; Tetratrico peptide repeat superfamily; Tetratrico peptide repeat superfamily; Tetratrico peptide repeat superfamily; Tetratrico peptide repeat superfamily; Tetratrico peptide repeat superfamily; Tetratrico pep…	PF12895.7; PF03704.17; PF11838.8; PF10037.9; PF01535.20; PF12854.7; PF13041.6; PF13812.6; PF17177.4; PF08579.11; PF10602.9; PF17004.5; PF00515.28; PF13424.6; PF13428.6; PF13432.6; PF14559.6; PF07719.17; PF13174.6; PF13176.6; PF13181.6; PF17874.1; PF10366.9	ANAPC3; BTAD; ERAP1_C; MRP-S27; PPR; PPR_1; PPR_2; PPR_3; PPR_long; RPM2; RPN7; SRP_TPR_like; TPR_1; TPR_12; TPR_14; TPR_16; TPR_19; TPR_2; TPR_6; TPR_7; TPR_8; TPR_MalT; Vps39_1	Anaphase-promoting complex, cyclosome, subunit 3; Bacterial transcriptional activator domain; ERAP1-like C-terminal domain; Mitochondrial 28S ribosomal protein S27; PPR repeat; PPR repeat; PPR repeat family; Pentatricopeptide repeat domain; Pentacotripeptide-repeat region of PRORP; Mitochondrial ribonuclease P subunit (RPM2); 26S proteasome subunit RPN7; Putative TPR-like repeat; Tetratricopeptid…	A0A3B6QM87_WHEAT
			3345509	R	SNP		TGCAGCTGTATATATGTTGCAGGAATCTATCTTCCAGTGGCCTCAGCGGCAACTTGTCATCTTCATTTG	69	Sc1Loc01336667.3	3e-17	Lo7_v2_contig_262192_1R	2e-23	Sc1Loc01336667.3	1.69e-15	CL0016; CL0159; CL0011; CL0022; CL0022; CL0022; CL0022; CL0202; CL0016; CL0016; CL0016	PKinase; E-set; Ig; LRR; LRR; LRR; LRR; GBD; PKinase; PKinase; PKinase	Protein kinase superfamily; Ig-like fold superfamily (E-set); Immunoglobulin superfamily; Leucine Rich Repeat; Leucine Rich Repeat; Leucine Rich Repeat; Leucine Rich Repeat; Galactose-binding domain-like superfamily; Protein kinase superfamily; Protein kinase superfamily; Protein kinase superfamily	PF03109.16; PF05454.11; PF11857.8; PF14610.6; PF02480.16; PF00560.33; PF12799.7; PF13516.6; PF13855.6; PF12819.7; PF15065.6; PF12260.8; PF00069.25; PF07714.17; PF08693.10; PF15102.6	ABC1; DAG1; DUF3377; DUF4448; Herpes_gE; LRR_1; LRR_4; LRR_6; LRR_8; Malectin_like; NCU-G1; PIP49_C; Pkinase; Pkinase_Tyr; SKG6; TMEM154	ABC1 family; Dystroglycan (Dystrophin-associated glycoprotein 1); Domain of unknown function (DUF3377); Protein of unknown function (DUF4448); Alphaherpesvirus glycoprotein E; Leucine Rich Repeat; Leucine Rich repeats (2 copies); Leucine Rich repeat; Leucine rich repeat; Malectin-like domain; Lysosomal transcription factor, NCU-G1; Protein-kinase domain of FAM69; Protein kinase domain; Protein ty…	A0A3B5ZYY7_WHEAT		[CC] integral component of membrane [GO:0016021]	[MF] ATP binding [GO:0005524]; [MF] protein kinase activity [GO:0004672]
			3364850	S	SNP		TGCAGTGTCAGCCATCTTGGCGATCAAGGCGAAGTATCAGGTGCATAAAAACTGGATGGGCGACCCGTG	69	Sc1Loc01464246.1	3e-24	Lo7_v2_contig_2871693_1R	5e-25	TraesCS1D02G347400.1_tae_cdna	2.86e-25	CL0159; CL0022; CL0022; CL0022; CL0022; CL0202; CL0016; CL0016; CL0016	E-set; LRR; LRR; LRR; LRR; GBD; PKinase; PKinase; PKinase	Ig-like fold superfamily (E-set); Leucine Rich Repeat; Leucine Rich Repeat; Leucine Rich Repeat; Leucine Rich Repeat; Galactose-binding domain-like superfamily; Protein kinase superfamily; Protein kinase superfamily; Protein kinase superfamily	PF13260.6; PF04276.12; PF14610.6; PF14575.6; PF00560.33; PF12799.7; PF13516.6; PF13855.6; PF12819.7; PF00069.25; PF17667.1; PF07714.17; PF08693.10; PF15102.6	DUF4051; DUF443; DUF4448; EphA2_TM; LRR_1; LRR_4; LRR_6; LRR_8; Malectin_like; Pkinase; Pkinase_fungal; Pkinase_Tyr; SKG6; TMEM154	Protein of unknown function (DUF4051); Protein of unknown function (DUF443); Protein of unknown function (DUF4448); Ephrin type-A receptor 2 transmembrane domain; Leucine Rich Repeat; Leucine Rich repeats (2 copies); Leucine Rich repeat; Leucine rich repeat; Malectin-like domain; Protein kinase domain; Fungal protein kinase; Protein tyrosine kinase; Transmembrane alpha-helix domain; TMEM154 prote…	A0A3B5ZYZ3_WHEAT		[CC] integral component of membrane [GO:0016021]	[MF] ATP binding [GO:0005524]; [MF] protein kinase activity [GO:0004672]
			5777593	S	SNP		TGCAGGAGGCCGAGCGGCGCATGGACCTGGCCCG	34	Sc1Loc02021958.4	9e-11	Lo7_v2_contig_68036_1R	2e-09	Sc1Loc02021958.4	3.37e-09	CL0023; CL0023; CL0023; CL0023; CL0023; CL0023; CL0023; CL0023; CL0023; CL0023; CL0023; CL0023; CL0023; CL0023; CL0023; CL0023; CL0023; CL0023; CL0671; CL0023; CL0551; CL0023; CL0671; CL0023; CL0159; CL0023; CL0023; CL0023; CL0023; CL0023; CL0023; CL0023; CL0023; CL0023; CL0023; CL0023; CL0023; CL0023; CL0298; CL0023; CL0023; CL0023; CL0023; CL0023; CL0023; CL0023	P-loop_NTPase; P-loop_NTPase; P-loop_NTPase; P-loop_NTPase; P-loop_NTPase; P-loop_NTPase; P-loop_NTPase; P-loop_NTPase; P-loop_NTPase; P-loop_NTPase; P-loop_NTPase; P-loop_NTPase; P-loop_NTPase; P-loop_NTPase; P-loop_NTPase; P-loop_NTPase; P-loop_NTPase; P-loop_NTPase; AAA_lid; P-loop_NTPase; BCLiA; P-loop_NTPase; AAA_lid; P-loop_NTPase; E-set; P-loop_NTPase; P-loop_NTPase; P-loop_NTPase; P-loop_…	P-loop containing nucleoside triphosphate hydrolase superfamily; P-loop containing nucleoside triphosphate hydrolase superfamily; P-loop containing nucleoside triphosphate hydrolase superfamily; P-loop containing nucleoside triphosphate hydrolase superfamily; P-loop containing nucleoside triphosphate hydrolase superfamily; P-loop containing nucleoside triphosphate hydrolase superfamily; P-loop co…	PF00004.29; PF13173.6; PF13191.6; PF13238.6; PF13245.6; PF07724.14; PF13401.6; PF13476.6; PF13479.6; PF13481.6; PF13521.6; PF13555.6; PF07726.11; PF13604.6; PF13671.6; PF07728.14; PF12775.7; PF12780.7; PF17871.1; PF00005.27; PF10186.9; PF01637.18; PF10431.9; PF02861.20; PF07989.11; PF01544.18; PF08287.11; PF13177.6; PF07956.11; PF11205.8; PF14467.6; PF05266.14; PF05673.13; PF01935.17; PF13864.6; …	AAA; AAA_14; AAA_16; AAA_18; AAA_19; AAA_2; AAA_22; AAA_23; AAA_24; AAA_25; AAA_28; AAA_29; AAA_3; AAA_30; AAA_33; AAA_5; AAA_7; AAA_8; AAA_lid_9; ABC_tran; Atg14; ATPase_2; ClpB_D2-small; Clp_N; Cnn_1N; CorA; DASH_Spc19; DNA_pol3_delta2; DUF1690; DUF2987; DUF4426; DUF724; DUF815; DUF87; Enkurin; Exonuc_VII_L; HOOK; IstB_IS21; Laminin_II; Mg_chelatase; MMR_HSR1; NACHT; NTPase_1; PduV-EutP; ResIII…	ATPase family associated with various cellular activities (AAA); AAA domain; AAA ATPase domain; AAA domain; AAA domain; AAA domain (Cdc48 subfamily); AAA domain; AAA domain; AAA domain; AAA domain; AAA domain; P-loop containing region of AAA domain; ATPase family associated with various cellular activities (AAA); AAA domain; AAA domain; AAA domain (dynein-related subfamily); P-loop containing dyn…	F2E1V5_HORVV	[BP] protein metabolic process [GO:0019538]		[MF] ATP binding [GO:0005524]
			5804317_A	S	SNP		TGCAGGTCATGACGAACGACTTCAAGACGGTGCTCGGCCG	40	Sc0Loc01972333.1	2e-09	Lo7_v2_contig_61765_1R	4e-08	TraesCS1D02G348000.1_tae_cdna	3.2e-12	CL0159; CL0123; CL0022; CL0022; CL0022; CL0022; CL0202; CL0016; CL0016	E-set; HTH; LRR; LRR; LRR; LRR; GBD; PKinase; PKinase	Ig-like fold superfamily (E-set); Helix-turn-helix clan; Leucine Rich Repeat; Leucine Rich Repeat; Leucine Rich Repeat; Leucine Rich Repeat; Galactose-binding domain-like superfamily; Protein kinase superfamily; Protein kinase superfamily	PF14610.6; PF07825.11; PF00560.33; PF12799.7; PF13516.6; PF13855.6; PF12819.7; PF00069.25; PF07714.17	DUF4448; Exc; LRR_1; LRR_4; LRR_6; LRR_8; Malectin_like; Pkinase; Pkinase_Tyr	Protein of unknown function (DUF4448); Excisionase-like protein; Leucine Rich Repeat; Leucine Rich repeats (2 copies); Leucine Rich repeat; Leucine rich repeat; Malectin-like domain; Protein kinase domain; Protein tyrosine kinase	A0A3B5ZYZ7_WHEAT		[CC] integral component of membrane [GO:0016021]	[MF] ATP binding [GO:0005524]; [MF] protein kinase activity [GO:0004672]
			7491244_A	S	SNP		TGCAGTGGGTACATGGCTCCCGAGTACGCGATGGACGGAGTGTTCTCGGTGAAATCAGACGTGTTCAGC	69	Sc1Loc00087949.1	4e-22	Lo7_v2_contig_126702_1R	2e-23	AET1Gv20763400.18_ata_cdna	1.92e-27	CL0016; CL0159; CL0016; CL0016; CL0016; CL0016	PKinase; E-set; PKinase; PKinase; PKinase; PKinase	Protein kinase superfamily; Ig-like fold superfamily (E-set); Protein kinase superfamily; Protein kinase superfamily; Protein kinase superfamily; Protein kinase superfamily	PF01636.23; PF10883.8; PF14610.6; PF12330.8; PF00069.25; PF07714.17; PF18861.1; PF01163.22; PF08693.10	APH; DUF2681; DUF4448; Haspin_kinase; Pkinase; Pkinase_Tyr; PTP_tm; RIO1; SKG6	Phosphotransferase enzyme family; Protein of unknown function (DUF2681); Protein of unknown function (DUF4448); Haspin like kinase domain; Protein kinase domain; Protein tyrosine kinase; Transmembrane domain of protein tyrosine phosphatase, receptor type J; RIO1 family; Transmembrane alpha-helix domain	A0A3B5ZYM3_WHEAT	[BP] recognition of pollen [GO:0048544]	[CC] integral component of membrane [GO:0016021]	[MF] ATP binding [GO:0005524]; [MF] protein serine/threonine kinase activity [GO:0004674]
			7512586_A	R	SNP	1RS	TGCAGAACAGCGAGTTCGACAGCGGGCTGATGGGCTGGCTGGTGCCGCCG	50			Lo7_v2_contig_1345427_1R	5e-09	TraesCS2B02G537100.1_tae_cdna	2.18e-17	CL0159; CL0287; CL0202; CL0058	E-set; Transthyretin; GBD; Glyco_hydro_tim	Ig-like fold superfamily (E-set); Transthyretin superfamily; Galactose-binding domain-like superfamily; Tim barrel glycosyl hydrolase superfamily	PF02369.16; PF13620.6; PF02018.17; PF00331.20	Big_1; CarboxypepD_reg; CBM_4_9; Glyco_hydro_10	Bacterial Ig-like domain (group 1); Carboxypeptidase regulatory-like domain; Carbohydrate binding domain; Glycosyl hydrolase family 10	A0A3B6CER8_WHEAT	[BP] carbohydrate metabolic process [GO:0005975]		[MF] hydrolase activity, hydrolyzing O-glycosyl compounds [GO:0004553]
[truncated: 385 more rows]

## Sheet: GO
Gene Ontology		DArT markers						Homology search (blastn)						Pfam domain search (HMM)						Gene Ontology
								IPK Secale cDNAs		IPK Secale genomic contigs		IPK Secale & Ensembl Plants cDNAs		clans			families
name	id	id	type#1	type#2	type#3	sequence	length	cDNA acc	evalue	contig acc	evalue	cDNA acc	evalue	id	short name	full name	id	short name	full name	UniProt id	Biol Proc	Cell Comp	Mol Func
[truncated: 721 more rows]
