# Supplementary material for: 1RS arm of Secale cereanum ‘Kriszta’ confers resistance to stripe rust, improved yield components and high arabinoxylan content in wheat
Source: Sci Rep. 2020 Feb 4;10:1792. doi: 10.1038/s41598-020-58419-3 (PMC7000720; doi:10.1038/s41598-020-58419-3)
Supplement: Supplementary file 4 — Supplementary information4. [file 41598_2020_58419_MOESM4_ESM.xlsx]

## Sheet: Metadata
Supplementary Data S3 for the manuscript entitled ’1RS arm of Secale cereanum ‘Kriszta’ confers resistance to stripe rust, improved grain yield and arabinoxylan content in wheat’ by writen by Éva Szakács1,#, Kitti Szőke-Pázsi1,#, Balázs Kalapos1, Annamária Schneider2, László Ivanizs1, Marianna Rakszegi1, Gyula Vida1, István Molnár1,3,* and Márta Molnár-Láng1 1Agricultural Institute, Centre for Ag…

## Sheet: 1RS-specific DArT markers
1RS-specific DArT markers					Color explanation
						= Marker with locus non-polymorphic between 'Kriszta' and 'Petkus'
cM	id	type#1	type#2			= Marker containing locus specific for 'Kriszta'
0.400009	4494592	R	SILICO			= Allele cannot be determined
0.400009	3601283	R	SILICO
0.400009	5761399	S	SILICO
1.21309	3344800	R	SILICO
1.21309	3585187	R	SILICO
1.21309	3894622	R	SILICO
1.21309	3363996_B	R	SILICO
1.21309	3363996	R	SILICO
1.21309	5216524	R	SILICO
1.21309	5805416	R	SILICO
1.21309	3580294	R	SNP
1.21309	5801799_A	R	SNP
1.21309	17349627	R	SILICO
1.21309	3597138	S	SNP
1.21309	3355117	S	SNP
4.37531	3601112	R	SILICO
5.56601	3601112	R	SILICO
5.56601	17403363	S	SNP
6.37576	3747071	R	SILICO
7.16942	3747071	R	SILICO
7.16942	5220423	R	SILICO
7.16942	5138970	R	SNP
7.16942	3589465	R	SNP
7.16942	17355660	S	SILICO
7.16942	17403363	S	SNP
9.56989	17401543	R	SNP
9.56989	3582946	S	SILICO
11.5669	17354389	S	SILICO
11.9637	1086088	S	SILICO
12.3605	1206501	R	SILICO
12.3605	3580110	R	SILICO
12.3605	5494551	R	SILICO
14.7353	3598952	R	SILICO
14.7353	3908874	R	SNP
14.7353	3363574	R	SILICO
14.7353	3597736	R	SILICO
14.7353	3740361	S	SILICO
14.7353	5216273	S	SILICO
15.5354	5761399	S	SILICO
15.926	1214947_Z	S	SNP
16.7135	5503442	R	SILICO
16.7135	3578200	R	SILICO
16.7135	3343695	R	SILICO
16.7135	5219849	S	SILICO
16.7135	7509530	S	SILICO
16.7135	17391171	S	SILICO
17.1103	3904940	R	SILICO
17.1103	1144084	S	SILICO
17.5072	3740494	R	SILICO
17.5072	5043997	R	SILICO
17.5072	4493839	R	SILICO
18.2946	3362380	R	SILICO
18.6915	3735456	R	SILICO
18.6915	5218584	S	SILICO
19.0883	3365336	R	SILICO
19.0883	3744325	R	SILICO
22.3216	3353346	R	SILICO
22.3216	4493839	R	SILICO
22.3216	4485200	S	SILICO
22.3216	5500360	S	SILICO
23.1091	3890980	R	SILICO
23.5091	3748357	R	SILICO
23.5091	5220073	R	SILICO
23.5091	3741656	R	SILICO
23.5091	3733921	R	SILICO
24.3027	3343328	S	SILICO
25.0933	3357735	S	SILICO
25.487	15327073	R	SNP
26.2744	3595360	R	SILICO
26.2744	3344641	S	SILICO
28.2718	3362687	S	SILICO
28.2718	3358723	S	SILICO
28.2718	100045756	S	SILICO
29.0531	5207255	R	SILICO
29.0531	3348155	R	SILICO
29.0531	5504237	R	SILICO
29.0531	1083178	R	SILICO
29.0531	3592179_A	R	SNP
29.0531	3360482	R	SILICO
29.0531	7413730	S	SILICO
29.0531	100045724	S	SILICO
29.0531	5801953	S	SNP
29.0531	3352689	S	SILICO
29.4468	3582753	R	SILICO
29.4468	3343440	S	SILICO
29.8405	3345269	S	SILICO
31.4092	5500140	R	SNP
31.4092	5798103_Z	R	SNP
31.4092	5504237	R	SILICO
31.4092	1083178	R	SILICO
31.4092	3592179_A	R	SNP
31.4092	3893839	S	SILICO
31.4092	100045724	S	SILICO
31.4092	5801953	S	SNP
31.4092	100098249	S	SNP
33.3874	5037567	R	SILICO
33.778	3354195	R	SILICO
34.1687	3353579	S	SILICO
34.5593	5805035_A	S	SNP
35.3406	3362750	S	SILICO
36.5313	5213504	R	SILICO
36.5313	4485880	S	SILICO
38.5092	5804463_A	R	SNP
38.5092	5206090	R	SILICO
38.5092	1131489	S	SILICO
38.5092	3362206	S	SILICO
38.5092	17393101	S	SILICO
39.2998	3730630	R	SILICO
39.2998	3582922	R	SILICO
39.2998	3581868	R	SILICO
39.2998	16418461	S	SILICO
40.4967	3342785	R	SILICO
40.4967	3352603	R	SILICO
40.4967	1107642	S	SILICO
42.081	3580956	R	SILICO
42.081	3598496	R	SILICO
42.081	4492144	R	SILICO
42.081	3589407	R	SILICO
42.081	3906521	S	SILICO
42.081	5802060	S	SILICO
42.881	3883534	R	SNP
42.881	3744800	R	SILICO
42.881	3363655	R	SILICO
42.881	3898699	S	SILICO
42.881	7070338	S	SILICO
43.2778	3593049	R	SILICO
43.2778	3364396	R	SILICO
43.2778	3346166	S	SILICO
46.0879	5778962	R	SILICO
46.0879	17383151	R	SILICO
46.0879	3582510	R	SILICO
46.0879	3906007	S	SILICO
46.8879	3895332	R	SILICO
46.8879	5801806	R	SILICO
46.8879	3902666	R	SILICO
46.8879	3346586	R	SILICO
46.8879	3354932	R	SILICO
46.8879	3362310	R	SILICO
46.8879	5043714	R	SILICO
46.8879	3893322	S	SILICO
46.8879	3345994	S	SILICO
46.8879	3344937	S	SILICO
46.8879	4485880	S	SILICO
46.8879	10984347	S	SNP
49.6472	5211859	R	SILICO
49.6472	3591252	S	SILICO
50.0409	3344819	R	SILICO
50.8346	5223852	R	SILICO
51.6283	5223852	R	SILICO
52.8158	3734996	R	SILICO
52.8158	3745578	R	SILICO
55.5938	4492642	R	SILICO
55.5938	5796806	R	SILICO
55.5938	3910152	S	SILICO
57.1686	3895206	S	SILICO
57.5624	3347947	R	SILICO
57.5624	3579486	R	SILICO
57.5624	4495451	R	SILICO
57.5624	5220423	R	SILICO
57.5624	3584400	R	SILICO
57.5624	5138970	R	SNP
57.5624	5768256	R	SNP
57.5624	16418353	R	SILICO
57.5624	1160243	S	SILICO
57.5624	3582162	S	SILICO
57.5624	3895206	S	SILICO
57.5624	17355660	S	SILICO
57.9561	3600003	R	SILICO
57.9561	3343392	S	SILICO
59.1372	3350813	R	SILICO
59.1372	4496369	R	SILICO
59.1372	5763133	R	SILICO
59.1372	3905844	R	SILICO
59.1372	3353169	R	SILICO
59.1372	3597602	R	SILICO
59.1372	3355680_Z	S	SNP
59.1372	100147210_A	S	SNP
59.1372	3365312	S	SILICO
59.1372	3889972	S	SILICO
59.1372	5775395	S	SILICO
59.5309	3903972	R	SILICO
59.5309	3365286	R	SNP
59.5309	17383094	R	SILICO
59.5309	7512586_A	R	SNP
59.5309	3590380	R	SNP
59.5309	3594527	R	SILICO
59.9247	5215540	R	SILICO
59.9247	1234741	R	SILICO
59.9247	3592095	R	SILICO
59.9247	4993730_A	R	SNP
59.9247	3344187	R	SILICO
59.9247	3601120	R	SILICO
59.9247	7467240	S	SILICO
59.9247	3344851	S	SILICO
59.9247	1863241	S	SILICO
59.9247	7510907	S	SILICO
59.9247	3898863	S	SILICO
60.3215	3909032	R	SILICO
60.3215	16426084	R	SILICO
60.3215	5208297	R	SILICO
60.3215	5035820	R	SILICO
60.3215	3909452	R	SILICO
60.3215	3888613	R	SILICO
60.3215	3583997	S	SILICO
60.3215	3362434	S	SILICO
60.3215	5037349	S	SILICO
60.3215	5046166	S	SILICO
60.3215	5791939	S	SILICO
60.3215	3602885	S	SILICO
60.3215	5206172	S	SILICO
60.3215	5798527	S	SILICO
60.3215	7062609	S	SILICO
60.3215	7356277	S	SILICO
60.3215	5207344	S	SILICO
60.3215	7069077	S	SILICO
60.3215	5041853	S	SILICO
60.3215	3739851	S	SILICO
60.3215	7089730	S	SILICO
60.3215	4092641	S	SILICO
60.7183	2304041	R	SILICO
60.7183	3601933	R	SILICO
60.7183	4104188	R	SILICO
60.7183	3346266	R	SILICO
60.7183	5040609	R	SILICO
60.7183	17352088	R	SILICO
60.7183	3348513	R	SILICO
60.7183	3908749_A	R	SNP
60.7183	17397148	R	SILICO
60.7183	17383094	R	SILICO
60.7183	7512586_A	R	SNP
60.7183	16419939	S	SILICO
60.7183	12769555	S	SILICO
60.7183	5493371	S	SILICO
60.7183	5769743	S	SILICO
60.7183	1085171	S	SILICO
60.7183	3580267	S	SILICO
60.7183	3594716	S	SILICO
60.7183	5042542	S	SILICO
60.7183	3576396	S	SILICO
60.7183	1122310	S	SILICO
60.7183	3602933	S	SILICO
60.7183	3345730	S	SILICO
60.7183	3906007	S	SILICO
60.7183	7070338	S	SILICO
60.7183	1393993	S	SILICO
60.7183	7511160	S	SILICO
60.7183	1152449	S	SILICO
60.7183	5759573	S	SILICO
60.7183	3356019	S	SILICO
60.7183	16404257	S	SILICO
60.7183	4099851	S	SILICO
60.7183	1127032_Z	S	SNP
60.7183	100120048	S	SNP
